# Supplementary material for: Machine learning predictor PSPire screens for phase-separating proteins lacking intrinsically disordered regions
Source: Nat Commun. 2024 Mar 8;15:2147. doi: 10.1038/s41467-024-46445-y (PMC10923898; doi:10.1038/s41467-024-46445-y)
Supplement: Supplementary file 5 — Supplementary Data 1 [file 41467_2024_46445_MOESM5_ESM.xlsx]

## Sheet: Features
Type	Feature Name		Description
Features calculated on IDRs and SSUP separately	group_fraction_A_idr	group_fraction_A_ssup	Fraction of Alanine
	group_fraction_C_idr	group_fraction_C_ssup	Fraction of Cysteine
	group_fraction_D_idr	group_fraction_D_ssup	Fraction of Aspartic acid
	group_fraction_E_idr	group_fraction_E_ssup	Fraction of Glutamic acid
	group_fraction_F_idr	group_fraction_F_ssup	Fraction of Phenylalanine
	group_fraction_G_idr	group_fraction_G_ssup	Fraction of Glycine
	group_fraction_H_idr	group_fraction_H_ssup	Fraction of Histidine
	group_fraction_I_idr	group_fraction_I_ssup	Fraction of Isoleucine
	group_fraction_K_idr	group_fraction_K_ssup	Fraction of Lysine
	group_fraction_L_idr	group_fraction_L_ssup	Fraction of Leucine
	group_fraction_M_idr	group_fraction_M_ssup	Fraction of Methionine
	group_fraction_N_idr	group_fraction_N_ssup	Fraction of Asparagine
	group_fraction_P_idr	group_fraction_P_ssup	Fraction of Proline
	group_fraction_Q_idr	group_fraction_Q_ssup	Fraction of Glutamine
	group_fraction_R_idr	group_fraction_R_ssup	Fraction of Arginine
	group_fraction_S_idr	group_fraction_S_ssup	Fraction of Serine
	group_fraction_T_idr	group_fraction_T_ssup	Fraction of Threonine
	group_fraction_V_idr	group_fraction_V_ssup	Fraction of Valine
	group_fraction_W_idr	group_fraction_W_ssup	Fraction of Tryptophan
	group_fraction_Y_idr	group_fraction_Y_ssup	Fraction of Tyrosine
	group_Asx_idr	group_Asx_ssup	Proportion of Asx group (D, N)
	group_Glx_idr	group_Glx_ssup	Proportion of Glx group (E, Q)
	group_Xle_idr	group_Xle_ssup	Proportion of Xle group (I, L)
	group_Pos_charge_idr	group_Pos_charge_ssup	Proportion of Positively charged group (K, R, H)
	group_Neg_charge_idr	group_Neg_charge_ssup	Proportion of Negatively charged group (D, E)
	group_Aromatic_idr	group_Aromatic_ssup	Proportion of Aromatic group (F, W, Y, H)
	group_Aliphaticity_idr	group_Aliphaticity_ssup	Proportion of Aliphatic group (V, I, L, M)
	group_Small_idr	group_Small_ssup	Proportion of Small group (P, G, A, S)
	group_Hydrophilic_idr	group_Hydrophilic_ssup	Proportion of Hydrophilic group (S, T, H, N, Q, E, D, K, R)
	group_Hydrophobicity_ssup	group_Hydrophobicity_idr	Proportion of Hydrophobic group (V, I, L, F, W, Y, M)
	group_Charged_idr	group_Charged_ssup	Proportion of Charged group (K, R, D, E)
	group_aromaticity_idr	group_aromaticity_ssup	Proportion of Aromaticity group (F, W, Y)
	group_alpha_helix_idr	group_alpha_helix_ssup	Proportion of Alpha helix group (V, I, Y, F, W, L)
	group_beta_turn_idr	group_beta_turn_ssup	Proportion of Beta turn group (N, P, G, S)
	group_beta_sheet_idr	group_beta_sheet_ssup	Proportion of Beta sheet group (E, M, A, L)
	IEP_idr	IEP_ssup	Averaged isoelectric point value
	molecular_weight_idr	molecular_weight_ssup	Averaged molecular weight
	hydropathy_idr	hydropathy_ssup	Averaged hydropathy score
	Polarity_idr	Polarity_ssup	Averaged polarity score
Others	IDR_length		Sequence length of IDRs
	IDR_percentage		Sequence length percentage of IDRs
	sticker_ssup		Total charged sticker number divided by the residue number in SSUP
	sticker_pair_ssup		Charged sticker pair number divided by the residue number in SSUP
Features calculated on whole protein	phos_PRT		Number of phosphorylation (Phos) sites retrieved from PhosphoSitePlus divided by the length of the protein sequence
