# Supplementary material for: Machine learning predictor PSPire screens for phase-separating proteins lacking intrinsically disordered regions
Source: Nat Commun. 2024 Mar 8;15:2147. doi: 10.1038/s41467-024-46445-y (PMC10923898; doi:10.1038/s41467-024-46445-y)
Supplement: Supplementary file 6 — Supplementary Data 2 [file 41467_2024_46445_MOESM6_ESM.xlsx]

## Sheet: Human proteome
UniprotEntry	ProteinName	Score	Include_IDRs
P31943	HNRNPH1	0.999843	Yes
P31942	HNRNPH3	0.999745	Yes
P55795	HNRNPH2	0.999724	Yes
P55072	VCP	0.999699	Yes
P22626	HNRNPA2B1	0.99966	Yes
P09651	HNRNPA1	0.999646	Yes
P62899	RPL31	0.999403	No
Q12906	ILF3	0.999335	Yes
P11142	HSPA8	0.999333	Yes
Q13148	TARDBP	0.999303	Yes
Q14103	HNRNPD	0.9993	Yes
Q96E39	RBMXL1	0.999176	Yes
O60506	SYNCRIP	0.999135	Yes
P17844	DDX5	0.999084	Yes
P67809	YBX1	0.999033	Yes
Q96PK6	RBM14	0.999028	Yes
P11021	HSPA5	0.999017	No
O43707	ACTN4	0.99899	Yes
P62913	RPL11	0.99898	No
P24928	POLR2A	0.998963	Yes
Q92804	TAF15	0.998907	Yes
P35637	FUS	0.998862	Yes
P52597	HNRNPF	0.998842	Yes
P0DMV8	HSPA1A	0.998806	Yes
P21333	FLNA	0.998715	Yes
P13639	EEF2	0.998541	No
Q32P51	HNRNPA1L2	0.998534	Yes
P51991	HNRNPA3	0.998497	Yes
P46777	RPL5	0.998404	No
O60493	SNX3	0.998399	No
P24666	ACP1	0.998343	No
Q9UDY2	TJP2	0.998319	Yes
P46781	RPS9	0.998278	No
P98179	RBM3	0.998271	Yes
P25685	DNAJB1	0.998175	Yes
P62750	RPL23A	0.998158	No
Q14444	CAPRIN1	0.998109	Yes
P46109	CRKL	0.998095	Yes
P07355	ANXA2	0.99809	No
O00571	DDX3X	0.998033	Yes
P62987	UBA52	0.997968	No
Q07020	RPL18	0.997912	No
Q07157	TJP1	0.997873	Yes
Q13177	PAK2	0.997801	Yes
P62993	GRB2	0.997795	No
Q562R1	ACTBL2	0.997763	No
Q13094	LCP2	0.997646	Yes
P46937	YAP1	0.997602	Yes
P14866	HNRNPL	0.997597	Yes
P50995	ANXA11	0.997581	Yes
P62241	RPS8	0.997472	No
P01116	KRAS	0.997469	No
P11940	PABPC1	0.997456	Yes
P62888	RPL30	0.99743	No
P38159	RBMX	0.997425	Yes
O95835	LATS1	0.997386	Yes
P49721	PSMB2	0.997372	No
P54725	RAD23A	0.99726	Yes
Q14974	KPNB1	0.997146	No
Q13263	TRIM28	0.997103	Yes
P0DP23	CALM1	0.997075	No
P06493	CDK1	0.997057	No
Q13153	PAK1	0.997035	Yes
O75369	FLNB	0.997029	Yes
P00533	EGFR	0.99701	Yes
P26599	PTBP1	0.997008	Yes
P33993	MCM7	0.996989	No
Q08211	DHX9	0.996974	Yes
P27986	PIK3R1	0.996941	Yes
P06241	FYN	0.996938	Yes
P19338	NCL	0.996844	Yes
O94832	MYO1D	0.996827	No
P60842	EIF4A1	0.99681	No
Q9Y5A9	YTHDF2	0.996801	Yes
P10644	PRKAR1A	0.99679	No
Q14694	USP10	0.996677	Yes
P24844	MYL9	0.996659	No
P40763	STAT3	0.996636	Yes
P27635	RPL10	0.996604	No
P00492	HPRT1	0.996601	No
Q92499	DDX1	0.996592	No
P62491	RAB11A	0.996551	No
P35222	CTNNB1	0.996535	Yes
P10412	H1-4	0.99653	Yes
O75533	SF3B1	0.996514	Yes
P08621	SNRNP70	0.996457	Yes
P46782	RPS5	0.996435	No
P62937	PPIA	0.996432	No
Q13151	HNRNPA0	0.99643	Yes
P61353	RPL27	0.996428	No
P55854	SUMO3	0.996426	No
P37840	SNCA	0.996388	No
P61978	HNRNPK	0.99635	Yes
Q15056	EIF4H	0.996343	Yes
P68104	EEF1A1	0.996319	No
P16401	H1-5	0.996292	Yes
Q15286	RAB35	0.996249	No
P35268	RPL22	0.996242	No
Q7Z739	YTHDF3	0.996229	Yes
P23246	SFPQ	0.996215	Yes
Q92945	KHSRP	0.996189	Yes
P06730	EIF4E	0.996179	No
O14979	HNRNPDL	0.996165	Yes
P52292	KPNA2	0.996163	No
P07737	PFN1	0.996119	No
P51114	FXR1	0.996117	Yes
P62979	RPS27A	0.995917	No
P50395	GDI2	0.995912	No
P16402	H1-3	0.995911	Yes
P18615	NELFE	0.995876	Yes
Q14011	CIRBP	0.995868	Yes
Q13546	RIPK1	0.995856	Yes
P62277	RPS13	0.995814	No
P84090	ERH	0.995807	No
P05198	EIF2S1	0.995764	No
P04075	ALDOA	0.995714	No
Q16630	CPSF6	0.995711	Yes
P62701	RPS4X	0.995688	No
P17612	PRKACA	0.995679	No
Q71U36	TUBA1A	0.995644	No
P49674	CSNK1E	0.995641	Yes
Q9Y262	EIF3L	0.995638	Yes
P49841	GSK3B	0.995636	Yes
O14965	AURKA	0.995559	Yes
P46778	RPL21	0.995473	No
P30086	PEBP1	0.99547	No
P62995	TRA2B	0.995469	Yes
P18077	RPL35A	0.995452	No
P16989	YBX3	0.995389	Yes
P12931	SRC	0.995376	Yes
O43663	PRC1	0.99527	Yes
O43390	HNRNPR	0.995268	Yes
O14964	HGS	0.995253	Yes
P62280	RPS11	0.995222	No
P63244	RACK1	0.995203	No
Q15233	NONO	0.9952	Yes
Q9BVA1	TUBB2B	0.995191	No
Q07955	SRSF1	0.995156	Yes
O14980	XPO1	0.995131	No
P54727	RAD23B	0.995117	Yes
Q99729	HNRNPAB	0.995115	Yes
Q16204	CCDC6	0.995099	Yes
P34931	HSPA1L	0.995067	Yes
P04406	GAPDH	0.995049	No
P06748	NPM1	0.995038	Yes
P60709	ACTB	0.995035	No
P84022	SMAD3	0.995035	Yes
P22694	PRKACB	0.995027	No
Q00577	PURA	0.995002	Yes
P32119	PRDX2	0.994994	No
P02768	ALB	0.994958	No
P60900	PSMA6	0.994947	No
Q15691	MAPRE1	0.994921	No
O14744	PRMT5	0.994848	No
Q8NDT2	RBM15B	0.994822	Yes
P61254	RPL26	0.994806	No
P16403	H1-2	0.994786	Yes
P29350	PTPN6	0.994775	Yes
Q96AE4	FUBP1	0.994759	Yes
Q9UKY7	CDV3	0.994689	Yes
P68400	CSNK2A1	0.99467	Yes
P62910	RPL32	0.994654	No
Q9GZV5	WWTR1	0.994639	Yes
O14950	MYL12B	0.994598	No
P04083	ANXA1	0.994556	No
P28482	MAPK1	0.994549	No
P04080	CSTB	0.994491	No
Q09472	EP300	0.994486	Yes
Q15717	ELAVL1	0.994485	Yes
Q9UKV8	AGO2	0.994432	No
P43243	MATR3	0.994387	Yes
P11234	RALB	0.994326	No
Q7KZF4	SND1	0.994286	No
Q7Z417	NUFIP2	0.994222	Yes
Q92793	CREBBP	0.994215	Yes
Q15648	MED1	0.994214	Yes
P18887	XRCC1	0.994182	Yes
P31689	DNAJA1	0.994173	No
Q08999	RBL2	0.994136	Yes
P42568	MLLT3	0.994131	Yes
Q13541	EIF4EBP1	0.994106	No
P63167	DYNLL1	0.994076	No
Q9BWF3	RBM4	0.994056	Yes
Q9Y5S9	RBM8A	0.994056	No
Q06124	PTPN11	0.994052	Yes
P08238	HSP90AB1	0.993977	Yes
Q8IYB3	SRRM1	0.993908	Yes
Q14671	PUM1	0.993894	Yes
Q13347	EIF3I	0.993825	No
P48730	CSNK1D	0.993797	Yes
Q96FJ2	DYNLL2	0.993789	No
P51532	SMARCA4	0.993787	Yes
Q8NC51	SERBP1	0.993744	Yes
P62847	RPS24	0.993713	No
P46779	RPL28	0.993697	No
P08133	ANXA6	0.993628	No
O15523	DDX3Y	0.993561	Yes
Q9UKF6	CPSF3	0.993503	No
P10275	AR	0.993384	Yes
P14618	PKM	0.993378	No
P06733	ENO1	0.993326	No
Q15796	SMAD2	0.99325	Yes
O00712	NFIB	0.993234	Yes
P28347	TEAD1	0.993112	Yes
Q13835	PKP1	0.993078	Yes
Q9NZI8	IGF2BP1	0.993071	Yes
P52948	NUP98	0.993071	Yes
Q99700	ATXN2	0.993059	Yes
O00410	IPO5	0.992999	No
P50990	CCT8	0.992918	No
P13693	TPT1	0.992879	No
P17931	LGALS3	0.992852	Yes
Q12965	MYO1E	0.992829	Yes
Q9BQE3	TUBA1C	0.992815	No
Q96GD4	AURKB	0.992784	Yes
Q9HAJ7	SAP30L	0.992726	No
P36578	RPL4	0.992714	Yes
P30876	POLR2B	0.992709	No
Q01130	SRSF2	0.992695	Yes
P84098	RPL19	0.992677	No
Q4G0J3	LARP7	0.992654	Yes
P12277	CKB	0.992633	No
P68133	ACTA1	0.992626	No
P30622	CLIP1	0.992582	Yes
O60264	SMARCA5	0.992572	Yes
P17600	SYN1	0.992494	Yes
Q9HCD5	NCOA5	0.992466	Yes
Q01196	RUNX1	0.992442	Yes
P48431	SOX2	0.992411	Yes
Q13283	G3BP1	0.992387	Yes
P54652	HSPA2	0.992374	Yes
O00401	WASL	0.992352	Yes
O95758	PTBP3	0.992313	Yes
Q7KZI7	MARK2	0.992206	Yes
O43852	CALU	0.992202	No
O95631	NTN1	0.992159	No
Q8WXF1	PSPC1	0.992144	Yes
O14818	PSMA7	0.992104	No
P40337	VHL	0.992102	Yes
P61586	RHOA	0.992091	No
P42566	EPS15	0.99207	Yes
Q9NR30	DDX21	0.99206	Yes
Q7L9L4	MOB1B	0.992024	No
P61026	RAB10	0.991992	Yes
P03372	ESR1	0.991973	Yes
Q9Y6Q9	NCOA3	0.991932	Yes
Q92841	DDX17	0.991902	Yes
P31946	YWHAB	0.991877	No
Q00839	HNRNPU	0.991781	Yes
O76021	RSL1D1	0.991776	Yes
P60228	EIF3E	0.991755	No
P07237	P4HB	0.991742	No
P35226	BMI1	0.99172	Yes
P51452	DUSP3	0.991718	No
Q14847	LASP1	0.991711	Yes
P04049	RAF1	0.991668	Yes
Q9H4G4	GLIPR2	0.991653	No
P63165	SUMO1	0.991589	No
Q01081	U2AF1	0.991544	Yes
P68431	H3C1	0.991492	No
Q03111	MLLT1	0.991484	Yes
Q9UHD2	TBK1	0.991371	No
P02511	CRYAB	0.991339	No
P25788	PSMA3	0.991308	No
Q9NR31	SAR1A	0.991214	No
P07947	YES1	0.991207	Yes
P02686	MBP	0.991188	Yes
P05062	ALDOB	0.99115	No
P45973	CBX5	0.991117	Yes
Q9HC35	EML4	0.991062	Yes
P11413	G6PD	0.991052	No
Q86SQ0	PHLDB2	0.991009	Yes
P00519	ABL1	0.99097	Yes
P26368	U2AF2	0.990968	Yes
P43354	NR4A2	0.990949	Yes
P31483	TIA1	0.990927	Yes
P68032	ACTC1	0.990872	No
Q05655	PRKCD	0.990804	Yes
P50613	CDK7	0.990802	No
Q9HC98	NEK6	0.990745	Yes
O15294	OGT	0.990737	No
Q04206	RELA	0.990733	Yes
Q9NY65	TUBA8	0.990714	No
P61006	RAB8A	0.990577	Yes
O60885	BRD4	0.990576	Yes
P19105	MYL12A	0.990569	No
Q9BRA2	TXNDC17	0.990565	No
Q9UM13	ANAPC10	0.990511	No
P14621	ACYP2	0.990508	No
Q01085	TIAL1	0.990497	Yes
Q04637	EIF4G1	0.990472	Yes
P33240	CSTF2	0.990463	Yes
P61981	YWHAG	0.990386	No
O94906	PRPF6	0.990382	Yes
Q01860	POU5F1	0.990375	Yes
P16152	CBR1	0.990335	No
P09429	HMGB1	0.990292	No
Q13310	PABPC4	0.990251	Yes
Q71DI3	H3C15	0.990204	No
O94992	HEXIM1	0.990203	Yes
P07305	H1-0	0.990189	Yes
Q16695	H3-4	0.990183	No
P10636	MAPT	0.990095	Yes
P41567	EIF1	0.989996	No
Q15007	WTAP	0.989981	Yes
Q9NRR5	UBQLN4	0.989971	Yes
P26196	DDX6	0.989959	Yes
P13796	LCP1	0.98995	No
Q12888	TP53BP1	0.989898	Yes
O95049	TJP3	0.989896	Yes
Q9UHD9	UBQLN2	0.989889	Yes
Q00610	CLTC	0.989875	Yes
Q8TB72	PUM2	0.989866	Yes
Q9H0D6	XRN2	0.9898	Yes
Q07666	KHDRBS1	0.989797	Yes
Q08378	GOLGA3	0.989773	Yes
Q15811	ITSN1	0.989769	Yes
Q14247	CTTN	0.989749	Yes
Q9BTA9	WAC	0.989729	Yes
P68371	TUBB4B	0.989615	No
P22087	FBL	0.989613	Yes
Q5T1M5	FKBP15	0.989568	Yes
O14641	DVL2	0.989545	Yes
P37802	TAGLN2	0.989536	No
P21802	FGFR2	0.989517	Yes
Q13885	TUBB2A	0.989494	No
P61081	UBE2M	0.989462	No
P08263	GSTA1	0.989439	No
Q96I24	FUBP3	0.989412	Yes
Q16629	SRSF7	0.989402	Yes
Q86XP3	DDX42	0.989394	Yes
Q9NQS7	INCENP	0.989312	Yes
Q16644	MAPKAPK3	0.989295	No
O15392	BIRC5	0.989281	No
P55008	AIF1	0.989248	No
P68363	TUBA1B	0.989215	No
Q92805	GOLGA1	0.989202	Yes
P40925	MDH1	0.989129	No
Q8WUM4	PDCD6IP	0.989058	Yes
P23921	RRM1	0.988895	No
P62263	RPS14	0.988885	No
Q17RY0	CPEB4	0.988836	Yes
Q9UMX0	UBQLN1	0.988787	Yes
Q13242	SRSF9	0.988749	Yes
P52272	HNRNPM	0.988748	Yes
Q96RN5	MED15	0.988703	Yes
P31151	S100A7	0.988701	No
P0DP24	CALM2	0.988617	No
P0DP25	CALM3	0.988617	No
P62877	RBX1	0.988606	No
P11908	PRPS2	0.988524	No
P61024	CKS1B	0.988516	No
A0A0B4J2A2	PPIAL4C	0.988492	No
P49368	CCT3	0.988483	No
Q9UPQ9	TNRC6B	0.988395	Yes
P02545	LMNA	0.988391	Yes
Q15424	SAFB	0.988381	Yes
P06239	LCK	0.988356	Yes
P63279	UBE2I	0.988318	No
Q15287	RNPS1	0.988182	Yes
Q08379	GOLGA2	0.988157	Yes
O60341	KDM1A	0.988142	Yes
Q9Y2L1	DIS3	0.988135	No
Q969Q0	RPL36AL	0.988124	No
P61247	RPS3A	0.988067	Yes
P02649	APOE	0.98806	No
Q9BZP6	CHIA	0.988052	No
O60716	CTNND1	0.988014	Yes
Q00613	HSF1	0.987984	Yes
P17516	AKR1C4	0.987981	No
P0DPB6	POLR1D	0.987977	No
P63261	ACTG1	0.987884	No
O60760	HPGDS	0.987864	No
Q14232	EIF2B1	0.987821	No
P04150	NR3C1	0.987817	Yes
Q03135	CAV1	0.987749	No
Q13950	RUNX2	0.987749	Yes
Q15370	ELOB	0.987736	No
P62829	RPL23	0.987683	No
P62736	ACTA2	0.987659	No
P78344	EIF4G2	0.987635	Yes
P0C0S8	H2AC11	0.987556	No
P68106	FKBP1B	0.987528	No
Q13185	CBX3	0.987509	Yes
Q15366	PCBP2	0.987495	Yes
P46926	GNPDA1	0.987452	No
P32969	RPL9	0.987431	No
Q96MU7	YTHDC1	0.98743	Yes
O14983	ATP2A1	0.987415	No
Q8NE35	CPEB3	0.987397	Yes
P60660	MYL6	0.987354	No
Q9H8S9	MOB1A	0.987312	No
P54821	PRRX1	0.987264	Yes
P08047	SP1	0.987128	Yes
P16104	H2AX	0.987126	No
Q04828	AKR1C1	0.987121	No
O15273	TCAP	0.98704	No
P35573	AGL	0.98701	No
P83916	CBX1	0.986995	Yes
O00422	SAP18	0.986895	No
Q7Z5Q1	CPEB2	0.986865	Yes
P19532	TFE3	0.986825	Yes
Q96CW1	AP2M1	0.986821	No
P35609	ACTN2	0.986789	Yes
O00444	PLK4	0.986782	Yes
P00338	LDHA	0.98676	No
F5H284	PPIAL4D	0.986735	No
O75083	WDR1	0.9867	No
Q92879	CELF1	0.986696	Yes
Q8WV28	BLNK	0.986639	Yes
Q96C19	EFHD2	0.986484	Yes
Q969L4	LSM10	0.986471	No
Q9NZN8	CNOT2	0.986469	Yes
Q07889	SOS1	0.986452	Yes
P04626	ERBB2	0.986435	Yes
Q8TCB0	IFI44	0.986433	No
Q16384	SSX1	0.986371	No
Q8TDX7	NEK7	0.986358	No
P78317	RNF4	0.986344	No
Q13136	PPFIA1	0.986239	Yes
P61158	ACTR3	0.986189	No
P07900	HSP90AA1	0.986159	Yes
P48444	ARCN1	0.986149	Yes
P18124	RPL7	0.986147	No
A1A4G5	LNP1	0.986132	No
P07437	TUBB	0.986071	No
P32455	GBP1	0.985968	No
Q9H9G7	AGO3	0.985931	No
Q9UHV7	MED13	0.985924	Yes
O00585	CCL21	0.985904	No
P20671	H2AC7	0.985892	No
P02745	C1QA	0.985886	No
Q9UPT9	USP22	0.985875	No
P17066	HSPA6	0.98587	Yes
Q13439	GOLGA4	0.985844	Yes
P30153	PPP2R1A	0.985802	No
P02792	FTL	0.985772	No
Q15643	TRIP11	0.985658	Yes
P0DN37	PPIAL4G	0.985578	No
P84243	H3-3A	0.985542	No
Q9UKA9	PTBP2	0.985507	Yes
Q9BXP5	SRRT	0.985476	Yes
Q9BS26	ERP44	0.985446	No
Q9UN86	G3BP2	0.985348	Yes
P46776	RPL27A	0.985293	No
P06744	GPI	0.985244	No
P30626	SRI	0.985204	Yes
Q15907	RAB11B	0.985195	No
P18206	VCL	0.985176	Yes
P14921	ETS1	0.985164	Yes
P04908	H2AC4	0.985132	No
Q9UHB7	AFF4	0.985129	Yes
Q9NPI6	DCP1A	0.985114	Yes
Q9BYJ9	YTHDF1	0.985107	Yes
P62258	YWHAE	0.985092	No
P62495	ETF1	0.985012	No
P31947	SFN	0.984967	No
Q13627	DYRK1A	0.984966	Yes
Q96B97	SH3KBP1	0.984941	Yes
P62380	TBPL1	0.984899	No
P62140	PPP1CB	0.984883	No
O14773	TPP1	0.984878	No
P52298	NCBP2	0.984869	No
P18669	PGAM1	0.984769	No
P68366	TUBA4A	0.98476	No
Q9UNX3	RPL26L1	0.984701	No
P14923	JUP	0.984648	Yes
P78352	DLG4	0.984604	Yes
P01857	IGHG1	0.984569	No
O14497	ARID1A	0.984483	Yes
P08758	ANXA5	0.984472	No
Q96BY2	MOAP1	0.984412	No
P12814	ACTN1	0.984393	Yes
Q9H0U4	RAB1B	0.98436	Yes
P0CG48	UBC	0.98435	No
Q9UIV1	CNOT7	0.984301	No
P31749	AKT1	0.984229	Yes
Q15561	TEAD4	0.984187	Yes
Q9NSC5	HOMER3	0.984175	Yes
Q969T9	WBP2	0.984123	Yes
Q06830	PRDX1	0.984054	No
P63267	ACTG2	0.984033	No
P80723	BASP1	0.984015	Yes
O14920	IKBKB	0.983993	Yes
Q9GZQ8	MAP1LC3B	0.983971	No
P29558	RBMS1	0.983832	Yes
Q13618	CUL3	0.983818	Yes
P23588	EIF4B	0.983717	Yes
P31271	HOXA13	0.983655	Yes
O14810	CPLX1	0.983576	No
P28070	PSMB4	0.98356	No
Q9H9Y6	POLR1B	0.983551	No
P46783	RPS10	0.983368	Yes
Q14493	SLBP	0.983366	No
P43405	SYK	0.98334	Yes
Q9BUF5	TUBB6	0.983334	No
Q8TDY2	RB1CC1	0.983325	Yes
P10599	TXN	0.98332	No
P17948	FLT1	0.983292	Yes
P14207	FOLR2	0.983153	No
Q9UBQ7	GRHPR	0.983148	No
Q14157	UBAP2L	0.983136	Yes
P15018	LIF	0.983104	No
Q9BYB0	SHANK3	0.983045	Yes
Q9NP98	MYOZ1	0.983037	Yes
Q9Y2X7	GIT1	0.982972	Yes
Q9Y3E1	HDGFL3	0.982946	No
Q9UBC2	EPS15L1	0.982945	Yes
P04637	TP53	0.982939	Yes
Q8WXD5	GEMIN6	0.982885	No
P07108	DBI	0.982872	No
Q9H840	GEMIN7	0.982818	No
Q9UM07	PADI4	0.982695	No
Q2M2I8	AAK1	0.982654	Yes
Q9H3P2	NELFA	0.982639	Yes
P38646	HSPA9	0.982616	Yes
P98175	RBM10	0.982553	Yes
Q9Y6J8	STYXL1	0.982502	No
Q9Y490	TLN1	0.982466	Yes
Q8TCF1	ZFAND1	0.982452	No
Q6NZI2	CAVIN1	0.982442	Yes
O15550	KDM6A	0.982425	Yes
P35269	GTF2F1	0.982422	Yes
Q92925	SMARCD2	0.982422	Yes
Q53ET0	CRTC2	0.982404	Yes
P35240	NF2	0.982343	Yes
P19484	TFEB	0.98232	Yes
Q9BR39	JPH2	0.982243	Yes
Q0JRZ9	FCHO2	0.982203	Yes
P51116	FXR2	0.982113	Yes
Q7Z434	MAVS	0.982102	Yes
Q7Z6E9	RBBP6	0.982094	Yes
P55884	EIF3B	0.98192	Yes
Q15554	TERF2	0.981915	Yes
Q86SG5	S100A7A	0.981887	No
P07320	CRYGD	0.981854	No
P07949	RET	0.981813	Yes
P23528	CFL1	0.981764	No
Q99439	CNN2	0.98173	Yes
P19784	CSNK2A2	0.98171	No
Q9H0L4	CSTF2T	0.981705	Yes
Q9UHD8	SEPTIN9	0.981619	Yes
P51608	MECP2	0.98154	Yes
P48729	CSNK1A1	0.981537	Yes
P15056	BRAF	0.981535	Yes
P12429	ANXA3	0.981531	No
Q15910	EZH2	0.981506	Yes
P63104	YWHAZ	0.981425	No
Q6UN15	FIP1L1	0.981381	Yes
Q13702	RAPSN	0.981375	No
Q8N4C8	MINK1	0.981303	Yes
O95104	SCAF4	0.98126	Yes
O43791	SPOP	0.98123	No
P49913	CAMP	0.981167	No
O15067	PFAS	0.981158	No
Q29RF7	PDS5A	0.981124	Yes
P09525	ANXA4	0.981087	No
O75531	BANF1	0.981044	No
O43781	DYRK3	0.980967	Yes
A4D1B5	GSAP	0.98094	No
Q93077	H2AC6	0.980845	No
Q99733	NAP1L4	0.98077	No
Q7L7L0	H2AC25	0.980739	No
Q96LT7	C9orf72	0.980721	No
Q15434	RBMS2	0.980683	Yes
Q9ULU4	ZMYND8	0.98056	Yes
Q9UQ80	PA2G4	0.980546	No
P49765	VEGFB	0.980541	No
Q12988	HSPB3	0.980534	No
P39023	RPL3	0.980496	No
P09210	GSTA2	0.980459	No
P61956	SUMO2	0.980452	No
P11217	PYGM	0.980235	No
Q9H9S0	NANOG	0.980159	Yes
Q96T37	RBM15	0.980154	Yes
O43684	BUB3	0.980152	No
P46459	NSF	0.98005	No
Q9UKD2	MRTO4	0.979945	No
Q13555	CAMK2G	0.979921	Yes
P23769	GATA2	0.9799	Yes
Q05209	PTPN12	0.979897	Yes
Q12959	DLG1	0.979722	Yes
Q9UER7	DAXX	0.97969	Yes
Q92777	SYN2	0.979648	Yes
P31150	GDI1	0.979541	No
Q9BQ04	RBM4B	0.97954	Yes
Q9H3S7	PTPN23	0.979446	Yes
P62841	RPS15	0.979356	No
Q92997	DVL3	0.979316	Yes
P47893	OR3A2	0.979249	No
Q9UNE7	STUB1	0.979204	Yes
Q9HB71	CACYBP	0.979183	No
Q9Y5K6	CD2AP	0.979164	Yes
Q99569	PKP4	0.979159	Yes
P57678	GEMIN4	0.979144	No
P00558	PGK1	0.979092	No
Q14653	IRF3	0.979081	Yes
P01579	IFNG	0.979073	No
P37108	SRP14	0.979016	Yes
O43823	AKAP8	0.978877	Yes
Q13243	SRSF5	0.978848	Yes
P19174	PLCG1	0.978786	Yes
Q14677	CLINT1	0.97875	Yes
P10276	RARA	0.978688	Yes
Q8IY33	MICALL2	0.978683	Yes
Q16082	HSPB2	0.978682	No
P09661	SNRPA1	0.978639	Yes
P30050	RPL12	0.978606	No
P50750	CDK9	0.978592	Yes
Q9NWB1	RBFOX1	0.97853	Yes
Q13111	CHAF1A	0.97849	Yes
Q8IUD2	ERC1	0.978481	Yes
Q13542	EIF4EBP2	0.978438	Yes
P29401	TKT	0.97832	No
P15927	RPA2	0.978251	Yes
Q15303	ERBB4	0.978199	Yes
Q5BKY9	FAM133B	0.978137	Yes
P52566	ARHGDIB	0.978118	No
Q13501	SQSTM1	0.978012	Yes
Q9BUJ2	HNRNPUL1	0.977912	Yes
O14893	GEMIN2	0.977904	No
Q05193	DNM1	0.977895	Yes
P62753	RPS6	0.977893	No
O14607	UTY	0.977735	Yes
Q8NC56	LEMD2	0.977723	Yes
O75928	PIAS2	0.977702	Yes
Q7KZ85	SUPT6H	0.977649	Yes
Q9Y6A5	TACC3	0.977642	Yes
P84101	SERF2	0.977576	No
P99999	CYCS	0.97749	No
P0DPK4	NOTCH2NLC	0.977478	No
Q86U44	METTL3	0.977434	Yes
O75791	GRAP2	0.977299	Yes
P54819	AK2	0.977291	No
P37198	NUP62	0.977243	Yes
Q5JQF8	PABPC1L2A	0.977198	No
Q16637	SMN1	0.977174	Yes
Q01543	FLI1	0.977127	Yes
P29590	PML	0.977119	Yes
Q9H910	JPT2	0.97707	Yes
Q16531	DDB1	0.977044	No
Q08170	SRSF4	0.977036	Yes
Q13247	SRSF6	0.976877	Yes
Q96PV0	SYNGAP1	0.976751	Yes
Q14676	MDC1	0.976676	Yes
Q8N556	AFAP1	0.97664	Yes
Q9BYX7	POTEKP	0.976601	No
Q14008	CKAP5	0.976552	Yes
Q13509	TUBB3	0.976549	No
Q02539	H1-1	0.976532	Yes
Q9BYW2	SETD2	0.976497	Yes
Q96L92	SNX27	0.976444	Yes
P52895	AKR1C2	0.976441	No
P22736	NR4A1	0.976435	Yes
O15116	LSM1	0.976414	No
P47804	RGR	0.976356	No
Q8N884	CGAS	0.976334	Yes
Q08881	ITK	0.976244	No
P37235	HPCAL1	0.976188	No
Q99832	CCT7	0.976172	No
P20226	TBP	0.976091	Yes
Q9UGP4	LIMD1	0.976087	Yes
Q8NFU5	IPMK	0.975984	Yes
Q9H9J4	USP42	0.97598	Yes
O75122	CLASP2	0.975976	Yes
P41252	IARS1	0.975929	No
P68871	HBB	0.975832	No
O94986	CEP152	0.97573	Yes
Q9H211	CDT1	0.97561	Yes
P17252	PRKCA	0.975595	Yes
Q8WUM0	NUP133	0.975554	Yes
Q07352	ZFP36L1	0.975509	Yes
Q9BRL6	SRSF8	0.975377	Yes
Q8WWM7	ATXN2L	0.975346	Yes
P35453	HOXD13	0.975241	Yes
Q9Y2P8	RCL1	0.975219	No
Q7Z2W4	ZC3HAV1	0.975147	Yes
P42766	RPL35	0.975092	No
Q9NXV6	CDKN2AIP	0.974989	Yes
Q9UPU9	SAMD4A	0.974879	Yes
O43237	DYNC1LI2	0.974861	Yes
Q9UBN7	HDAC6	0.974826	Yes
P55196	AFDN	0.974796	Yes
Q14683	SMC1A	0.974763	No
P15311	EZR	0.974729	Yes
Q99873	PRMT1	0.974692	Yes
P39019	RPS19	0.974681	No
P53041	PPP5C	0.974647	No
O43561	LAT	0.974634	Yes
O43670	ZNF207	0.974447	Yes
Q5VSY0	GKAP1	0.974421	Yes
O96028	NSD2	0.974325	Yes
Q15620	OR8B8	0.974294	No
Q00013	MPP1	0.974264	Yes
P51575	P2RX1	0.974233	No
Q6UVJ0	SASS6	0.974232	Yes
Q96CN9	GCC1	0.974173	Yes
O75334	PPFIA2	0.974146	Yes
Q01844	EWSR1	0.974106	Yes
Q92973	TNPO1	0.973973	Yes
Q14781	CBX2	0.973939	Yes
P23771	GATA3	0.973883	Yes
Q8IXH7	NELFCD	0.973792	Yes
O75683	SURF6	0.97376	Yes
Q06787	FMR1	0.973699	Yes
Q9UDY4	DNAJB4	0.973636	Yes
Q9P2K5	MYEF2	0.973626	Yes
O43660	PLRG1	0.973481	Yes
P06401	PGR	0.973419	Yes
O00479	HMGN4	0.973394	No
Q9UH73	EBF1	0.973393	Yes
Q96L73	NSD1	0.97333	Yes
Q9NUU7	DDX19A	0.973256	Yes
Q96EP5	DAZAP1	0.973231	Yes
Q9Y6D9	MAD1L1	0.973228	No
Q6FI13	H2AC18	0.973173	No
P01112	HRAS	0.973082	No
P04792	HSPB1	0.973032	Yes
P62244	RPS15A	0.972983	No
Q9Y572	RIPK3	0.97297	Yes
O43463	SUV39H1	0.972872	Yes
Q14192	FHL2	0.972806	No
Q14145	KEAP1	0.972696	Yes
Q04726	TLE3	0.972614	Yes
P23193	TCEA1	0.972499	Yes
Q96A32	MYL11	0.972436	No
Q53HL2	CDCA8	0.972433	Yes
P61278	SST	0.972341	No
P49116	NR2C2	0.972304	Yes
Q93074	MED12	0.972077	Yes
O15169	AXIN1	0.971772	Yes
Q05D60	DEUP1	0.971755	Yes
Q15365	PCBP1	0.971557	Yes
Q16236	NFE2L2	0.971475	Yes
Q9UKX7	NUP50	0.971432	Yes
A0JLT2	MED19	0.971364	Yes
P05067	APP	0.97136	Yes
P13929	ENO3	0.971249	No
P42768	WAS	0.971207	Yes
Q8NB46	ANKRD52	0.97107	Yes
Q15181	PPA1	0.971067	No
Q00059	TFAM	0.971042	Yes
Q96A72	MAGOHB	0.971009	No
P07384	CAPN1	0.971	No
Q8IY17	PNPLA6	0.97088	Yes
Q16666	IFI16	0.970565	Yes
P10916	MYL2	0.970529	No
Q13526	PIN1	0.970523	No
Q06323	PSME1	0.970267	No
P02794	FTH1	0.970252	No
Q99878	H2AC14	0.970102	No
P12270	TPR	0.969928	Yes
P54578	USP14	0.96986	No
P49790	NUP153	0.969841	Yes
P55344	LIM2	0.969721	No
P18031	PTPN1	0.969563	Yes
Q86V81	ALYREF	0.969517	Yes
P62081	RPS7	0.969344	No
Q5BKZ1	ZNF326	0.96919	Yes
Q9HCK5	AGO4	0.96915	No
P08779	KRT16	0.968962	Yes
Q9NQI0	DDX4	0.96891	Yes
Q9Y6G9	DYNC1LI1	0.968852	Yes
P07311	ACYP1	0.968851	No
Q9HCE5	METTL14	0.96885	Yes
Q5T481	RBM20	0.968792	Yes
P46821	MAP1B	0.968702	Yes
Q53GS7	GLE1	0.968451	Yes
P01111	NRAS	0.968286	No
P62328	TMSB4X	0.968279	No
Q15637	SF1	0.968155	Yes
Q8IWJ2	GCC2	0.968096	Yes
P53396	ACLY	0.968092	Yes
Q99959	PKP2	0.968056	Yes
Q16539	MAPK14	0.968036	No
P54274	TERF1	0.968029	Yes
Q9P0L2	MARK1	0.967921	Yes
Q92547	TOPBP1	0.967913	Yes
Q9UMY4	SNX12	0.967871	No
P27448	MARK3	0.967808	Yes
Q15185	PTGES3	0.967743	No
Q9UPN4	CEP131	0.967702	Yes
Q96KK5	H2AC12	0.967696	No
A7MCY6	TBKBP1	0.967662	Yes
Q99496	RNF2	0.96766	Yes
Q15059	BRD3	0.96759	Yes
Q92615	LARP4B	0.967567	Yes
P14927	UQCRB	0.967558	No
P16333	NCK1	0.967541	Yes
P13645	KRT10	0.967518	Yes
P08590	MYL3	0.967277	No
Q9BZK7	TBL1XR1	0.966976	Yes
Q8IWS0	PHF6	0.966888	Yes
P33552	CKS2	0.966853	No
P55036	PSMD4	0.966669	Yes
O60563	CCNT1	0.966652	Yes
P17096	HMGA1	0.966637	No
Q16658	FSCN1	0.966621	No
Q9UBK2	PPARGC1A	0.966565	Yes
Q16555	DPYSL2	0.966556	No
P14868	DARS1	0.966434	Yes
P23396	RPS3	0.966418	No
Q13402	MYO7A	0.966296	Yes
Q99551	MTERF1	0.966208	Yes
P62333	PSMC6	0.966205	No
Q99638	RAD9A	0.966191	Yes
Q05086	UBE3A	0.966176	Yes
P48443	RXRG	0.965981	Yes
P22681	CBL	0.965909	Yes
O75436	VPS26A	0.965825	No
Q92570	NR4A3	0.965781	Yes
P05114	HMGN1	0.965672	No
Q16143	SNCB	0.96559	Yes
P59534	TAS2R39	0.965152	No
Q9Y3B4	SF3B6	0.965143	No
P16949	STMN1	0.965139	No
Q6PKG0	LARP1	0.964757	Yes
Q9Y2W1	THRAP3	0.964569	Yes
P69905	HBA1	0.964501	No
O00472	ELL2	0.964322	Yes
P05771	PRKCB	0.964204	Yes
Q7RTV2	GSTA5	0.964136	No
Q02878	RPL6	0.963978	Yes
Q8NE71	ABCF1	0.963911	Yes
P61019	RAB2A	0.963816	No
Q9ULX6	AKAP8L	0.963734	Yes
P29375	KDM5A	0.963686	Yes
Q9Y3C1	NOP16	0.963629	No
Q86YR5	GPSM1	0.963606	Yes
Q8TAD7	OCC1	0.963547	No
P62879	GNB2	0.963535	No
Q08945	SSRP1	0.963519	Yes
Q16777	H2AC20	0.963502	No
Q5SSJ5	HP1BP3	0.963434	Yes
P28161	GSTM2	0.963318	No
Q92576	PHF3	0.963179	Yes
P60174	TPI1	0.963142	No
Q9H6S1	AZI2	0.962983	Yes
Q16772	GSTA3	0.962967	No
P35638	DDIT3	0.962543	Yes
P11362	FGFR1	0.962527	Yes
O14757	CHEK1	0.962494	Yes
P08708	RPS17	0.962348	No
Q9UN81	L1RE1	0.962154	Yes
P62269	RPS18	0.962006	No
Q7RTV0	PHF5A	0.961991	No
P04350	TUBB4A	0.961916	No
P33981	TTK	0.961667	Yes
Q96RT1	ERBIN	0.961665	Yes
O95931	CBX7	0.96161	Yes
Q9NZB2	FAM120A	0.961448	Yes
P15104	GLUL	0.961085	No
O60488	ACSL4	0.961051	No
Q15208	STK38	0.960945	No
P31269	HOXA9	0.96093	Yes
P49023	PXN	0.960871	Yes
Q495M9	USH1G	0.960832	Yes
P27694	RPA1	0.960824	Yes
P19622	EN2	0.960793	Yes
P09471	GNAO1	0.960694	No
O96017	CHEK2	0.960325	Yes
Q8NFZ5	TNIP2	0.960298	Yes
P15531	NME1	0.960257	No
P26583	HMGB2	0.960086	Yes
P19367	HK1	0.960018	No
O15530	PDPK1	0.959808	Yes
P30085	CMPK1	0.959802	No
Q6ZN16	MAP3K15	0.959705	Yes
Q16181	SEPTIN7	0.959654	No
Q14149	MORC3	0.959452	Yes
Q13761	RUNX3	0.959372	Yes
Q9UL18	AGO1	0.959317	No
Q8IXJ9	ASXL1	0.959227	Yes
P26373	RPL13	0.959048	No
P51911	CNN1	0.959033	Yes
P07948	LYN	0.958852	Yes
Q9Y6W5	WASF2	0.958755	Yes
P00441	SOD1	0.958703	No
P20339	RAB5A	0.958561	Yes
Q13823	GNL2	0.958522	Yes
P63241	EIF5A	0.958306	No
Q15847	ADIRF	0.958226	No
P09211	GSTP1	0.958186	No
P35968	KDR	0.958085	Yes
P01106	MYC	0.957824	Yes
Q3KP66	INAVA	0.957799	Yes
P17661	DES	0.957773	Yes
Q9BQG0	MYBBP1A	0.957763	Yes
P08240	SRPRA	0.957713	Yes
Q04917	YWHAH	0.957703	No
P28066	PSMA5	0.957535	No
O75494	SRSF10	0.957452	Yes
P40227	CCT6A	0.956981	No
Q14195	DPYSL3	0.956962	Yes
P14854	COX6B1	0.95696	No
Q8TD16	BICD2	0.956877	Yes
P27797	CALR	0.956767	No
P62424	RPL7A	0.956627	No
P20591	MX1	0.956204	Yes
Q9Y281	CFL2	0.956166	No
Q9Y4P8	WIPI2	0.956004	Yes
Q96FQ6	S100A16	0.955997	No
Q8TF01	PNISR	0.95594	Yes
Q7Z3E1	TIPARP	0.955939	Yes
Q15468	STIL	0.955862	Yes
P08865	RPSA	0.955816	Yes
P33992	MCM5	0.95574	No
P78364	PHC1	0.955719	Yes
Q9NPJ6	MED4	0.955665	Yes
O00487	PSMD14	0.955579	Yes
O00411	POLRMT	0.955439	Yes
Q05397	PTK2	0.955409	Yes
Q15797	SMAD1	0.955363	Yes
P48643	CCT5	0.955349	No
P23526	AHCY	0.955266	No
P27482	CALML3	0.955176	No
Q9UNM6	PSMD13	0.955085	No
P31949	S100A11	0.95461	No
P11233	RALA	0.954574	No
P49418	AMPH	0.954336	Yes
Q6SZW1	SARM1	0.954312	Yes
Q6PEY2	TUBA3E	0.954171	No
P22314	UBA1	0.953833	Yes
O60829	PAGE4	0.953819	No
P51153	RAB13	0.953783	Yes
Q12874	SF3A3	0.953647	No
Q96D46	NMD3	0.953562	No
P30043	BLVRB	0.95349	No
P49458	SRP9	0.953463	No
Q9Y333	LSM2	0.953443	No
O60500	NPHS1	0.953405	Yes
P57682	KLF3	0.953335	Yes
Q13303	KCNAB2	0.953181	Yes
Q01995	TAGLN	0.953157	No
Q8TAA3	PSMA8	0.952978	No
O43602	DCX	0.952923	Yes
Q14739	LBR	0.952817	Yes
Q9UJY1	HSPB8	0.952784	Yes
P29083	GTF2E1	0.952609	Yes
P18754	RCC1	0.952542	No
Q9UM73	ALK	0.952415	Yes
Q00994	BEX3	0.952194	Yes
Q14596	NBR1	0.952047	Yes
Q9Y6N9	USH1C	0.951904	Yes
Q9H5Q4	TFB2M	0.951844	Yes
Q7L7X3	TAOK1	0.951815	Yes
Q5FBB7	SGO1	0.951733	Yes
P11586	MTHFD1	0.951722	No
Q9Y3U8	RPL36	0.951677	No
Q8TBF4	ZCRB1	0.951637	No
O15226	NKRF	0.951555	Yes
P40967	PMEL	0.95143	Yes
Q9P1A6	DLGAP2	0.951183	Yes
Q9HB21	PLEKHA1	0.951165	Yes
P43304	GPD2	0.951036	No
P81133	SIM1	0.950979	Yes
Q9H4M9	EHD1	0.950884	No
Q9Y4E8	USP15	0.950797	Yes
Q9Y265	RUVBL1	0.950573	No
Q6PIF6	MYO7B	0.950329	Yes
Q9BTM1	H2AJ	0.950317	No
P42330	AKR1C3	0.950086	No
Q03013	GSTM4	0.950067	No
Q96DU9	PABPC5	0.949985	No
P60891	PRPS1	0.949964	No
Q15154	PCM1	0.949912	Yes
P45985	MAP2K4	0.949857	Yes
Q9NYF0	DACT1	0.949279	Yes
Q93052	LPP	0.949068	Yes
O14526	FCHO1	0.948905	Yes
Q9Y3E7	CHMP3	0.948858	No
P15259	PGAM2	0.948682	No
O75914	PAK3	0.948674	Yes
P63173	RPL38	0.948511	No
Q9Y6I9	TEX264	0.948259	Yes
Q96MT8	CEP63	0.948119	Yes
P54577	YARS1	0.94801	No
O60739	EIF1B	0.947839	No
Q13427	PPIG	0.947685	Yes
Q14980	NUMA1	0.947334	Yes
Q6VY07	PACS1	0.947307	Yes
P47813	EIF1AX	0.94682	No
Q9Y2X3	NOP58	0.946721	Yes
P56945	BCAR1	0.946713	Yes
Q8IY57	YAF2	0.94671	No
Q00534	CDK6	0.946586	No
P62820	RAB1A	0.946566	Yes
P09467	FBP1	0.946467	No
P53350	PLK1	0.946452	Yes
Q92974	ARHGEF2	0.946427	Yes
P04264	KRT1	0.946423	Yes
Q5M775	SPECC1	0.946222	Yes
Q9UQB3	CTNND2	0.946165	Yes
P35611	ADD1	0.945943	Yes
P15502	ELN	0.945895	Yes
P11274	BCR	0.945769	Yes
P84077	ARF1	0.945665	No
Q8ND56	LSM14A	0.945645	Yes
P49840	GSK3A	0.945595	Yes
Q05639	EEF1A2	0.945582	No
P11216	PYGB	0.945296	No
P08631	HCK	0.945053	Yes
O75534	CSDE1	0.944957	Yes
Q07960	ARHGAP1	0.944886	No
P61204	ARF3	0.944623	No
P55010	EIF5	0.944351	Yes
Q8IUE6	H2AC21	0.944233	No
P34932	HSPA4	0.944224	Yes
Q6ZMT4	KDM7A	0.944146	Yes
O94822	LTN1	0.944132	Yes
Q13535	ATR	0.943816	Yes
O43242	PSMD3	0.943759	Yes
P30260	CDC27	0.943729	Yes
O96000	NDUFB10	0.943679	No
Q7Z460	CLASP1	0.943657	Yes
Q9Y2X0	MED16	0.943493	Yes
P84103	SRSF3	0.94345	Yes
P35251	RFC1	0.943417	Yes
Q9BSI4	TINF2	0.94334	Yes
Q9UHA2	SS18L2	0.943244	No
P08237	PFKM	0.94289	No
P35659	DEK	0.942825	Yes
Q9H361	PABPC3	0.942804	Yes
Q8IUH3	RBM45	0.942604	Yes
Q6NXT2	H3-5	0.94241	No
Q92597	NDRG1	0.942267	Yes
P56192	MARS1	0.94215	No
Q9HB90	RRAGC	0.941986	Yes
P28370	SMARCA1	0.941907	Yes
Q5TEC6	H3-7	0.941755	No
Q9BXI6	TBC1D10A	0.94157	Yes
Q12974	PTP4A2	0.941418	No
Q15393	SF3B3	0.941109	No
P48739	PITPNB	0.941075	No
P52907	CAPZA1	0.941049	No
Q9Y6M1	IGF2BP2	0.941002	Yes
P23443	RPS6KB1	0.940998	Yes
Q02750	MAP2K1	0.940957	Yes
Q6P1N0	CC2D1A	0.940907	Yes
Q15075	EEA1	0.940841	Yes
O95819	MAP4K4	0.940672	Yes
O15212	PFDN6	0.940206	No
P84085	ARF5	0.940191	No
P61326	MAGOH	0.940095	No
P84074	HPCA	0.939531	No
O94979	SEC31A	0.939249	Yes
Q05D32	CTDSPL2	0.938688	Yes
P60484	PTEN	0.938043	Yes
P18621	RPL17	0.938039	No
Q9BY44	EIF2A	0.938027	Yes
P20340	RAB6A	0.937829	Yes
Q02790	FKBP4	0.937682	Yes
Q15651	HMGN3	0.937446	No
Q06587	RING1	0.937411	Yes
P60866	RPS20	0.936487	No
Q9NXR1	NDE1	0.936461	Yes
Q8NB16	MLKL	0.936366	No
P48668	KRT6C	0.935783	Yes
P49760	CLK2	0.935781	Yes
Q8WXF0	SRSF12	0.935441	Yes
A5YKK6	CNOT1	0.935296	Yes
P31939	ATIC	0.934896	No
Q9NVP1	DDX18	0.934784	Yes
Q9NSU2	TREX1	0.934646	Yes
Q14240	EIF4A2	0.93458	Yes
Q02543	RPL18A	0.934351	No
P06702	S100A9	0.934158	No
P41240	CSK	0.934063	No
P30740	SERPINB1	0.933837	No
P26639	TARS1	0.933713	Yes
P49207	RPL34	0.93367	No
Q9BX40	LSM14B	0.933392	Yes
Q96QE5	TEFM	0.933374	Yes
P62136	PPP1CA	0.933249	No
Q86XI2	NCAPG2	0.933128	No
Q15843	NEDD8	0.93267	No
P61604	HSPE1	0.932481	No
Q8NDV7	TNRC6A	0.932415	Yes
P04156	PRNP	0.93227	Yes
P39748	FEN1	0.932248	Yes
O43324	EEF1E1	0.932058	No
P78347	GTF2I	0.932037	Yes
P23258	TUBG1	0.931955	No
P83881	RPL36A	0.931877	No
P62917	RPL8	0.931793	No
O75828	CBR3	0.931633	No
Q8TAP9	MPLKIP	0.931419	Yes
P13984	GTF2F2	0.93133	No
Q9NUX5	POT1	0.931316	Yes
Q9NS26	SPANXA1	0.931221	No
P26038	MSN	0.931045	Yes
P55060	CSE1L	0.931024	No
Q99623	PHB2	0.930904	No
O14602	EIF1AY	0.930799	No
P63220	RPS21	0.930735	No
P15880	RPS2	0.930728	Yes
Q10567	AP1B1	0.930618	Yes
Q9Y2V2	CARHSP1	0.930499	No
Q9H2H8	PPIL3	0.930423	No
Q13418	ILK	0.93035	No
O60664	PLIN3	0.930252	Yes
P78371	CCT2	0.930056	No
Q9GZX7	AICDA	0.930053	No
Q92900	UPF1	0.930048	Yes
O75821	EIF3G	0.929874	Yes
Q9P2E9	RRBP1	0.929847	Yes
Q99958	FOXC2	0.929839	Yes
P50991	CCT4	0.92965	Yes
P15121	AKR1B1	0.929573	No
Q9H3M7	TXNIP	0.929572	Yes
Q92598	HSPH1	0.929479	Yes
Q08J23	NSUN2	0.929315	Yes
P62857	RPS28	0.929103	No
O60927	PPP1R11	0.929014	No
Q96R06	SPAG5	0.928977	Yes
Q71UI9	H2AZ2	0.92897	No
O43865	AHCYL1	0.928906	Yes
Q9Y678	COPG1	0.928771	Yes
P08727	KRT19	0.928594	Yes
P11308	ERG	0.928513	Yes
Q9H2G2	SLK	0.928305	Yes
Q9NVA2	SEPTIN11	0.927836	No
P08908	HTR1A	0.927754	Yes
Q9P2B4	CTTNBP2NL	0.927454	Yes
Q9H814	PHAX	0.927403	Yes
Q9NYV4	CDK12	0.927382	Yes
P09972	ALDOC	0.926807	No
P17987	TCP1	0.926805	No
O95628	CNOT4	0.926548	Yes
Q9NRH3	TUBG2	0.926375	No
Q9H6F5	CCDC86	0.926202	Yes
P13804	ETFA	0.926088	No
P69892	HBG2	0.926026	No
P05089	ARG1	0.925885	No
Q9H4L4	SENP3	0.925857	Yes
Q86WV6	STING1	0.925767	Yes
O00151	PDLIM1	0.92573	Yes
Q14644	RASA3	0.925657	No
Q7Z3S9	NOTCH2NLA	0.925561	No
Q8IWQ3	BRSK2	0.925492	Yes
Q8N5F7	NKAP	0.925252	Yes
Q96HC4	PDLIM5	0.925019	Yes
Q3KQU3	MAP7D1	0.924967	Yes
Q99584	S100A13	0.924587	No
Q9Y2D5	AKAP2	0.924466	Yes
Q96AQ7	CIDEC	0.924443	Yes
P17540	CKMT2	0.924213	Yes
O00499	BIN1	0.92415	Yes
P61160	ACTR2	0.924078	No
Q9NPQ8	RIC8A	0.923821	No
Q9UKV3	ACIN1	0.923504	Yes
Q9Y5X1	SNX9	0.923476	Yes
Q14684	RRP1B	0.923454	Yes
P52565	ARHGDIA	0.92332	No
Q86VS8	HOOK3	0.923297	Yes
P51531	SMARCA2	0.923064	Yes
P13646	KRT13	0.922705	Yes
Q9HCJ0	TNRC6C	0.922273	Yes
P04439	HLA-A	0.92217	No
Q9NTZ6	RBM12	0.922081	Yes
O75937	DNAJC8	0.922068	No
Q9NZJ0	DTL	0.922045	Yes
P08729	KRT7	0.921955	Yes
P21980	TGM2	0.921858	No
Q9NSY1	BMP2K	0.921812	Yes
Q92769	HDAC2	0.921794	Yes
Q9HD34	LYRM4	0.921707	No
P61106	RAB14	0.921507	No
P13533	MYH6	0.921382	No
P18440	NAT1	0.921257	No
Q13123	IK	0.921181	Yes
P27361	MAPK3	0.920861	Yes
Q16851	UGP2	0.92053	No
P26378	ELAVL4	0.920401	Yes
Q14194	CRMP1	0.920241	No
P52434	POLR2H	0.920091	No
P07814	EPRS1	0.920015	Yes
Q969G3	SMARCE1	0.919782	Yes
O60880	SH2D1A	0.919703	No
P52789	HK2	0.919501	No
Q9BRP8	PYM1	0.919488	Yes
P52943	CRIP2	0.918883	Yes
O75940	SMNDC1	0.918879	No
P10809	HSPD1	0.918533	Yes
Q9Y3L3	SH3BP1	0.918237	Yes
O14974	PPP1R12A	0.918069	Yes
O00299	CLIC1	0.917827	No
P27348	YWHAQ	0.917686	No
P20962	PTMS	0.917445	No
Q96KR1	ZFR	0.917399	Yes
Q9UJC5	SH3BGRL2	0.917089	No
P00918	CA2	0.917035	No
P62851	RPS25	0.916907	Yes
P12883	MYH7	0.91654	No
P0DPH7	TUBA3C	0.916227	No
P09874	PARP1	0.916137	Yes
O14604	TMSB4Y	0.915764	No
P62318	SNRPD3	0.915742	No
Q96QK1	VPS35	0.915642	No
P62273	RPS29	0.915546	No
P13861	PRKAR2A	0.915423	Yes
P22059	OSBP	0.915259	Yes
Q9H4W6	EBF3	0.915149	Yes
Q9Y536	PPIAL4A	0.915112	No
O95373	IPO7	0.914853	Yes
P46100	ATRX	0.914593	Yes
P20073	ANXA7	0.914209	Yes
P41743	PRKCI	0.914207	Yes
Q9NRW1	RAB6B	0.914115	Yes
P51858	HDGF	0.914109	Yes
O15372	EIF3H	0.913962	Yes
Q5T5U3	ARHGAP21	0.913475	Yes
P14598	NCF1	0.913036	Yes
Q14004	CDK13	0.912656	Yes
P05109	S100A8	0.912399	No
Q8WVJ2	NUDCD2	0.912281	No
P40222	TXLNA	0.912177	Yes
Q96DH6	MSI2	0.912146	Yes
P07195	LDHB	0.911841	No
O76094	SRP72	0.911809	Yes
P07910	HNRNPC	0.911763	No
Q9GZM8	NDEL1	0.911124	Yes
P31948	STIP1	0.910901	Yes
Q92796	DLG3	0.910346	Yes
P25789	PSMA4	0.910324	No
Q8WUD1	RAB2B	0.910297	No
Q9Y2Z0	SUGT1	0.910277	No
Q13595	TRA2A	0.909866	Yes
Q93096	PTP4A1	0.90943	No
P61927	RPL37	0.909	No
P63313	TMSB10	0.908886	No
Q9NTI5	PDS5B	0.908818	Yes
P04259	KRT6B	0.908738	Yes
Q96IZ0	PAWR	0.908604	Yes
Q8N5P1	ZC3H8	0.90849	Yes
P43490	NAMPT	0.908318	No
Q16576	RBBP7	0.908102	No
P55145	MANF	0.908099	No
Q13070	GAGE6	0.908041	No
P10398	ARAF	0.907852	Yes
O76054	SEC14L2	0.907834	No
P02042	HBD	0.907325	No
Q15397	PUM3	0.906804	Yes
P36507	MAP2K2	0.906669	Yes
P08651	NFIC	0.906597	Yes
O15160	POLR1C	0.905982	No
Q8IZP0	ABI1	0.90585	Yes
Q9UI08	EVL	0.905688	Yes
Q9GZV4	EIF5A2	0.905601	No
O75368	SH3BGRL	0.905189	No
Q01167	FOXK2	0.905153	Yes
Q05519	SRSF11	0.905125	Yes
Q9UM54	MYO6	0.905014	Yes
Q9NRF9	POLE3	0.904913	No
Q9H299	SH3BGRL3	0.904763	No
P06732	CKM	0.904608	No
Q9H8W4	PLEKHF2	0.904604	Yes
O14737	PDCD5	0.904597	No
O15144	ARPC2	0.904579	No
Q9Y2H5	PLEKHA6	0.90447	Yes
P60983	GMFB	0.90407	No
O00567	NOP56	0.90373	Yes
O95817	BAG3	0.903673	Yes
Q9UQE7	SMC3	0.903638	Yes
P21127	CDK11B	0.903307	Yes
O75475	PSIP1	0.903223	Yes
A6NKT7	RGPD3	0.903207	Yes
O15145	ARPC3	0.903085	No
Q13069	GAGE5	0.903051	No
O14776	TCERG1	0.902951	Yes
Q9UKE5	TNIK	0.902903	Yes
O60701	UGDH	0.902837	No
P62837	UBE2D2	0.902809	No
P06454	PTMA	0.902252	No
P69891	HBG1	0.902029	No
O75995	SASH3	0.901951	Yes
P13631	RARG	0.901793	Yes
P25205	MCM3	0.901767	Yes
P02533	KRT14	0.901737	Yes
Q9NYL2	MAP3K20	0.901732	Yes
Q86UE8	TLK2	0.901718	Yes
Q8TEW0	PARD3	0.901514	Yes
Q5UIP0	RIF1	0.901448	Yes
Q96CT7	CCDC124	0.901267	No
Q01469	FABP5	0.901126	No
Q96ST3	SIN3A	0.900966	Yes
Q13432	UNC119	0.900939	Yes
Q92734	TFG	0.900898	Yes
P46108	CRK	0.900874	Yes
P23284	PPIB	0.900764	No
P05783	KRT18	0.900515	Yes
Q99594	TEAD3	0.900501	Yes
Q9NZT1	CALML5	0.900377	No
Q86UP2	KTN1	0.900275	Yes
O95218	ZRANB2	0.900104	Yes
P61077	UBE2D3	0.899731	No
P04899	GNAI2	0.898915	No
P13647	KRT5	0.898834	Yes
Q12929	EPS8	0.898404	Yes
P61313	RPL15	0.898324	No
P12004	PCNA	0.898099	No
O15075	DCLK1	0.897981	Yes
Q15004	PCLAF	0.897652	No
Q68EM7	ARHGAP17	0.897626	Yes
Q02880	TOP2B	0.897483	Yes
P50238	CRIP1	0.897441	No
O75874	IDH1	0.897324	No
Q96TA1	NIBAN2	0.897223	Yes
P09917	ALOX5	0.897128	No
O94811	TPPP	0.896726	Yes
Q92930	RAB8B	0.896638	Yes
Q9UIJ7	AK3	0.896511	No
P30041	PRDX6	0.896198	No
O60356	NUPR1	0.896171	No
Q13620	CUL4B	0.896125	Yes
P40926	MDH2	0.895894	Yes
Q96G61	NUDT11	0.895356	No
Q15019	SEPTIN2	0.895114	No
Q13813	SPTAN1	0.895069	Yes
Q9UJF2	RASAL2	0.894096	Yes
Q96QV6	H2AC1	0.89404	No
P04632	CAPNS1	0.893979	Yes
Q13523	PRPF4B	0.893949	Yes
P20592	MX2	0.893665	Yes
Q3ZCM7	TUBB8	0.893479	No
P25787	PSMA2	0.893277	No
Q8TDD1	DDX54	0.893078	Yes
P0DTW1	GAGE1	0.89305	No
P20042	EIF2S2	0.893048	Yes
P62633	CNBP	0.892969	Yes
Q8IXT5	RBM12B	0.892833	Yes
Q96FA3	PELI1	0.892619	No
O95251	KAT7	0.892495	Yes
Q56P03	EAPP	0.892109	No
O00429	DNM1L	0.891899	Yes
Q14134	TRIM29	0.8917	Yes
P21796	VDAC1	0.891579	No
O75792	RNASEH2A	0.891391	No
Q9Y4H2	IRS2	0.891322	Yes
Q9UHD1	CHORDC1	0.891239	No
P00367	GLUD1	0.89123	Yes
O43813	LANCL1	0.89109	No
P02787	TF	0.890884	No
Q13469	NFATC2	0.890756	Yes
Q9GZR7	DDX24	0.890602	Yes
Q9HBL0	TNS1	0.890576	Yes
P67775	PPP2CA	0.890369	No
Q13442	PDAP1	0.889872	Yes
Q9NW64	RBM22	0.889779	Yes
Q03252	LMNB2	0.889766	Yes
P05787	KRT8	0.889619	Yes
Q9NRR3	CDC42SE2	0.88936	No
Q9Y5V3	MAGED1	0.889234	Yes
O14975	SLC27A2	0.88904	No
O60825	PFKFB2	0.888928	Yes
Q15121	PEA15	0.888788	No
O95793	STAU1	0.888657	Yes
P11388	TOP2A	0.888587	Yes
O94804	STK10	0.888494	Yes
P06737	PYGL	0.888477	No
Q99707	MTR	0.888358	No
Q9P021	CRIPT	0.887848	No
Q13838	DDX39B	0.887722	Yes
Q96AT1	KIAA1143	0.887644	No
Q9Y580	RBM7	0.887479	Yes
P61224	RAP1B	0.886904	No
P42765	ACAA2	0.886628	No
P41208	CETN2	0.886518	Yes
P23497	SP100	0.886514	Yes
P41212	ETV6	0.886388	Yes
Q14680	MELK	0.886326	Yes
P08579	SNRPB2	0.886325	Yes
Q9NTJ3	SMC4	0.886132	Yes
Q9UKS6	PACSIN3	0.886014	Yes
Q14203	DCTN1	0.885926	Yes
P33991	MCM4	0.885869	Yes
Q9UH62	ARMCX3	0.885259	Yes
P35998	PSMC2	0.885179	No
P52926	HMGA2	0.885146	No
P08134	RHOC	0.884946	No
O75223	GGCT	0.8849	No
Q00653	NFKB2	0.884861	Yes
P36873	PPP1CC	0.884564	Yes
Q9NXG2	THUMPD1	0.884554	Yes
Q9NRX4	PHPT1	0.884322	No
Q9UJA5	TRMT6	0.884127	Yes
Q96HN2	AHCYL2	0.884053	Yes
P17174	GOT1	0.883861	No
P06400	RB1	0.883476	Yes
P02100	HBE1	0.8833	No
P0CG47	UBB	0.883124	No
Q9Y657	SPIN1	0.882969	Yes
Q13257	MAD2L1	0.882959	No
Q8IU60	DCP2	0.882891	Yes
Q9UGJ0	PRKAG2	0.882604	Yes
P12882	MYH1	0.882417	No
P09104	ENO2	0.882341	No
O75175	CNOT3	0.882137	Yes
P41235	HNF4A	0.882091	Yes
Q9H1E3	NUCKS1	0.882054	Yes
Q9UHX1	PUF60	0.882049	Yes
P0CL82	GAGE12I	0.88194	No
Q9BT25	HAUS8	0.881784	Yes
Q9UQB8	BAIAP2	0.881765	Yes
O60869	EDF1	0.881718	No
Q13884	SNTB1	0.881218	Yes
P37837	TALDO1	0.881	No
Q15464	SHB	0.880698	Yes
Q9UJU6	DBNL	0.880548	Yes
Q9Y6B6	SAR1B	0.880534	No
Q99717	SMAD5	0.880506	Yes
Q00536	CDK16	0.880494	Yes
Q9H5H4	ZNF768	0.880106	Yes
P51149	RAB7A	0.880044	No
Q92831	KAT2B	0.879926	Yes
P48735	IDH2	0.87965	Yes
P02538	KRT6A	0.879357	Yes
Q9BQ61	TRIR	0.879324	Yes
Q9UNF0	PACSIN2	0.879012	Yes
Q2TB90	HKDC1	0.878946	No
P09234	SNRPC	0.878715	No
Q86SQ7	SDCCAG8	0.878711	Yes
Q8TD47	RPS4Y2	0.878671	No
Q5PRF9	SAMD4B	0.878625	Yes
Q8N8S7	ENAH	0.878546	Yes
P39687	ANP32A	0.878509	No
Q96ST2	IWS1	0.878054	Yes
O95271	TNKS	0.877993	Yes
Q96GQ7	DDX27	0.877956	Yes
Q9BTL3	RAMAC	0.877951	Yes
P83731	RPL24	0.877931	No
Q6P2H3	CEP85	0.877858	Yes
P08567	PLEK	0.877818	No
Q7Z7A1	CNTRL	0.877621	Yes
Q04695	KRT17	0.877564	Yes
P35579	MYH9	0.877552	Yes
Q8N9Q2	SREK1IP1	0.877547	No
Q06187	BTK	0.877463	Yes
P02144	MB	0.87735	No
Q8IYD2	KLHDC8A	0.877019	No
Q69YQ0	SPECC1L	0.876816	Yes
Q3LI61	KRTAP20-2	0.876632	Yes
Q9UMZ2	SYNRG	0.876482	Yes
O75676	RPS6KA4	0.87648	Yes
Q16891	IMMT	0.8762	Yes
P24941	CDK2	0.876099	No
Q9GZZ1	NAA50	0.87596	No
Q13907	IDI1	0.875627	No
P61758	VBP1	0.875528	No
P27816	MAP4	0.875417	Yes
O96013	PAK4	0.875251	Yes
Q9UDT6	CLIP2	0.875244	Yes
O15143	ARPC1B	0.875239	No
Q9UBC3	DNMT3B	0.875188	Yes
Q15773	MLF2	0.875004	Yes
P53990	IST1	0.874988	Yes
Q9Y4G8	RAPGEF2	0.874957	Yes
O94776	MTA2	0.874911	Yes
Q16643	DBN1	0.874622	Yes
O00418	EEF2K	0.874593	Yes
P83876	TXNL4A	0.874353	No
Q9H0B6	KLC2	0.874334	Yes
Q9Y2J0	RPH3A	0.873984	Yes
P17275	JUNB	0.873976	Yes
Q92963	RIT1	0.873752	No
Q96L21	RPL10L	0.873723	No
Q9P289	STK26	0.873707	Yes
Q8WVK2	SNRNP27	0.87365	Yes
Q9H223	EHD4	0.873601	Yes
Q9NZ63	C9orf78	0.87323	No
P41227	NAA10	0.873159	Yes
P05413	FABP3	0.872907	No
Q00688	FKBP3	0.872853	Yes
P12268	IMPDH2	0.872716	No
Q15417	CNN3	0.872615	Yes
Q9UHR4	BAIAP2L1	0.87232	Yes
P52788	SMS	0.872248	No
P62745	RHOB	0.872207	No
Q9Y2U5	MAP3K2	0.872124	Yes
O43768	ENSA	0.872062	No
Q8N9T8	KRI1	0.871767	Yes
P62906	RPL10A	0.871649	No
Q6P2E9	EDC4	0.871032	Yes
P53618	COPB1	0.870597	No
Q9Y3A5	SBDS	0.870474	No
Q96G21	IMP4	0.870437	No
O75391	SPAG7	0.870302	No
P98082	DAB2	0.870073	Yes
P35527	KRT9	0.870062	Yes
Q9Y446	PKP3	0.869895	Yes
O43683	BUB1	0.869811	Yes
Q8WX93	PALLD	0.869395	Yes
P46087	NOP2	0.86938	Yes
P22090	RPS4Y1	0.869325	No
Q96E17	RAB3C	0.869241	Yes
O75367	MACROH2A1	0.869146	Yes
Q8N9N8	EIF1AD	0.869107	No
Q92979	EMG1	0.868866	Yes
P50570	DNM2	0.868711	Yes
Q9P0K7	RAI14	0.86824	Yes
Q4KMP7	TBC1D10B	0.868215	Yes
P62854	RPS26	0.868208	No
Q9UN36	NDRG2	0.868042	Yes
P20700	LMNB1	0.868039	Yes
P21291	CSRP1	0.867846	Yes
Q99081	TCF12	0.86752	Yes
Q96AG4	LRRC59	0.867332	No
Q9NQR4	NIT2	0.867316	No
Q15596	NCOA2	0.867155	Yes
P27707	DCK	0.866968	No
P60981	DSTN	0.866804	No
Q7Z4V5	HDGFL2	0.86672	Yes
P36871	PGM1	0.8666	No
Q9BXK1	KLF16	0.866567	Yes
Q6IS14	EIF5AL1	0.866533	No
Q9C0B1	FTO	0.86635	No
P61221	ABCE1	0.86633	No
P53621	COPA	0.866172	Yes
Q9NRW7	VPS45	0.865956	No
P46060	RANGAP1	0.865784	Yes
P62873	GNB1	0.865774	No
Q9C0J8	WDR33	0.865695	Yes
Q13547	HDAC1	0.865579	Yes
P53992	SEC24C	0.865518	Yes
Q9UNS2	COPS3	0.865311	No
P49006	MARCKSL1	0.865247	Yes
P47756	CAPZB	0.865242	No
Q9UM11	FZR1	0.864952	Yes
Q07812	BAX	0.864895	No
Q8WW12	PCNP	0.863956	No
O14929	HAT1	0.863637	No
Q8NFP7	NUDT10	0.863633	No
Q9Y3A2	UTP11	0.862973	No
Q9Y2S6	TMA7	0.862808	No
Q14938	NFIX	0.862464	Yes
P00568	AK1	0.862419	No
P19429	TNNI3	0.862333	No
P55265	ADAR	0.862202	Yes
Q6P5R6	RPL22L1	0.862157	No
Q8N488	RYBP	0.862003	No
P14317	HCLS1	0.861955	Yes
P07205	PGK2	0.86179	No
Q5VTL8	PRPF38B	0.861773	Yes
P15407	FOSL1	0.861676	Yes
Q15532	SS18	0.861549	Yes
P42680	TEC	0.861486	Yes
Q9NR12	PDLIM7	0.861449	Yes
Q719H9	KCTD1	0.861347	No
O43719	HTATSF1	0.861244	Yes
O75145	PPFIA3	0.860896	Yes
Q9P258	RCC2	0.860805	Yes
O76087	GAGE7	0.860547	No
P0CL80	GAGE12F	0.860547	No
P0CL81	GAGE12G	0.860547	No
Q9H3U1	UNC45A	0.860504	No
Q9NUL3	STAU2	0.860491	Yes
Q92882	OSTF1	0.860262	No
P14649	MYL6B	0.859955	Yes
Q8IV63	VRK3	0.859736	Yes
Q9NVF7	FBXO28	0.859612	Yes
P17544	ATF7	0.859424	Yes
P61011	SRP54	0.859411	No
Q9Y2H1	STK38L	0.859231	No
Q9UNF1	MAGED2	0.859067	Yes
Q8IYI6	EXOC8	0.85906	Yes
Q14568	HSP90AA2P	0.858866	Yes
O95155	UBE4B	0.858724	Yes
P0C024	NUDT7	0.858384	No
Q96EA4	SPDL1	0.858383	Yes
Q5QJE6	DNTTIP2	0.858298	Yes
Q13428	TCOF1	0.858285	Yes
Q01082	SPTBN1	0.858179	Yes
Q86U86	PBRM1	0.858175	Yes
P13535	MYH8	0.857957	No
O95721	SNAP29	0.857814	Yes
P55317	FOXA1	0.857064	Yes
P22676	CALB2	0.856835	No
P49736	MCM2	0.856817	Yes
Q13557	CAMK2D	0.856583	Yes
P08670	VIM	0.856472	Yes
Q9HAK2	EBF2	0.856182	Yes
Q96L34	MARK4	0.855972	Yes
Q15046	KARS1	0.855902	No
P62249	RPS16	0.855843	No
O95208	EPN2	0.855838	Yes
P09493	TPM1	0.855671	No
O15347	HMGB3	0.855453	No
Q14566	MCM6	0.855396	Yes
Q9NUV9	GIMAP4	0.855314	Yes
O95235	KIF20A	0.855301	Yes
Q8TB45	DEPTOR	0.855224	Yes
Q8TAD8	SNIP1	0.855	Yes
Q9UKM9	RALY	0.854485	No
P54105	CLNS1A	0.854019	No
Q3LI66	KRTAP6-2	0.853912	Yes
P56211	ARPP19	0.853779	No
Q04837	SSBP1	0.853528	No
Q5JTV8	TOR1AIP1	0.853426	Yes
P09038	FGF2	0.853106	Yes
Q9H7E2	TDRD3	0.853058	Yes
O60518	RANBP6	0.852908	No
O15042	U2SURP	0.852827	Yes
Q99618	CDCA3	0.852743	Yes
Q96GX5	MASTL	0.852728	Yes
Q9BU68	PRR15L	0.852686	No
Q8N6T3	ARFGAP1	0.852591	Yes
Q01518	CAP1	0.852544	Yes
Q99848	EBNA1BP2	0.852434	No
Q5JRK9	PAGE2B	0.85235	No
Q96DG6	CMBL	0.852276	No
P22392	NME2	0.851815	No
O14976	GAK	0.851766	Yes
O15264	MAPK13	0.851616	No
P31321	PRKAR1B	0.851607	No
P36405	ARL3	0.851607	No
Q86W56	PARG	0.851525	Yes
Q8NEV1	CSNK2A3	0.851461	Yes
Q14161	GIT2	0.851365	Yes
O43293	DAPK3	0.85095	No
O95782	AP2A1	0.850587	Yes
Q9NR45	NANS	0.850498	No
O75674	TOM1L1	0.850374	Yes
Q9H0R8	GABARAPL1	0.850097	No
O75446	SAP30	0.850008	Yes
Q70E73	RAPH1	0.849511	Yes
P20338	RAB4A	0.849489	No
P53814	SMTN	0.849429	Yes
Q96EY4	TMA16	0.849388	No
Q8WXI9	GATAD2B	0.849233	Yes
Q9Y266	NUDC	0.849178	Yes
Q9HAV4	XPO5	0.848992	Yes
O43251	RBFOX2	0.848895	Yes
P78318	IGBP1	0.848894	No
Q9H7B2	RPF2	0.848871	No
P54136	RARS1	0.848867	No
P19012	KRT15	0.848665	Yes
Q6DCA0	AMMECR1L	0.84836	Yes
P35221	CTNNA1	0.848306	Yes
O15027	SEC16A	0.848241	Yes
Q96JM3	CHAMP1	0.848114	Yes
Q8ND25	ZNRF1	0.847948	Yes
O60218	AKR1B10	0.847857	No
Q9H6S3	EPS8L2	0.847354	Yes
P50548	ERF	0.847124	Yes
P0CG34	TMSB15A	0.846971	No
Q96KB5	PBK	0.846732	Yes
Q9NZM3	ITSN2	0.846647	Yes
Q86UE4	MTDH	0.846627	Yes
Q7Z406	MYH14	0.846566	Yes
Q14019	COTL1	0.846518	No
P43403	ZAP70	0.846281	Yes
P42684	ABL2	0.84614	Yes
P05181	CYP2E1	0.845982	No
Q5EBL8	PDZD11	0.845897	No
Q99985	SEMA3C	0.845768	No
O15117	FYB1	0.845622	Yes
O14908	GIPC1	0.845605	Yes
Q92890	UFD1	0.845413	No
O60610	DIAPH1	0.845308	Yes
Q86WX3	RPS19BP1	0.845306	No
Q86V15	CASZ1	0.844846	Yes
Q00403	GTF2B	0.844734	No
O00139	KIF2A	0.844421	Yes
Q02156	PRKCE	0.844259	Yes
P15036	ETS2	0.844209	Yes
O00505	KPNA3	0.844205	No
O43598	DNPH1	0.844119	No
Q9Y316	MEMO1	0.844059	No
Q9Y2B0	CNPY2	0.843927	No
Q9H246	C1orf21	0.843587	No
Q92569	PIK3R3	0.843131	Yes
Q16774	GUK1	0.842888	No
P51397	DAP	0.842763	No
Q9NS25	SPANXB1	0.842756	No
P15498	VAV1	0.842635	Yes
Q8NEF9	SRFBP1	0.842622	Yes
O43639	NCK2	0.842298	Yes
Q8WU79	SMAP2	0.842253	Yes
O60784	TOM1	0.84225	Yes
O43491	EPB41L2	0.842195	Yes
Q13492	PICALM	0.842184	Yes
Q96J02	ITCH	0.84208	Yes
Q8NAV1	PRPF38A	0.841727	Yes
O00264	PGRMC1	0.841473	No
P17677	GAP43	0.841227	Yes
Q06210	GFPT1	0.840881	Yes
P13051	UNG	0.840658	Yes
P07451	CA3	0.840566	No
Q8ND24	RNF214	0.840295	Yes
Q8TD19	NEK9	0.840261	Yes
P62070	RRAS2	0.840174	No
Q96IZ7	RSRC1	0.83991	Yes
P28749	RBL1	0.839829	Yes
O15083	ERC2	0.839639	Yes
P20290	BTF3	0.839519	No
O75396	SEC22B	0.839296	No
O15182	CETN3	0.839236	No
P16885	PLCG2	0.839097	Yes
P0C0S5	H2AZ1	0.839039	No
Q86YS7	C2CD5	0.83895	Yes
O43166	SIPA1L1	0.838903	Yes
Q9UQC2	GAB2	0.838444	Yes
Q9NUQ7	UFSP2	0.838301	No
Q96I25	RBM17	0.838228	Yes
Q6IPR1	ETFRF1	0.838214	No
P09488	GSTM1	0.838204	No
Q8IWX8	CHERP	0.837934	Yes
A0A075B759	PPIAL4E	0.83791	No
P45880	VDAC2	0.83775	No
P16144	ITGB4	0.837688	Yes
P50502	ST13	0.837479	Yes
P11387	TOP1	0.83746	Yes
P61764	STXBP1	0.837325	No
P42574	CASP3	0.836877	Yes
O43396	TXNL1	0.836738	No
P60520	GABARAPL2	0.836471	No
P25786	PSMA1	0.836468	Yes
Q92609	TBC1D5	0.835768	Yes
P14859	POU2F1	0.835552	Yes
P61244	MAX	0.835396	No
P11509	CYP2A6	0.835046	No
Q5JSH3	WDR44	0.834957	Yes
Q8WU20	FRS2	0.834722	Yes
P30101	PDIA3	0.834683	Yes
Q99447	PCYT2	0.834602	No
P15374	UCHL3	0.834219	No
Q96S59	RANBP9	0.83416	Yes
Q9NQW6	ANLN	0.834124	Yes
Q13895	BYSL	0.834064	Yes
P22307	SCP2	0.833976	No
Q8N4C6	NIN	0.833732	Yes
P00325	ADH1B	0.833616	No
O15119	TBX3	0.833561	Yes
Q8NEY1	NAV1	0.833458	Yes
Q96CX2	KCTD12	0.833415	Yes
O75955	FLOT1	0.833333	No
Q71F56	MED13L	0.833196	Yes
P13667	PDIA4	0.832991	Yes
Q8IVH2	FOXP4	0.832754	Yes
O14936	CASK	0.832526	Yes
Q96MH2	HEXIM2	0.832483	Yes
P00966	ASS1	0.832425	No
Q15124	PGM5	0.832402	No
P49756	RBM25	0.832271	Yes
O75694	NUP155	0.831961	Yes
O14907	TAX1BP3	0.831746	No
Q14155	ARHGEF7	0.831524	Yes
P25398	RPS12	0.831476	No
Q96EI5	TCEAL4	0.831258	Yes
Q9HCD6	TANC2	0.831233	Yes
P15884	TCF4	0.831138	Yes
P62714	PPP2CB	0.831017	No
Q9P265	DIP2B	0.830815	Yes
P12036	NEFH	0.830249	Yes
Q14320	FAM50A	0.83014	No
P62942	FKBP1A	0.830009	No
O43516	WIPF1	0.829732	Yes
O00231	PSMD11	0.829299	No
P35568	IRS1	0.829253	Yes
P48634	PRRC2A	0.829103	Yes
Q8WV41	SNX33	0.829043	Yes
P40938	RFC3	0.828801	No
P21108	PRPS1L1	0.828528	No
Q9HBM6	TAF9B	0.828478	Yes
Q9P016	THYN1	0.828425	Yes
P63316	TNNC1	0.828357	No
Q96MG7	NSMCE3	0.828287	Yes
P51812	RPS6KA3	0.828269	Yes
Q96JH7	VCPIP1	0.828178	Yes
O14545	TRAFD1	0.828175	Yes
P04818	TYMS	0.828037	No
P30519	HMOX2	0.827914	Yes
P42694	HELZ	0.827892	Yes
Q9NRM7	LATS2	0.827627	Yes
P50452	SERPINB8	0.827438	No
Q16543	CDC37	0.827328	Yes
P00813	ADA	0.827124	No
Q16513	PKN2	0.827008	Yes
P07148	FABP1	0.826764	No
P57740	NUP107	0.826481	Yes
O15511	ARPC5	0.826284	No
O15371	EIF3D	0.826107	Yes
Q9Y4H4	GPSM3	0.826052	Yes
Q92738	USP6NL	0.82574	Yes
P45974	USP5	0.825673	Yes
P0DN26	PPIAL4F	0.825513	No
O15498	YKT6	0.825227	No
Q9Y3Y2	CHTOP	0.825166	Yes
Q9HCK8	CHD8	0.825099	Yes
Q12792	TWF1	0.824805	No
P17480	UBTF	0.824547	Yes
Q86XZ4	SPATS2	0.824529	Yes
P42224	STAT1	0.824357	No
P68402	PAFAH1B2	0.824287	No
O14733	MAP2K7	0.8242	Yes
O75044	SRGAP2	0.823824	Yes
Q14244	MAP7	0.823788	Yes
Q14764	MVP	0.823603	Yes
P0DPK2	H3Y1	0.823208	No
P57076	CFAP298	0.82316	No
Q9NYD6	HOXC10	0.823129	Yes
Q15276	RABEP1	0.823105	Yes
Q9UK76	JPT1	0.823088	Yes
P49448	GLUD2	0.822684	Yes
Q86UU1	PHLDB1	0.822495	Yes
P19838	NFKB1	0.822276	Yes
Q53EZ4	CEP55	0.822144	Yes
P20810	CAST	0.822042	Yes
O75131	CPNE3	0.821739	No
Q9UJ72	ANXA10	0.821359	No
Q9Y3B9	RRP15	0.821317	Yes
P01303	NPY	0.821094	No
Q9H773	DCTPP1	0.820978	No
Q14966	ZNF638	0.82096	Yes
P49959	MRE11	0.820918	Yes
P53004	BLVRA	0.820897	No
Q9NQC7	CYLD	0.820878	Yes
Q53EL6	PDCD4	0.820877	Yes
Q969E4	TCEAL3	0.820575	No
P47974	ZFP36L2	0.82057	Yes
Q3V6T2	CCDC88A	0.820538	Yes
Q3LI64	KRTAP6-1	0.820111	Yes
P49642	PRIM1	0.820042	No
Q1KMD3	HNRNPUL2	0.819788	Yes
P18858	LIG1	0.819724	Yes
O95171	SCEL	0.819652	Yes
O75179	ANKRD17	0.819505	Yes
Q9UPT8	ZC3H4	0.819187	Yes
Q9Y4F1	FARP1	0.818935	Yes
Q13200	PSMD2	0.818842	Yes
P51692	STAT5B	0.818658	Yes
Q14738	PPP2R5D	0.818494	Yes
P35250	RFC2	0.818145	Yes
Q6ICG6	KIAA0930	0.817993	Yes
P35125	USP6	0.817463	Yes
A7MD48	SRRM4	0.816956	Yes
O75340	PDCD6	0.816906	No
P48741	HSPA7	0.81688	No
Q92574	TSC1	0.816824	Yes
Q07912	TNK2	0.816157	Yes
P53367	ARFIP1	0.816045	Yes
P02008	HBZ	0.815889	No
Q9UQR0	SCML2	0.815836	Yes
P35749	MYH11	0.815836	Yes
P06576	ATP5F1B	0.81556	Yes
Q09161	NCBP1	0.815359	No
Q17RH7	TPRXL	0.815101	Yes
P32754	HPD	0.814978	No
Q9P219	CCDC88C	0.814871	Yes
Q8N2M8	CLASRP	0.814815	Yes
O00327	BMAL1	0.814748	Yes
Q9UQL6	HDAC5	0.814621	Yes
Q5VT52	RPRD2	0.814609	Yes
Q9NQT8	KIF13B	0.814082	Yes
Q13625	TP53BP2	0.813734	Yes
Q96A23	CPNE4	0.813696	No
Q9Y2J4	AMOTL2	0.813692	Yes
Q14197	MRPL58	0.813659	No
Q13596	SNX1	0.813423	Yes
Q68CZ2	TNS3	0.813386	Yes
Q99598	TSNAX	0.813237	Yes
Q9BW04	SARG	0.813145	Yes
P63000	RAC1	0.812816	No
Q9P0L0	VAPA	0.812798	Yes
O43399	TPD52L2	0.812797	Yes
Q99759	MAP3K3	0.81274	Yes
Q8NFA0	USP32	0.812656	Yes
P78368	CSNK1G2	0.812596	Yes
P42685	FRK	0.811658	Yes
O76080	ZFAND5	0.811566	Yes
O00233	PSMD9	0.81147	No
Q765P7	MTSS2	0.811373	Yes
Q86YP4	GATAD2A	0.811349	Yes
Q8NFH5	NUP35	0.811332	Yes
Q13829	TNFAIP1	0.811324	No
P05455	SSB	0.810904	Yes
Q14185	DOCK1	0.810898	Yes
P07951	TPM2	0.810855	No
Q15560	TCEA2	0.810733	Yes
Q13112	CHAF1B	0.810688	Yes
Q14978	NOLC1	0.810338	Yes
Q9NSI8	SAMSN1	0.810086	Yes
P08754	GNAI3	0.809805	No
Q13435	SF3B2	0.809765	Yes
Q9BQ15	NABP2	0.809585	No
O94826	TOMM70	0.809495	Yes
P67870	CSNK2B	0.809352	No
P06753	TPM3	0.808865	No
O43143	DHX15	0.808758	Yes
Q08043	ACTN3	0.808745	Yes
Q16594	TAF9	0.808495	Yes
Q13905	RAPGEF1	0.808208	Yes
P01834	IGKC	0.808028	No
P38919	EIF4A3	0.807957	Yes
Q15942	ZYX	0.807908	Yes
Q9Y6E2	BZW2	0.807586	No
Q9BXS5	AP1M1	0.807272	No
Q5VU43	PDE4DIP	0.807216	Yes
Q92630	DYRK2	0.806991	Yes
P45379	TNNT2	0.806837	No
O94855	SEC24D	0.806736	Yes
Q92526	CCT6B	0.806487	No
Q16650	TBR1	0.806481	Yes
P23381	WARS1	0.806114	No
Q9H8Y8	GORASP2	0.805941	Yes
O60234	GMFG	0.805798	No
Q9NZN4	EHD2	0.805196	No
A1L170	C1orf226	0.805104	Yes
Q15678	PTPN14	0.80501	Yes
Q14151	SAFB2	0.804852	Yes
P35249	RFC4	0.80482	Yes
Q99615	DNAJC7	0.804586	No
Q9HC44	GPBP1L1	0.80432	Yes
Q9NZW5	PALS2	0.804153	No
Q9Y450	HBS1L	0.803816	Yes
O00267	SUPT5H	0.803628	Yes
P61962	DCAF7	0.803485	No
O95747	OXSR1	0.803445	Yes
Q9Y5B9	SUPT16H	0.80328	Yes
P43080	GUCA1A	0.803261	No
O15540	FABP7	0.802727	No
P42356	PI4KA	0.802341	Yes
Q06330	RBPJ	0.802267	Yes
Q12774	ARHGEF5	0.802127	Yes
Q16186	ADRM1	0.801728	Yes
Q05682	CALD1	0.801727	Yes
P51151	RAB9A	0.801116	No
P24752	ACAT1	0.800918	No
Q99426	TBCB	0.800874	No
Q13480	GAB1	0.800537	Yes
Q9Y5J1	UTP18	0.800442	Yes
O95340	PAPSS2	0.800247	No
Q92556	ELMO1	0.800144	No
P16615	ATP2A2	0.799911	No
Q8TDZ2	MICAL1	0.799683	Yes
P50616	TOB1	0.799468	Yes
Q9BXL5	HEMGN	0.799319	Yes
Q13485	SMAD4	0.799298	Yes
Q9P1Y5	CAMSAP3	0.798743	Yes
Q9BRU9	UTP23	0.798514	Yes
P31751	AKT2	0.798279	Yes
Q9UGI8	TES	0.798205	Yes
Q9NUQ8	ABCF3	0.798068	No
Q9Y2A7	NCKAP1	0.797913	No
Q8TDD2	SP7	0.797888	Yes
Q8N3U4	STAG2	0.797837	Yes
Q8NHG8	ZNRF2	0.797722	Yes
Q8N5C8	TAB3	0.797705	Yes
Q9NUQ3	TXLNG	0.797535	Yes
P26358	DNMT1	0.797402	Yes
P10523	SAG	0.797332	No
P62253	UBE2G1	0.797275	No
P21266	GSTM3	0.797269	No
P15408	FOSL2	0.797222	Yes
P31146	CORO1A	0.797003	No
P42704	LRPPRC	0.79673	Yes
P40855	PEX19	0.79661	Yes
Q8N3D4	EHBP1L1	0.79646	Yes
O60237	PPP1R12B	0.796419	Yes
Q8TEA8	DTD1	0.7963	No
Q8WYJ6	SEPTIN1	0.7961	Yes
P46379	BAG6	0.795861	Yes
Q99504	EYA3	0.7956	Yes
Q8TAF3	WDR48	0.795528	No
Q13117	DAZ2	0.795402	Yes
Q13131	PRKAA1	0.795096	Yes
Q6Y7W6	GIGYF2	0.794944	Yes
Q9H3P7	ACBD3	0.794929	Yes
Q86U70	LDB1	0.794915	Yes
P0CB38	PABPC4L	0.794663	No
Q9NXE8	CWC25	0.794406	Yes
P61513	RPL37A	0.794359	No
P15090	FABP4	0.793903	No
Q8NDD1	C1orf131	0.793865	Yes
Q9UQF2	MAPK8IP1	0.79383	Yes
P62195	PSMC5	0.793052	No
O60331	PIP5K1C	0.792903	Yes
Q13451	FKBP5	0.792837	No
P36959	GMPR	0.792749	No
P82094	TMF1	0.792726	Yes
P50226	SULT1A2	0.792425	No
Q92783	STAM	0.792113	Yes
O15541	RNF113A	0.791858	Yes
O60271	SPAG9	0.79175	Yes
Q9H6R0	DHX33	0.791475	Yes
Q9NPJ3	ACOT13	0.791291	No
Q15788	NCOA1	0.791234	Yes
O00425	IGF2BP3	0.791233	Yes
Q3SY69	ALDH1L2	0.790983	No
Q9H2J4	PDCL3	0.790686	No
O43314	PPIP5K2	0.79051	Yes
P55039	DRG2	0.790477	No
Q9P270	SLAIN2	0.789813	Yes
P35237	SERPINB6	0.7897	No
P30414	NKTR	0.789685	Yes
Q9Y6D6	ARFGEF1	0.78935	Yes
O14966	RAB29	0.789209	No
Q00341	HDLBP	0.789118	Yes
P41091	EIF2S3	0.788889	No
[truncated: 18,297 more rows]
