# Supplementary material for: Machine learning predictor PSPire screens for phase-separating proteins lacking intrinsically disordered regions
Source: Nat Commun. 2024 Mar 8;15:2147. doi: 10.1038/s41467-024-46445-y (PMC10923898; doi:10.1038/s41467-024-46445-y)
Supplement: Supplementary file 7 — Supplementary Data 3 [file 41467_2024_46445_MOESM7_ESM.xlsx]

## Sheet: PSP candidates
UniprotEntry	ProteinName	Type	Score	Rank	DeepPhase	Database_Annotation_vivo/vitro_experiments	Database_Annotation_MLO	Publication_PMID
P00492	HPRT1	noID-PSP	0.996601	80	0		[('P00493', 'Mus musculus', ['PhaSepDB'])]
P68133	ACTA1	noID-PSP	0.992626	223	0	[('P68135', 'Oryctolagus cuniculus', ['PhaSepDB'])]
Q71DI3	H3C15	noID-PSP	0.990204	299	0
Q16644	MAPKAPK3	noID-PSP	0.989295	333	0
P31151	S100A7	noID-PSP	0.988701	347	0
P61024	CKS1B	noID-PSP	0.988516	352	0
A0A0B4J2A2	PPIAL4C	noID-PSP	0.988492	353	0
P0DN37	PPIAL4G	noID-PSP	0.985578	439	0
Q9Y3E1	HDGFL3	noID-PSP	0.982946	507	0
P12429	ANXA3	noID-PSP	0.981531	546	0
P52566	ARHGDIB	noID-PSP	0.978118	618	0
Q9BYX7	POTEKP	noID-PSP	0.976601	647	0
P37235	HPCAL1	noID-PSP	0.976188	659	0
P68871	HBB	noID-PSP	0.975832	667	1			37794190
O00479	HMGN4	noID-PSP	0.973394	710	0		[('Q2YDK4', 'Bos taurus', ['DrLLPS'])]
P01112	HRAS	noID-PSP	0.973082	717	0		[('Q61411', 'Mus musculus', ['DrLLPS'])]
Q96A32	MYL11	noID-PSP	0.972436	726	0
P10916	MYL2	noID-PSP	0.970529	747	0
P07311	ACYP1	noID-PSP	0.968851	764	0
P62328	TMSB4X	noID-PSP	0.968279	770	1
Q16539	MAPK14	noID-PSP	0.968036	775	1		[('P47811', 'Mus musculus', ['DrLLPS'])]	36768473
P33552	CKS2	noID-PSP	0.966853	794	0
O75436	VPS26A	noID-PSP	0.965825	810	1		[('P40336', 'Mus musculus', ['DrLLPS'])]
P16949	STMN1	noID-PSP	0.965139	816	0
P69905	HBA1	noID-PSP	0.964501	819	0		[('P02012', 'Xenopus laevis', ['PhaSepDB'])]
Q8TAD7	OCC1	noID-PSP	0.963547	830	1
Q15847	ADIRF	noID-PSP	0.958226	882	0
P27482	CALML3	noID-PSP	0.955176	916	0
O60829	PAGE4	noID-PSP	0.953819	924	1
Q01995	TAGLN	noID-PSP	0.953157	934	0
Q03013	GSTM4	noID-PSP	0.950067	963	0
Q00534	CDK6	noID-PSP	0.946586	986	0
Q6NXT2	H3-5	noID-PSP	0.94241	1025	0
Q5TEC6	H3-7	noID-PSP	0.941755	1030	0
Q12974	PTP4A2	noID-PSP	0.941418	1032	0
P48739	PITPNB	noID-PSP	0.941075	1034	1
Q15651	HMGN3	noID-PSP	0.937446	1053	0
P60866	RPS20	noID-PSP	0.936487	1055	0		[('P23403', 'Xenopus laevis', ['PhaSepDB']), ('P60867', 'Mus musculus', ['DrLLPS'])]
P41240	CSK	noID-PSP	0.934063	1068	1
Q9NS26	SPANXA1	noID-PSP	0.931221	1090	0
Q9GZX7	AICDA	noID-PSP	0.930053	1103	0
P69892	HBG2	noID-PSP	0.926026	1133	1
Q14644	RASA3	noID-PSP	0.925657	1138	0		[('Q60790', 'Mus musculus', ['DrLLPS'])]
Q7Z3S9	NOTCH2NLA	noID-PSP	0.925561	1139	0
P61160	ACTR2	noID-PSP	0.924078	1149	0		[('O15142', 'Homo sapiens', ['PhaSepDB']), ('P61161', 'Mus musculus', ['DrLLPS,PhaSepDB'])]
P52565	ARHGDIA	noID-PSP	0.92332	1154	0
P04439	HLA-A	noID-PSP	0.92217	1159	0
Q9HD34	LYRM4	noID-PSP	0.921707	1167	1
P13533	MYH6	noID-PSP	0.921382	1169	0
P18440	NAT1	noID-PSP	0.921257	1170	0
O60880	SH2D1A	noID-PSP	0.919703	1179	0
Q9UJC5	SH3BGRL2	noID-PSP	0.917089	1191	0
P0DPH7	TUBA3C	noID-PSP	0.916227	1195	0		[('Q13748', 'Homo sapiens', ['PhaSepDB'])]
O14604	TMSB4Y	noID-PSP	0.915764	1197	0
P62273	RPS29	noID-PSP	0.915546	1200	0
P63313	TMSB10	noID-PSP	0.908886	1231	0
P43490	NAMPT	noID-PSP	0.908318	1236	1
Q13070	GAGE6	noID-PSP	0.908041	1239	0
P02042	HBD	noID-PSP	0.907325	1242	1
O75368	SH3BGRL	noID-PSP	0.905189	1250	0
Q9H299	SH3BGRL3	noID-PSP	0.904763	1255	1
O14737	PDCD5	noID-PSP	0.904597	1258	0
P60983	GMFB	noID-PSP	0.90407	1261	1
Q13069	GAGE5	noID-PSP	0.903051	1269	0
O60701	UGDH	noID-PSP	0.902837	1272	0
P62837	UBE2D2	noID-PSP	0.902809	1273	0
P06454	PTMA	noID-PSP	0.902252	1274	1
P69891	HBG1	noID-PSP	0.902029	1275	1		[('A0A1L8EXC4', 'Xenopus laevis', ['PhaSepDB'])]
P61077	UBE2D3	noID-PSP	0.899731	1296	0
O75874	IDH1	noID-PSP	0.897324	1307	0
P09917	ALOX5	noID-PSP	0.897128	1309	0
O60356	NUPR1	noID-PSP	0.896171	1314	0
Q96G61	NUDT11	noID-PSP	0.895356	1317	0
P25787	PSMA2	noID-PSP	0.893277	1326	0
P0DTW1	GAGE1	noID-PSP	0.89305	1328	0
Q56P03	EAPP	noID-PSP	0.892109	1334	1
O75792	RNASEH2A	noID-PSP	0.891391	1338	0
O14975	SLC27A2	noID-PSP	0.88904	1354	0
Q99707	MTR	noID-PSP	0.888358	1361	0
Q96AT1	KIAA1143	noID-PSP	0.887644	1364	0
P61224	RAP1B	noID-PSP	0.886904	1366	0
P08134	RHOC	noID-PSP	0.884946	1380	0		[('Q62159', 'Mus musculus', ['DrLLPS'])]
O75223	GGCT	noID-PSP	0.8849	1381	0
P17174	GOT1	noID-PSP	0.883861	1388	0
P02100	HBE1	noID-PSP	0.8833	1390	1
P12882	MYH1	noID-PSP	0.882417	1396	0
P0CL82	GAGE12I	noID-PSP	0.88194	1402	0
Q2TB90	HKDC1	noID-PSP	0.878946	1420	0
Q8TD47	RPS4Y2	noID-PSP	0.878671	1423	0
P39687	ANP32A	noID-PSP	0.878509	1426	0
P02144	MB	noID-PSP	0.87735	1439	0
Q8IYD2	KLHDC8A	noID-PSP	0.877019	1440	0
Q9GZZ1	NAA50	noID-PSP	0.87596	1447	0
Q13907	IDI1	noID-PSP	0.875627	1448	0
Q92963	RIT1	noID-PSP	0.873752	1465	0		[('P23796', 'Saccharomyces cerevisiae', ['DrLLPS'])]
Q96L21	RPL10L	noID-PSP	0.873723	1466	0
P52788	SMS	noID-PSP	0.872248	1477	1
O75391	SPAG7	noID-PSP	0.870302	1487	0
P22090	RPS4Y1	noID-PSP	0.869325	1494	0
Q8N9N8	EIF1AD	noID-PSP	0.869107	1497	1
Q9NQR4	NIT2	noID-PSP	0.867316	1508	0		[('P32962', 'Arabidopsis thaliana', ['DrLLPS'])]
P27707	DCK	noID-PSP	0.866968	1510	0
P36871	PGM1	noID-PSP	0.8666	1513	0		[('O04499', 'Arabidopsis thaliana', ['DrLLPS'])]
Q07812	BAX	noID-PSP	0.864895	1529	0
Q8WW12	PCNP	noID-PSP	0.863956	1530	0
O14929	HAT1	noID-PSP	0.863637	1531	0
Q8NFP7	NUDT10	noID-PSP	0.863633	1532	0
P19429	TNNI3	noID-PSP	0.862333	1537	1
Q8N488	RYBP	noID-PSP	0.862003	1540	0			35768498
P0CL80	GAGE12F	noID-PSP	0.860547	1553	0
P0CL81	GAGE12G	noID-PSP	0.860547	1553	0
O76087	GAGE7	noID-PSP	0.860547	1553	0
Q92882	OSTF1	noID-PSP	0.860262	1557	0
P0C024	NUDT7	noID-PSP	0.858384	1568	0		[('Q9SU14', 'Arabidopsis thaliana', ['DrLLPS'])]
P13535	MYH8	noID-PSP	0.857957	1574	0
P22676	CALB2	noID-PSP	0.856835	1577	0
P56211	ARPP19	noID-PSP	0.853779	1596	0
Q9BU68	PRR15L	noID-PSP	0.852686	1605	0
Q5JRK9	PAGE2B	noID-PSP	0.85235	1609	0
Q96DG6	CMBL	noID-PSP	0.852276	1610	0
P31321	PRKAR1B	noID-PSP	0.851607	1614	0		[('P12849', 'Mus musculus', ['DrLLPS'])]
Q9NR45	NANS	noID-PSP	0.850498	1621	0
Q9H0R8	GABARAPL1	noID-PSP	0.850097	1623	1
P20338	RAB4A	noID-PSP	0.849489	1626	0
P78318	IGBP1	noID-PSP	0.848894	1633	0
P0CG34	TMSB15A	noID-PSP	0.846971	1645	0
Q14019	COTL1	noID-PSP	0.846518	1650	0
P05181	CYP2E1	noID-PSP	0.845982	1653	0
Q5EBL8	PDZD11	noID-PSP	0.845897	1654	0
Q99985	SEMA3C	noID-PSP	0.845768	1655	0
O43598	DNPH1	noID-PSP	0.844119	1667	0
Q9Y316	MEMO1	noID-PSP	0.844059	1668	1
Q9H246	C1orf21	noID-PSP	0.843587	1670	0
P51397	DAP	noID-PSP	0.842763	1673	1		[('Q93ZN9', 'Arabidopsis thaliana', ['DrLLPS'])]
Q9NS25	SPANXB1	noID-PSP	0.842756	1674	0
P07451	CA3	noID-PSP	0.840566	1688	0
P62070	RRAS2	noID-PSP	0.840174	1691	0		[('P62071', 'Mus musculus', ['DrLLPS'])]
Q9NUQ7	UFSP2	noID-PSP	0.838301	1703	0
Q6IPR1	ETFRF1	noID-PSP	0.838214	1705	0
P09488	GSTM1	noID-PSP	0.838204	1706	0
A0A075B759	PPIAL4E	noID-PSP	0.83791	1708	0
P61244	MAX	noID-PSP	0.835396	1720	0
P11509	CYP2A6	noID-PSP	0.835046	1721	0
Q99447	PCYT2	noID-PSP	0.834602	1725	0
P15374	UCHL3	noID-PSP	0.834219	1726	0
P22307	SCP2	noID-PSP	0.833976	1730	1
P00325	ADH1B	noID-PSP	0.833616	1732	0
P00966	ASS1	noID-PSP	0.832425	1742	0
P62942	FKBP1A	noID-PSP	0.830009	1756	0
P63316	TNNC1	noID-PSP	0.828357	1766	0
P50452	SERPINB8	noID-PSP	0.827438	1775	0
P00813	ADA	noID-PSP	0.827124	1777	1
P07148	FABP1	noID-PSP	0.826764	1779	0
P0DN26	PPIAL4F	noID-PSP	0.825513	1786	0
O15498	YKT6	noID-PSP	0.825227	1787	0		[('Q9CQW1', 'Mus musculus', ['DrLLPS'])]
P0DPK2	H3Y1	noID-PSP	0.823208	1799	0
P57076	CFAP298	noID-PSP	0.82316	1800	0
P01303	NPY	noID-PSP	0.821094	1812	1
P53004	BLVRA	noID-PSP	0.820897	1816	0
Q969E4	TCEAL3	noID-PSP	0.820575	1819	0
P49642	PRIM1	noID-PSP	0.820042	1823	0
P02008	HBZ	noID-PSP	0.815889	1842	0
P32754	HPD	noID-PSP	0.814978	1848	1
Q96A23	CPNE4	noID-PSP	0.813696	1856	0
Q14197	MRPL58	noID-PSP	0.813659	1858	0
Q9BQ15	NABP2	noID-PSP	0.809585	1885	0
P67870	CSNK2B	noID-PSP	0.809352	1887	0		[('P13862', 'Homo sapiens', ['PhaSepDB']), ('P67868', 'Bos taurus', ['DrLLPS']), ('P67871', 'Mus musculus', ['DrLLPS']), ('P67874', 'Rattus norvegicus', ['DrLLPS']), ('Q91398', 'Danio rerio', ['DrLLPS'])]
P01834	IGKC	noID-PSP	0.808028	1893	0
O60234	GMFG	noID-PSP	0.805798	1906	1
P61962	DCAF7	noID-PSP	0.803485	1917	0
P43080	GUCA1A	noID-PSP	0.803261	1920	0
P51151	RAB9A	noID-PSP	0.801116	1927	0
P24752	ACAT1	noID-PSP	0.800918	1928	0
O95340	PAPSS2	noID-PSP	0.800247	1932	1
Q92556	ELMO1	noID-PSP	0.800144	1933	0		[('Q8BPU7', 'Mus musculus', ['DrLLPS,PhaSepDB'])]
P10523	SAG	noID-PSP	0.797332	1951	0
P62253	UBE2G1	noID-PSP	0.797275	1952	0
P15090	FABP4	noID-PSP	0.793903	1973	0
Q13451	FKBP5	noID-PSP	0.792837	1978	0
P36959	GMPR	noID-PSP	0.792749	1979	0
Q3SY69	ALDH1L2	noID-PSP	0.790983	1989	0
Q9H2J4	PDCL3	noID-PSP	0.790686	1990	0
O14966	RAB29	noID-PSP	0.789209	1997	1
P01859	IGHG2	noID-PSP	0.787281	2007	0
P01275	GCG	noID-PSP	0.787208	2008	1
Q9BUP3	HTATIP2	noID-PSP	0.786204	2015	0
P07327	ADH1A	noID-PSP	0.785911	2016	0
P49137	MAPKAPK2	noID-PSP	0.785134	2021	0
P09960	LTA4H	noID-PSP	0.784975	2022	0
P00488	F13A1	noID-PSP	0.784658	2026	0
Q9HCY8	S100A14	noID-PSP	0.78386	2034	1
Q7Z4L5	TTC21B	noID-PSP	0.783704	2035	0		[('Q0HA38', 'Mus musculus', ['DrLLPS'])]
Q16696	CYP2A13	noID-PSP	0.783213	2037	0
Q8NHZ8	CDC26	noID-PSP	0.782981	2039	0
Q6PUV4	CPLX2	noID-PSP	0.781419	2046	1
P10768	ESD	noID-PSP	0.781264	2047	0
Q96CP2	FLYWCH2	noID-PSP	0.780986	2049	0
Q9Y623	MYH4	noID-PSP	0.779903	2055	0
Q96BX8	MOB3A	noID-PSP	0.779551	2057	0
Q96EK6	GNPNAT1	noID-PSP	0.77932	2060	0
P23434	GCSH	noID-PSP	0.779241	2061	0
P17655	CAPN2	noID-PSP	0.77903	2062	0
P86791	CCZ1	noID-PSP	0.778492	2068	0
Q96AT9	RPE	noID-PSP	0.776276	2089	0
O00244	ATOX1	noID-PSP	0.775629	2093	0
Q9GZP4	PITHD1	noID-PSP	0.77548	2094	0
Q9BRT9	GINS4	noID-PSP	0.774484	2103	0
Q9UD71	PPP1R1B	noID-PSP	0.76906	2137	0		[('Q60829', 'Mus musculus', ['DrLLPS'])]
Q9NRP2	CMC2	noID-PSP	0.768548	2139	0
Q96AJ9	VTI1A	noID-PSP	0.767847	2145	0		[('O89116', 'Mus musculus', ['DrLLPS'])]
P22914	CRYGS	noID-PSP	0.766637	2156	0
Q3LI60	KRTAP20-3	noID-PSP	0.76646	2159	0
P23743	DGKA	noID-PSP	0.764741	2174	1
A6NER3	GAGE12J	noID-PSP	0.764295	2176	0
Q9Y291	MRPS33	noID-PSP	0.76423	2177	0
P22894	MMP8	noID-PSP	0.764119	2180	0
P14210	HGF	noID-PSP	0.76231	2196	0
P06746	POLB	noID-PSP	0.762162	2199	0
Q9Y3C8	UFC1	noID-PSP	0.762159	2200	1
O95999	BCL10	noID-PSP	0.760704	2205	0			36115893
P02795	MT2A	noID-PSP	0.76009	2208	0
Q96PP8	GBP5	noID-PSP	0.759897	2211	0
Q9NP90	RAB9B	noID-PSP	0.758824	2220	0
Q9NXN4	GDAP2	noID-PSP	0.758608	2223	0
Q9GZZ9	UBA5	noID-PSP	0.758332	2228	0
Q53G59	KLHL12	noID-PSP	0.757207	2232	0
O00232	PSMD12	noID-PSP	0.756802	2234	0
P52758	RIDA	noID-PSP	0.756557	2237	0		[('Q94JQ4', 'Arabidopsis thaliana', ['DrLLPS'])]
Q5TBB1	RNASEH2B	noID-PSP	0.756051	2241	0
P30838	ALDH3A1	noID-PSP	0.753709	2251	1
Q9UH65	SWAP70	noID-PSP	0.751926	2263	0
Q96GU1	PAGE5	noID-PSP	0.75029	2274	0
Q9Y5V0	ZNF706	noID-PSP	0.747039	2288	0		[('Q32P60', 'Bos taurus', ['DrLLPS'])]	37790366
Q9P0B6	CCDC167	noID-PSP	0.746598	2293	0
Q86UX7	FERMT3	noID-PSP	0.746422	2296	0
P53602	MVD	noID-PSP	0.746323	2298	0
Q9P1U1	ACTR3B	noID-PSP	0.745705	2302	0
Q9H7C9	AAMDC	noID-PSP	0.744473	2309	0
P0CE72	OCM	noID-PSP	0.744086	2311	0
O00329	PIK3CD	noID-PSP	0.743879	2312	1
Q8N142	ADSS1	noID-PSP	0.743502	2314	0
Q6NT46	GAGE2A	noID-PSP	0.743325	2316	0
P09382	LGALS1	noID-PSP	0.743069	2319	0
Q16864	ATP6V1F	noID-PSP	0.742828	2322	0		[('Q9D1K2', 'Mus musculus', ['DrLLPS'])]
Q12882	DPYD	noID-PSP	0.741253	2329	0
Q9UEU0	VTI1B	noID-PSP	0.740568	2332	0		[('O88384', 'Mus musculus', ['DrLLPS'])]
P51580	TPMT	noID-PSP	0.739308	2339	0
Q8N339	MT1M	noID-PSP	0.738549	2346	0
P0CE71	OCM2	noID-PSP	0.737836	2351	0
Q13404	UBE2V1	noID-PSP	0.73575	2361	0
O15305	PMM2	noID-PSP	0.735555	2362	0
Q9H0R5	GBP3	noID-PSP	0.734116	2374	0
P59045	NLRP11	noID-PSP	0.733773	2376	0
Q16401	PSMD5	noID-PSP	0.733162	2380	0
Q9NRJ3	CCL28	noID-PSP	0.730958	2393	0
P49862	KLK7	noID-PSP	0.729496	2403	0
Q9UEU5	GAGE2D	noID-PSP	0.729039	2406	0
O75575	CRCP	noID-PSP	0.726971	2415	0
Q04446	GBE1	noID-PSP	0.726228	2419	0
P0DJ93	SMIM13	noID-PSP	0.725642	2424	0
O00161	SNAP23	noID-PSP	0.724736	2429	0		[('O09044', 'Mus musculus', ['DrLLPS'])]
P17707	AMD1	noID-PSP	0.724003	2432	0
P02788	LTF	noID-PSP	0.723716	2435	0
P63151	PPP2R2A	noID-PSP	0.723107	2439	0		[('Q6P1F6', 'Mus musculus', ['PhaSepDB'])]
P11488	GNAT1	noID-PSP	0.722703	2444	0		[('P20612', 'Mus musculus', ['DrLLPS'])]
Q9NZH8	IL36G	noID-PSP	0.722286	2447	0
Q8NDC4	MORN4	noID-PSP	0.721929	2449	0
O60499	STX10	noID-PSP	0.720998	2456	0
Q96C90	PPP1R14B	noID-PSP	0.71792	2474	0
P36952	SERPINB5	noID-PSP	0.716473	2480	0
Q969T7	NT5C3B	noID-PSP	0.715613	2482	0
Q13066	GAGE2B	noID-PSP	0.713801	2489	0
O75293	GADD45B	noID-PSP	0.713271	2492	0
P80297	MT1X	noID-PSP	0.712813	2495	0
Q8NDV3	SMC1B	noID-PSP	0.712189	2500	0
Q8TAC1	RFESD	noID-PSP	0.711454	2506	0
P78537	BLOC1S1	noID-PSP	0.71013	2509	0
P09430	TNP1	noID-PSP	0.709816	2512	0
P16520	GNB3	noID-PSP	0.708624	2516	0		[('Q61011', 'Mus musculus', ['DrLLPS'])]
Q96MN5	TCEANC2	noID-PSP	0.707787	2523	0
Q9UL52	TMPRSS11E	noID-PSP	0.707251	2527	0
Q08426	EHHADH	noID-PSP	0.707241	2528	0
Q9NZ72	STMN3	noID-PSP	0.707176	2530	0
P20963	CD247	noID-PSP	0.705922	2540	0
Q9NYT0	PLEK2	noID-PSP	0.705482	2543	1
O75506	HSBP1	noID-PSP	0.704463	2552	0
Q01664	TFAP4	noID-PSP	0.704202	2556	0
Q53G44	IFI44L	noID-PSP	0.703319	2565	0
Q9UBF2	COPG2	noID-PSP	0.702861	2570	0
Q96FW1	OTUB1	noID-PSP	0.702817	2571	0		[('Q7TQI3', 'Mus musculus', ['PhaSepDB'])]
Q7Z2X7	PAGE2	noID-PSP	0.702123	2573	0
Q9NX01	TXNL4B	noID-PSP	0.700692	2579	0
Q8WWF8	CAPSL	noID-PSP	0.700591	2580	0
Q9HD40	SEPSECS	noID-PSP	0.70029	2583	0
P0C843	LINC00032	noID-PSP	0.697087	2599	0
P07864	LDHC	noID-PSP	0.695976	2605	0		[('P00342', 'Mus musculus', ['DrLLPS'])]
Q13630	GFUS	noID-PSP	0.695364	2610	0
Q8NGQ6	OR9I1	noID-PSP	0.695313	2611	0
Q96FF9	CDCA5	noID-PSP	0.695175	2612	0
Q14CX7	NAA25	noID-PSP	0.694843	2613	0
P49746	THBS3	noID-PSP	0.694278	2616	1
P02549	SPTA1	noID-PSP	0.694051	2617	0
Q9UI26	IPO11	noID-PSP	0.692356	2628	1
Q9C0E2	XPO4	noID-PSP	0.691811	2631	0
Q8WUH6	TMEM263	noID-PSP	0.690845	2634	0
Q15493	RGN	noID-PSP	0.690682	2636	0
Q7L775	EPM2AIP1	noID-PSP	0.690572	2637	0
Q5JQS6	GCSAML	noID-PSP	0.689787	2647	0
P00374	DHFR	noID-PSP	0.688269	2656	0
Q8TAE8	GADD45GIP1	noID-PSP	0.687213	2661	0
P62330	ARF6	noID-PSP	0.685755	2664	0		[('P62331', 'Mus musculus', ['DrLLPS'])]
P49589	CARS1	noID-PSP	0.685152	2666	0
O14926	FSCN2	noID-PSP	0.684494	2668	0
Q86WW8	COA5	noID-PSP	0.682182	2679	0
Q13976	PRKG1	noID-PSP	0.682176	2680	1
Q9NRG1	PRTFDC1	noID-PSP	0.681923	2684	0
Q14765	STAT4	noID-PSP	0.681436	2687	0
P39900	MMP12	noID-PSP	0.679628	2700	0
P12081	HARS1	noID-PSP	0.67742	2709	0
P0DPK5	H3Y2	noID-PSP	0.675814	2715	0
O75971	SNAPC5	noID-PSP	0.675696	2717	0
Q92688	ANP32B	noID-PSP	0.674815	2724	0
P07741	APRT	noID-PSP	0.673574	2731	0
Q9Y5Z4	HEBP2	noID-PSP	0.673288	2735	0
A6NKN8	PCP4L1	noID-PSP	0.67281	2739	0
Q96NU7	AMDHD1	noID-PSP	0.672309	2743	0
P61225	RAP2B	noID-PSP	0.671811	2745	0		[('P61226', 'Mus musculus', ['DrLLPS,PhaSepDB'])]
Q9HBF4	ZFYVE1	noID-PSP	0.670938	2754	0
Q8N6D5	ANKRD29	noID-PSP	0.670479	2757	1
O15335	CHAD	noID-PSP	0.669671	2764	0
Q9NYU1	UGGT2	noID-PSP	0.669478	2765	0
O14579	COPE	noID-PSP	0.668795	2772	0
Q9H267	VPS33B	noID-PSP	0.668455	2778	0
Q15645	TRIP13	noID-PSP	0.666923	2794	0
Q9Y3P8	SIT1	noID-PSP	0.666899	2795	0
Q9Y365	STARD10	noID-PSP	0.666177	2804	0
P30566	ADSL	noID-PSP	0.666028	2805	0
Q8WVP5	TNFAIP8L1	noID-PSP	0.66584	2808	0
Q9P015	MRPL15	noID-PSP	0.665813	2809	0
Q8TAT6	NPLOC4	noID-PSP	0.665743	2810	0
Q6P1L8	MRPL14	noID-PSP	0.664929	2818	0
Q9NWV4	CZIB	noID-PSP	0.664732	2819	0
Q7Z6K5	ARPIN	noID-PSP	0.663286	2828	0
Q9UJ83	HACL1	noID-PSP	0.662529	2834	0
A0A590UK24	LOC122319696	noID-PSP	0.662174	2836	0
Q96KP4	CNDP2	noID-PSP	0.661809	2837	0
P55157	MTTP	noID-PSP	0.661171	2839	0
Q08AF3	SLFN5	noID-PSP	0.660835	2840	0
P06703	S100A6	noID-PSP	0.659985	2846	1
Q68CJ6	NUGGC	noID-PSP	0.657986	2857	0
O60516	EIF4EBP3	noID-PSP	0.657344	2858	0
O00273	DFFA	noID-PSP	0.65726	2859	0
P25445	FAS	noID-PSP	0.65599	2864	1
O95865	DDAH2	noID-PSP	0.655592	2869	0
A0A075B767	PPIAL4H	noID-PSP	0.655448	2870	0
Q8IV56	PRR15	noID-PSP	0.653594	2879	1
P61769	B2M	noID-PSP	0.653514	2880	0
A3KMH1	VWA8	noID-PSP	0.653387	2881	0
P08243	ASNS	noID-PSP	0.65296	2884	0
P48147	PREP	noID-PSP	0.650535	2893	0
B2RXH8	HNRNPCL2	noID-PSP	0.649203	2900	0
Q0Z7S8	FABP9	noID-PSP	0.649006	2901	0		[('O08716', 'Mus musculus', ['DrLLPS'])]
Q5VVY1	NTMT2	noID-PSP	0.648641	2902	0
Q9H7X7	IFT22	noID-PSP	0.646858	2915	0
Q13394	MAB21L1	noID-PSP	0.646386	2917	0
Q15819	UBE2V2	noID-PSP	0.646195	2918	0		[('Q9D2M8', 'Mus musculus', ['DrLLPS'])]
Q9GZP8	IMUP	noID-PSP	0.645109	2922	0
Q16585	SGCB	noID-PSP	0.644672	2923	0
Q96DC9	OTUB2	noID-PSP	0.643672	2928	0
Q9NXH3	PPP1R14D	noID-PSP	0.642049	2939	0
Q8IVG9	MT-RNR2	noID-PSP	0.641481	2943	0
Q92187	ST8SIA4	noID-PSP	0.640198	2950	0
P02808	STATH	noID-PSP	0.638972	2961	0
Q8IXM2	BAP18	noID-PSP	0.637211	2968	0
Q9NZ81	PRR13	noID-PSP	0.637188	2969	0
Q13158	FADD	noID-PSP	0.636458	2974	0
Q8WXC3	PYDC1	noID-PSP	0.634755	2985	0
P15428	HPGD	noID-PSP	0.634015	2989	0
P11055	MYH3	noID-PSP	0.633859	2991	0
Q8N0Y7	PGAM4	noID-PSP	0.633839	2993	0
Q8NHV1	GIMAP7	noID-PSP	0.631968	3002	0
A6NMY6	ANXA2P2	noID-PSP	0.631816	3003	0
Q9BV40	VAMP8	noID-PSP	0.631257	3009	0
O00370	LORF2	noID-PSP	0.631077	3010	0
O76100	OR7A10	noID-PSP	0.631066	3011	0
P27216	ANXA13	noID-PSP	0.630554	3015	0
B0I1T2	MYO1G	noID-PSP	0.630438	3016	0
P09913	IFIT2	noID-PSP	0.629789	3020	1
P00326	ADH1C	noID-PSP	0.629608	3021	0
P00995	SPINK1	noID-PSP	0.628187	3029	0
A6NDE8	GAGE12H	noID-PSP	0.627996	3031	0
P35813	PPM1A	noID-PSP	0.627738	3035	0
P48163	ME1	noID-PSP	0.626125	3044	0		[('P06801', 'Mus musculus', ['PhaSepDB'])]
P07316	CRYGB	noID-PSP	0.625806	3045	0
P21673	SAT1	noID-PSP	0.625484	3046	0
Q99574	SERPINI1	noID-PSP	0.624153	3051	0
P02585	TNNC2	noID-PSP	0.623916	3053	0
Q86TA1	MOB3B	noID-PSP	0.623695	3056	0
P01906	HLA-DQA2	noID-PSP	0.622629	3063	0
P48594	SERPINB4	noID-PSP	0.622611	3064	0
Q9P2J3	KLHL9	noID-PSP	0.622546	3065	0
Q63HQ0	AP1AR	noID-PSP	0.620203	3081	0
Q9UIC8	LCMT1	noID-PSP	0.620062	3083	0
C9JCN9	HSBP1L1	noID-PSP	0.618824	3095	0
P25815	S100P	noID-PSP	0.618476	3099	0
Q96DT6	ATG4C	noID-PSP	0.616717	3109	0
Q9UHG3	PCYOX1	noID-PSP	0.616084	3114	0
P43320	CRYBB2	noID-PSP	0.614748	3124	0
P67936	TPM4	noID-PSP	0.614385	3126	0
A1L429	GAGE12B	noID-PSP	0.612839	3136	0
Q8WU10	PYROXD1	noID-PSP	0.612199	3138	1
Q8NBF2	NHLRC2	noID-PSP	0.611235	3149	0
P40394	ADH7	noID-PSP	0.610895	3151	0
Q8N5I9	NOPCHAP1	noID-PSP	0.610829	3154	0
Q9UQC9	CLCA2	noID-PSP	0.610331	3156	0
O14921	RGS13	noID-PSP	0.609946	3160	0
Q8IYR0	CFAP206	noID-PSP	0.609316	3162	0
Q9UK73	FEM1B	noID-PSP	0.608537	3166	0
Q9Y312	AAR2	noID-PSP	0.607791	3169	0
O95994	AGR2	noID-PSP	0.606968	3174	0
P30047	GCHFR	noID-PSP	0.605574	3179	0
O43752	STX6	noID-PSP	0.605454	3181	0		[('Q9JKK1', 'Mus musculus', ['DrLLPS'])]
Q5VTE0	EEF1A1P5	noID-PSP	0.602865	3193	0
Q93034	CUL5	noID-PSP	0.602681	3194	0
Q8NDN9	RCBTB1	noID-PSP	0.601587	3203	0
P10632	CYP2C8	noID-PSP	0.601562	3204	0
Q96IG2	FBXL20	noID-PSP	0.599383	3216	0
P51636	CAV2	noID-PSP	0.598583	3226	0
Q9Y251	HPSE	noID-PSP	0.598151	3229	0
O00212	RHOD	noID-PSP	0.598145	3230	0
Q96BR5	COA7	noID-PSP	0.597555	3234	0
Q9H649	NSUN3	noID-PSP	0.596208	3242	0
Q8N148	OR6V1	noID-PSP	0.596206	3243	0
P17050	NAGA	noID-PSP	0.596081	3244	0
Q9NQ88	TIGAR	noID-PSP	0.595777	3247	0
P58557	YBEY	noID-PSP	0.594996	3251	0
P11172	UMPS	noID-PSP	0.594334	3253	0
Q96GT9	XAGE2	noID-PSP	0.592693	3259	0
P62166	NCS1	noID-PSP	0.591644	3268	0
Q52LA3	LIN52	noID-PSP	0.589237	3276	0
Q13325	IFIT5	noID-PSP	0.589188	3277	0
Q9UJC3	HOOK1	noID-PSP	0.587657	3283	0
Q9UJX6	ANAPC2	noID-PSP	0.586708	3286	0
P0CG24	ZNF883	noID-PSP	0.586444	3287	0
P11844	CRYGA	noID-PSP	0.585645	3288	0
Q9NYM9	BET1L	noID-PSP	0.585082	3290	1
P24522	GADD45A	noID-PSP	0.584621	3295	0
Q9Y272	RASD1	noID-PSP	0.584487	3300	0
A8MTJ3	GNAT3	noID-PSP	0.584472	3301	0
Q0VAM2	RASGEF1B	noID-PSP	0.584363	3302	0
O14949	UQCRQ	noID-PSP	0.584241	3305	0
Q7Z7L7	ZER1	noID-PSP	0.584237	3306	0
P04553	PRM1	noID-PSP	0.583924	3309	0	[('P02319', 'Mus musculus', ['PhaSepDB'])]
Q9NSA3	CTNNBIP1	noID-PSP	0.583863	3310	0
P38117	ETFB	noID-PSP	0.583501	3314	1
Q8NI22	MCFD2	noID-PSP	0.583283	3317	0
Q8IYJ1	CPNE9	noID-PSP	0.58234	3325	0
P30520	ADSS2	noID-PSP	0.581492	3332	0
O60547	GMDS	noID-PSP	0.580888	3338	0
O43745	CHP2	noID-PSP	0.580469	3343	0
Q96RS6	NUDCD1	noID-PSP	0.580312	3345	0
P15559	NQO1	noID-PSP	0.580134	3346	0		[('Q64669', 'Mus musculus', ['PhaSepDB'])]
Q8NGG6	OR8B12	noID-PSP	0.579996	3348	0
Q96PM5	RCHY1	noID-PSP	0.57941	3351	0
P25774	CTSS	noID-PSP	0.578953	3353	0
P80075	CCL8	noID-PSP	0.578643	3354	0
P05156	CFI	noID-PSP	0.577913	3358	0
P14091	CTSE	noID-PSP	0.576927	3362	0
Q9H2C0	GAN	noID-PSP	0.576451	3367	0
A4D0S4	LAMB4	noID-PSP	0.575796	3372	0
Q9NP86	CABP5	noID-PSP	0.575036	3377	0
Q8N129	CNPY4	noID-PSP	0.574172	3382	1
Q7L8S5	OTUD6A	noID-PSP	0.573187	3390	0
O43708	GSTZ1	noID-PSP	0.572759	3393	0
Q15813	TBCE	noID-PSP	0.571548	3403	0
P49221	TGM4	noID-PSP	0.570422	3410	0
P52564	MAP2K6	noID-PSP	0.570389	3412	0
P05976	MYL1	noID-PSP	0.570192	3413	0
P51157	RAB28	noID-PSP	0.569475	3417	0
Q5MJ08	SPANXN4	noID-PSP	0.569456	3418	0
Q8TD33	SCGB1C1	noID-PSP	0.567201	3429	0
P01036	CST4	noID-PSP	0.566818	3431	0
Q8IY21	DDX60	noID-PSP	0.564068	3450	0
Q14749	GNMT	noID-PSP	0.563781	3453	0
P08684	CYP3A4	noID-PSP	0.563172	3460	0
Q14376	GALE	noID-PSP	0.561129	3466	1
Q99757	TXN2	noID-PSP	0.559895	3472	1
A6NCE7	MAP1LC3B2	noID-PSP	0.559751	3474	0
Q96G03	PGM2	noID-PSP	0.557305	3485	0		[('Q9M9K1', 'Arabidopsis thaliana', ['DrLLPS'])]
Q6ZMR5	TMPRSS11A	noID-PSP	0.557051	3487	0
P49326	FMO5	noID-PSP	0.556859	3488	0
P59095	STARD6	noID-PSP	0.556039	3492	0
Q9NPP4	NLRC4	noID-PSP	0.555939	3493	0
P15313	ATP6V1B1	noID-PSP	0.555933	3494	0		[('Q91YH6', 'Mus musculus', ['DrLLPS'])]
Q96PF1	TGM7	noID-PSP	0.555139	3500	0
Q05655	PRKCD	ID-PSP	0.990804	278	1		[('P28867', 'Mus musculus', ['DrLLPS'])]
P14921	ETS1	ID-PSP	0.985164	450	0
P31749	AKT1	ID-PSP	0.984229	477	0		[('P31750', 'Mus musculus', ['DrLLPS'])]
Q05209	PTPN12	ID-PSP	0.979897	581	0
Q8N556	AFAP1	ID-PSP	0.97664	646	0
P08779	KRT16	ID-PSP	0.968962	761	0
P22681	CBL	ID-PSP	0.965909	809	0
P51911	CNN1	ID-PSP	0.959033	875	0
P07948	LYN	ID-PSP	0.958852	876	0		[('P25911', 'Mus musculus', ['DrLLPS'])]
P57682	KLF3	ID-PSP	0.953335	932	0
P56945	BCAR1	ID-PSP	0.946713	984	0	[('Q61140', 'Mus musculus', ['PhaSepDB'])]		35049497
Q9HB90	RRAGC	ID-PSP	0.941986	1028	1
Q9BXI6	TBC1D10A	ID-PSP	0.94157	1031	0
P48668	KRT6C	ID-PSP	0.935783	1058	0
Q8WXF0	SRSF12	ID-PSP	0.935441	1060	0
O60664	PLIN3	ID-PSP	0.930252	1101	1
Q99958	FOXC2	ID-PSP	0.929839	1107	0
Q9H3M7	TXNIP	ID-PSP	0.929572	1110	0		[('Q8BG60', 'Mus musculus', ['PhaSepDB'])]
P08727	KRT19	ID-PSP	0.928594	1119	0		[('P19001', 'Mus musculus', ['PhaSepDB'])]
P17540	CKMT2	ID-PSP	0.924213	1147	0
P13646	KRT13	ID-PSP	0.922705	1157	0
P22059	OSBP	ID-PSP	0.915259	1202	1
Q9H4W6	EBF3	ID-PSP	0.915149	1203	0
P14598	NCF1	ID-PSP	0.913036	1213	0
P04259	KRT6B	ID-PSP	0.908738	1233	0
Q01167	FOXK2	ID-PSP	0.905153	1251	0
Q9H8W4	PLEKHF2	ID-PSP	0.904604	1257	0
O75475	PSIP1	ID-PSP	0.903223	1266	0		[('Q99JF8', 'Mus musculus', ['DrLLPS'])]
Q9UKE5	TNIK	ID-PSP	0.902903	1271	0
O75995	SASH3	ID-PSP	0.901951	1276	0
P13631	RARG	ID-PSP	0.901793	1277	0
P02533	KRT14	ID-PSP	0.901737	1279	0
Q8TEW0	PARD3	ID-PSP	0.901514	1282	1	[('Q9Z340', 'Rattus norvegicus', ['LLPSDB,PhaSepDB'])]	[('Q99NH2', 'Mus musculus', ['DrLLPS'])]
Q13432	UNC119	ID-PSP	0.900939	1287	0
Q92734	TFG	ID-PSP	0.900898	1288	1		[('Q6P0G5', 'Danio rerio ', ['PhaSepDB'])]
P46108	CRK	ID-PSP	0.900874	1289	0
Q99594	TEAD3	ID-PSP	0.900501	1292	0
O95218	ZRANB2	ID-PSP	0.900104	1295	0		[('Q9R020', 'Mus musculus', ['PhaSepDB'])]
Q12929	EPS8	ID-PSP	0.898404	1299	0		[('Q08509', 'Mus musculus', ['DrLLPS'])]
Q68EM7	ARHGAP17	ID-PSP	0.897626	1304	0
Q96TA1	NIBAN2	ID-PSP	0.897223	1308	0
O95251	KAT7	ID-PSP	0.892495	1333	0
Q14134	TRIM29	ID-PSP	0.8917	1336	0
Q9Y4H2	IRS2	ID-PSP	0.891322	1339	0
P00367	GLUD1	ID-PSP	0.89123	1341	0		[('A0A1L8FK58', 'Xenopus laevis', ['PhaSepDB']), ('Q6AZJ0', 'Xenopus laevis', ['PhaSepDB']), ('P26443', 'Mus musculus', ['DrLLPS'])]
Q13469	NFATC2	ID-PSP	0.890756	1344	0
Q9HBL0	TNS1	ID-PSP	0.890576	1346	0			37011205
O60825	PFKFB2	ID-PSP	0.888928	1355	0
Q14680	MELK	ID-PSP	0.886326	1371	0
Q00653	NFKB2	ID-PSP	0.884861	1382	0
Q9NXG2	THUMPD1	ID-PSP	0.884554	1384	0
Q96HN2	AHCYL2	ID-PSP	0.884053	1387	0
Q9UGJ0	PRKAG2	ID-PSP	0.882604	1395	0
Q15464	SHB	ID-PSP	0.880698	1408	0
Q99717	SMAD5	ID-PSP	0.880506	1411	0
Q00536	CDK16	ID-PSP	0.880494	1412	0		[('Q04735', 'Mus musculus', ['DrLLPS'])]
Q9H5H4	ZNF768	ID-PSP	0.880106	1413	0
Q92831	KAT2B	ID-PSP	0.879926	1415	0
Q8N8S7	ENAH	ID-PSP	0.878546	1425	0		[('Q03173', 'Mus musculus', ['DrLLPS'])]
Q96ST2	IWS1	ID-PSP	0.878054	1427	0		[('F4ICK8', 'Arabidopsis thaliana', ['DrLLPS'])]
Q9BTL3	RAMAC	ID-PSP	0.877951	1430	0
Q06187	BTK	ID-PSP	0.877463	1438	0
Q3LI61	KRTAP20-2	ID-PSP	0.876632	1442	0
Q9UMZ2	SYNRG	ID-PSP	0.876482	1443	0
Q9UBC3	DNMT3B	ID-PSP	0.875188	1454	1
O94776	MTA2	ID-PSP	0.874911	1458	0
O00418	EEF2K	ID-PSP	0.874593	1460	0
P17275	JUNB	ID-PSP	0.873976	1464	0
Q9P289	STK26	ID-PSP	0.873707	1467	0
Q00688	FKBP3	ID-PSP	0.872853	1473	0
Q9UHR4	BAIAP2L1	ID-PSP	0.87232	1476	0
Q9Y2U5	MAP3K2	ID-PSP	0.872124	1479	0
P35527	KRT9	ID-PSP	0.870062	1489	0
Q9P0K7	RAI14	ID-PSP	0.86824	1500	1
Q4KMP7	TBC1D10B	ID-PSP	0.868215	1501	0		[('Q8BHL3', 'Mus musculus', ['DrLLPS'])]
Q99081	TCF12	ID-PSP	0.86752	1506	1		[('Q61286', 'Mus musculus', ['PhaSepDB'])]
Q15596	NCOA2	ID-PSP	0.867155	1509	1
Q7Z4V5	HDGFL2	ID-PSP	0.86672	1512	0
Q9BXK1	KLF16	ID-PSP	0.866567	1514	0
Q14938	NFIX	ID-PSP	0.862464	1535	0
P14317	HCLS1	ID-PSP	0.861955	1541	0
Q5VTL8	PRPF38B	ID-PSP	0.861773	1543	0
Q15532	SS18	ID-PSP	0.861549	1545	0	[('Q62280', 'Mus musculus', ['PhaSepDB'])]
P42680	TEC	ID-PSP	0.861486	1546	0
Q8IV63	VRK3	ID-PSP	0.859736	1559	1
Q9NVF7	FBXO28	ID-PSP	0.859612	1560	0
P17544	ATF7	ID-PSP	0.859424	1561	0
Q14568	HSP90AA2P	ID-PSP	0.858866	1566	0
Q86U86	PBRM1	ID-PSP	0.858175	1573	0
Q9HAK2	EBF2	ID-PSP	0.856182	1581	0
O95208	EPN2	ID-PSP	0.855838	1585	0		[('Q8CHU3', 'Mus musculus', ['DrLLPS'])]
Q9NUV9	GIMAP4	ID-PSP	0.855314	1589	0
O95235	KIF20A	ID-PSP	0.855301	1590	0
Q8TB45	DEPTOR	ID-PSP	0.855224	1591	0
Q3LI66	KRTAP6-2	ID-PSP	0.853912	1595	0
Q5JTV8	TOR1AIP1	ID-PSP	0.853426	1598	0
Q99618	CDCA3	ID-PSP	0.852743	1603	0
Q96GX5	MASTL	ID-PSP	0.852728	1604	0
Q8N6T3	ARFGAP1	ID-PSP	0.852591	1606	1
Q8NEV1	CSNK2A3	ID-PSP	0.851461	1617	0
Q14161	GIT2	ID-PSP	0.851365	1618	0
O75674	TOM1L1	ID-PSP	0.850374	1622	0
O75446	SAP30	ID-PSP	0.850008	1624	0
P53814	SMTN	ID-PSP	0.849429	1627	0
P19012	KRT15	ID-PSP	0.848665	1636	0
Q6DCA0	AMMECR1L	ID-PSP	0.84836	1637	0
Q8ND25	ZNRF1	ID-PSP	0.847948	1641	0
Q9H6S3	EPS8L2	ID-PSP	0.847354	1643	0
P50548	ERF	ID-PSP	0.847124	1644	0
O15117	FYB1	ID-PSP	0.845622	1656	0
Q86V15	CASZ1	ID-PSP	0.844846	1661	0
P15036	ETS2	ID-PSP	0.844209	1665	0
P15498	VAV1	ID-PSP	0.842635	1675	0
O43639	NCK2	ID-PSP	0.842298	1677	0
O60784	TOM1	ID-PSP	0.84225	1679	0		[('O88746', 'Mus musculus', ['DrLLPS'])]
Q96J02	ITCH	ID-PSP	0.84208	1682	0			37549262
P13051	UNG	ID-PSP	0.840658	1687	0
Q8TD19	NEK9	ID-PSP	0.840261	1690	0
P28749	RBL1	ID-PSP	0.839829	1693	0
P16885	PLCG2	ID-PSP	0.839097	1698	0
Q9UQC2	GAB2	ID-PSP	0.838444	1702	0
P50502	ST13	ID-PSP	0.837479	1711	0
Q5JSH3	WDR44	ID-PSP	0.834957	1722	0
Q8WU20	FRS2	ID-PSP	0.834722	1723	0		[('Q8C180', 'Mus musculus', ['DrLLPS'])]
O15119	TBX3	ID-PSP	0.833561	1733	0			36383654
Q8NEY1	NAV1	ID-PSP	0.833458	1734	0		[('Q8CH77', 'Mus musculus', ['DrLLPS'])]
Q71F56	MED13L	ID-PSP	0.833196	1737	0
P13667	PDIA4	ID-PSP	0.832991	1738	0
Q8IVH2	FOXP4	ID-PSP	0.832754	1739	1
Q96MH2	HEXIM2	ID-PSP	0.832483	1741	0
Q96EI5	TCEAL4	ID-PSP	0.831258	1749	0
Q9HCD6	TANC2	ID-PSP	0.831233	1750	0
P15884	TCF4	ID-PSP	0.831138	1751	0		[('Q60722', 'Mus musculus', ['PhaSepDB'])]
O43516	WIPF1	ID-PSP	0.829732	1757	0
P35568	IRS1	ID-PSP	0.829253	1759	0			35764611
Q8WV41	SNX33	ID-PSP	0.829043	1761	0
Q9HBM6	TAF9B	ID-PSP	0.828478	1764	0
O14545	TRAFD1	ID-PSP	0.828175	1770	0
Q16513	PKN2	ID-PSP	0.827008	1778	0
Q9Y4H4	GPSM3	ID-PSP	0.826052	1783	0
Q92738	USP6NL	ID-PSP	0.82574	1784	0
Q9HCK8	CHD8	ID-PSP	0.825099	1789	0
O14733	MAP2K7	ID-PSP	0.8242	1795	0
Q9NYD6	HOXC10	ID-PSP	0.823129	1801	0
Q15276	RABEP1	ID-PSP	0.823105	1802	0
P19838	NFKB1	ID-PSP	0.822276	1806	0
P20810	CAST	ID-PSP	0.822042	1808	0
Q53EL6	PDCD4	ID-PSP	0.820877	1818	0		[('Q61823', 'Mus musculus', ['DrLLPS'])]
Q3LI64	KRTAP6-1	ID-PSP	0.820111	1822	0
O95171	SCEL	ID-PSP	0.819652	1826	0
P51692	STAT5B	ID-PSP	0.818658	1831	0
Q6ICG6	KIAA0930	ID-PSP	0.817993	1834	0
A7MD48	SRRM4	ID-PSP	0.816956	1836	0
P53367	ARFIP1	ID-PSP	0.816045	1841	1
Q17RH7	TPRXL	ID-PSP	0.815101	1847	0
Q8N2M8	CLASRP	ID-PSP	0.814815	1850	0
Q9UQL6	HDAC5	ID-PSP	0.814621	1852	0
Q5VT52	RPRD2	ID-PSP	0.814609	1853	1
Q13625	TP53BP2	ID-PSP	0.813734	1855	0
Q9Y2J4	AMOTL2	ID-PSP	0.813692	1857	0
Q9BW04	SARG	ID-PSP	0.813145	1862	0
O43399	TPD52L2	ID-PSP	0.812797	1865	0
Q8NFA0	USP32	ID-PSP	0.812656	1867	0
P78368	CSNK1G2	ID-PSP	0.812596	1868	1
P42685	FRK	ID-PSP	0.811658	1869	0
O76080	ZFAND5	ID-PSP	0.811566	1870	0
Q8NFH5	NUP35	ID-PSP	0.811332	1874	0
Q9NSI8	SAMSN1	ID-PSP	0.810086	1882	0
Q16594	TAF9	ID-PSP	0.808495	1891	0
O94855	SEC24D	ID-PSP	0.806736	1901	0
Q16650	TBR1	ID-PSP	0.806481	1903	0
Q9H8Y8	GORASP2	ID-PSP	0.805941	1905	1
A1L170	C1orf226	ID-PSP	0.805104	1908	0
Q9HC44	GPBP1L1	ID-PSP	0.80432	1913	0
Q9Y450	HBS1L	ID-PSP	0.803816	1915	0
O00267	SUPT5H	ID-PSP	0.803628	1916	0
Q06330	RBPJ	ID-PSP	0.802267	1923	0
Q12774	ARHGEF5	ID-PSP	0.802127	1924	0
Q8TDZ2	MICAL1	ID-PSP	0.799683	1935	0
P50616	TOB1	ID-PSP	0.799468	1936	1		[('Q61471', 'Mus musculus', ['DrLLPS'])]
Q9BXL5	HEMGN	ID-PSP	0.799319	1937	0
Q13485	SMAD4	ID-PSP	0.799298	1938	0
P31751	AKT2	ID-PSP	0.798279	1941	1
Q8TDD2	SP7	ID-PSP	0.797888	1945	0
Q8NHG8	ZNRF2	ID-PSP	0.797722	1947	0
Q9NUQ3	TXLNG	ID-PSP	0.797535	1949	0
P40855	PEX19	ID-PSP	0.79661	1957	0
Q8WYJ6	SEPTIN1	ID-PSP	0.7961	1961	0		[('P42209', 'Mus musculus', ['DrLLPS'])]
P46379	BAG6	ID-PSP	0.795861	1962	0
Q99504	EYA3	ID-PSP	0.7956	1963	0
Q13117	DAZ2	ID-PSP	0.795402	1965	0
Q9H3P7	ACBD3	ID-PSP	0.794929	1968	1
Q86U70	LDB1	ID-PSP	0.794915	1969	0
Q9NXE8	CWC25	ID-PSP	0.794406	1971	1
Q9UQF2	MAPK8IP1	ID-PSP	0.79383	1975	0
P82094	TMF1	ID-PSP	0.792726	1980	1
Q92783	STAM	ID-PSP	0.792113	1982	0
O60271	SPAG9	ID-PSP	0.79175	1984	0
Q15788	NCOA1	ID-PSP	0.791234	1987	0
O43314	PPIP5K2	ID-PSP	0.79051	1991	1
Q9P270	SLAIN2	ID-PSP	0.789813	1993	0		[('Q8CI08', 'Mus musculus', ['DrLLPS'])]
P30414	NKTR	ID-PSP	0.789685	1995	0
Q9Y6D6	ARFGEF1	ID-PSP	0.78935	1996	1
Q6IQ23	PLEKHA7	ID-PSP	0.787961	2003	0		[('Q3UIL6', 'Mus musculus', ['DrLLPS'])]
Q15853	USF2	ID-PSP	0.78787	2004	1
Q9UJU2	LEF1	ID-PSP	0.787383	2006	0			37657935
P19793	RXRA	ID-PSP	0.78689	2012	0			35473936
Q9H201	EPN3	ID-PSP	0.785259	2019	1
Q9Y232	CDYL	ID-PSP	0.78468	2025	1			35918147
Q7Z3B4	NUP54	ID-PSP	0.783662	2036	0	[('K9ZTJ6', 'Xenopus laevis', ['PhaSepDB'])]	[('Q8GYF7', 'Arabidopsis thaliana', ['DrLLPS'])]
Q9BX63	BRIP1	ID-PSP	0.783103	2038	0
Q02086	SP2	ID-PSP	0.782872	2041	1
Q92934	BAD	ID-PSP	0.781994	2045	0
Q8IVW6	ARID3B	ID-PSP	0.780962	2050	0
P17302	GJA1	ID-PSP	0.780863	2051	1		[('P23242', 'Mus musculus', ['DrLLPS'])]
Q99856	ARID3A	ID-PSP	0.780268	2054	0
Q9P2R6	RERE	ID-PSP	0.779485	2058	0
Q04864	REL	ID-PSP	0.778795	2065	0
P25440	BRD2	ID-PSP	0.778359	2070	1
Q6UUV7	CRTC3	ID-PSP	0.778129	2072	0
Q5T200	ZC3H13	ID-PSP	0.777763	2075	0
Q9NVD7	PARVA	ID-PSP	0.777701	2076	0		[('F6QTA8', 'Bos taurus', ['DrLLPS'])]
P39880	CUX1	ID-PSP	0.777345	2078	1
Q9UBW5	BIN2	ID-PSP	0.776953	2082	0
Q9H1B7	IRF2BPL	ID-PSP	0.776669	2084	0
Q9BVC5	C2orf49	ID-PSP	0.776547	2085	0
P15144	ANPEP	ID-PSP	0.776359	2087	0
Q7Z3J3	RGPD4	ID-PSP	0.77564	2092	0
P35711	SOX5	ID-PSP	0.775181	2095	0
Q9NQ75	CASS4	ID-PSP	0.775036	2099	0
Q9BW85	YJU2	ID-PSP	0.775006	2100	0
P46527	CDKN1B	ID-PSP	0.774593	2102	0
Q96KQ4	PPP1R13B	ID-PSP	0.774332	2105	0
Q12778	FOXO1	ID-PSP	0.773794	2110	0
Q04724	TLE1	ID-PSP	0.773572	2112	0
Q9ULE4	FAM184B	ID-PSP	0.772535	2116	0
Q9UKI8	TLK1	ID-PSP	0.772448	2117	0
Q9HC52	CBX8	ID-PSP	0.772427	2118	0
Q8NEB9	PIK3C3	ID-PSP	0.77235	2120	0
O75153	CLUH	ID-PSP	0.772038	2123	0
Q9BW71	HIRIP3	ID-PSP	0.771669	2125	1
P56524	HDAC4	ID-PSP	0.770174	2129	0
Q15014	MORF4L2	ID-PSP	0.76993	2131	0
Q13422	IKZF1	ID-PSP	0.769109	2136	0
O75427	LRCH4	ID-PSP	0.768435	2142	0
Q8WWA1	TMEM40	ID-PSP	0.768026	2144	0
Q96KN1	LRATD2	ID-PSP	0.767222	2149	0
P49759	CLK1	ID-PSP	0.767122	2150	0
O94887	FARP2	ID-PSP	0.767071	2151	0
O00193	SMAP	ID-PSP	0.767005	2152	0
Q92560	BAP1	ID-PSP	0.76667	2155	0
Q9UKW4	VAV3	ID-PSP	0.765436	2167	0
Q9UJM3	ERRFI1	ID-PSP	0.764174	2179	0
A0A2R8Y4L2	HNRNPA1L3	ID-PSP	0.763842	2182	0
O14745	SLC9A3R1	ID-PSP	0.763295	2186	0
Q8TBA6	GOLGA5	ID-PSP	0.763261	2187	1
Q96SK2	TMEM209	ID-PSP	0.762738	2191	0
Q6VN20	RANBP10	ID-PSP	0.762461	2192	0
Q9NSK0	KLC4	ID-PSP	0.762366	2194	0
Q96MY1	NOL4L	ID-PSP	0.762314	2195	0
P0DJD0	RGPD1	ID-PSP	0.762276	2198	0
Q96D71	REPS1	ID-PSP	0.762071	2201	1
Q9BVS4	RIOK2	ID-PSP	0.760164	2206	0
Q9Y6I3	EPN1	ID-PSP	0.75918	2216	0
Q13459	MYO9B	ID-PSP	0.759076	2218	0
P43694	GATA4	ID-PSP	0.75873	2221	1
Q7Z5R6	APBB1IP	ID-PSP	0.758308	2229	0
Q9UQN3	CHMP2B	ID-PSP	0.757262	2231	0
Q8N5Y2	MSL3	ID-PSP	0.757054	2233	0
O00141	SGK1	ID-PSP	0.75659	2236	1
O95644	NFATC1	ID-PSP	0.756154	2239	0
Q14790	CASP8	ID-PSP	0.756133	2240	0
Q9ULH7	MRTFB	ID-PSP	0.754254	2247	0
P27987	ITPKB	ID-PSP	0.754212	2248	0
Q7Z3K3	POGZ	ID-PSP	0.754036	2249	0
Q4VC05	BCL7A	ID-PSP	0.754012	2250	1
Q9NP62	GCM1	ID-PSP	0.753155	2255	0
Q6WKZ4	RAB11FIP1	ID-PSP	0.753038	2258	0
Q96AC1	FERMT2	ID-PSP	0.752918	2259	0
Q8N7X1	RBMXL3	ID-PSP	0.750932	2269	0
P19835	CEL	ID-PSP	0.750828	2270	0
Q01546	KRT76	ID-PSP	0.750676	2272	0
Q9NW97	TMEM51	ID-PSP	0.750652	2273	0
Q4V328	GRIPAP1	ID-PSP	0.750038	2275	1
P49848	TAF6	ID-PSP	0.749868	2277	0
Q9HBI1	PARVB	ID-PSP	0.748398	2278	0
Q8ND04	SMG8	ID-PSP	0.747894	2280	0
Q8TDN4	CABLES1	ID-PSP	0.74767	2282	0
P15336	ATF2	ID-PSP	0.747253	2285	1
Q99543	DNAJC2	ID-PSP	0.746444	2295	0
P08235	NR3C2	ID-PSP	0.746391	2297	0
Q9H334	FOXP1	ID-PSP	0.746113	2300	0
Q9Y478	PRKAB1	ID-PSP	0.744282	2310	0
O60566	BUB1B	ID-PSP	0.743867	2313	0
Q99666	RGPD5	ID-PSP	0.74349	2315	0
Q8N3F8	MICALL1	ID-PSP	0.742855	2321	0
Q12857	NFIA	ID-PSP	0.742501	2324	0
Q14669	TRIP12	ID-PSP	0.740925	2330	1
Q13043	STK4	ID-PSP	0.740564	2333	1
P13807	GYS1	ID-PSP	0.739725	2337	0
Q15018	ABRAXAS2	ID-PSP	0.739586	2338	0
Q9Y3X0	CCDC9	ID-PSP	0.738582	2345	0
Q9NVW2	RLIM	ID-PSP	0.738446	2347	0
Q8IWE2	FAM114A1	ID-PSP	0.737749	2352	0
P55210	CASP7	ID-PSP	0.737472	2353	0
Q8TEK3	DOT1L	ID-PSP	0.736892	2354	0
Q9Y4X4	KLF12	ID-PSP	0.736749	2355	0
Q9UPU7	TBC1D2B	ID-PSP	0.73657	2356	0
P0DJD1	RGPD2	ID-PSP	0.736194	2359	0
Q9UPN9	TRIM33	ID-PSP	0.735338	2366	1
Q9UMS6	SYNPO2	ID-PSP	0.73484	2369	0
O15355	PPM1G	ID-PSP	0.733609	2377	0
Q8IWW6	ARHGAP12	ID-PSP	0.733136	2381	0
Q96Q06	PLIN4	ID-PSP	0.73304	2382	0
O75717	WDHD1	ID-PSP	0.732111	2387	0
O14715	RGPD8	ID-PSP	0.731968	2388	0
Q9BUL5	PHF23	ID-PSP	0.731438	2390	0
Q02410	APBA1	ID-PSP	0.731416	2391	0
Q6P3S6	FBXO42	ID-PSP	0.731243	2392	0
Q96E09	PABIR1	ID-PSP	0.730814	2395	1
Q96J84	KIRREL1	ID-PSP	0.730481	2398	0
Q96G01	BICD1	ID-PSP	0.729701	2400	0		[('Q8BR07', 'Mus musculus', ['DrLLPS'])]
O43896	KIF1C	ID-PSP	0.729276	2404	0			37961614
Q9NVM1	EVA1B	ID-PSP	0.728993	2407	0
Q2NKX8	ERCC6L	ID-PSP	0.728941	2408	0
Q0VF96	CGNL1	ID-PSP	0.728213	2409	0
Q86XL3	ANKLE2	ID-PSP	0.727827	2410	0
Q96IK1	BOD1	ID-PSP	0.727418	2412	0
P78310	CXADR	ID-PSP	0.727094	2413	0
O00194	RAB27B	ID-PSP	0.726907	2416	1
Q9HCH5	SYTL2	ID-PSP	0.725803	2423	0		[('Q99N50', 'Mus musculus', ['PhaSepDB'])]
O15164	TRIM24	ID-PSP	0.725617	2425	0
Q96PU5	NEDD4L	ID-PSP	0.724764	2428	0
Q9BZC1	CELF4	ID-PSP	0.724642	2431	0
Q92623	TTC9	ID-PSP	0.723214	2438	0
Q9Y4K4	MAP4K5	ID-PSP	0.721996	2448	0
Q13472	TOP3A	ID-PSP	0.721585	2451	0
Q13217	DNAJC3	ID-PSP	0.721219	2453	0
P50402	EMD	ID-PSP	0.719617	2462	1		[('O08579', 'Mus musculus', ['DrLLPS'])]
Q9Y5P4	CERT1	ID-PSP	0.718305	2472	1
Q13207	TBX2	ID-PSP	0.718029	2473	0
O60674	JAK2	ID-PSP	0.717166	2475	0
Q9NWQ8	PAG1	ID-PSP	0.716692	2479	1		[('Q3U1F9', 'Mus musculus', ['DrLLPS'])]
O94885	SASH1	ID-PSP	0.716415	2481	0
Q9H4L7	SMARCAD1	ID-PSP	0.714634	2485	0
Q6IN85	PPP4R3A	ID-PSP	0.714563	2486	1
Q99626	CDX2	ID-PSP	0.713346	2491	0
P21580	TNFAIP3	ID-PSP	0.713191	2493	0
Q9Y618	NCOR2	ID-PSP	0.71306	2494	0
Q6NZY4	ZCCHC8	ID-PSP	0.712581	2496	1
Q9BYG5	PARD6B	ID-PSP	0.712044	2502	0	[('Q9JK83', 'Mus musculus', ['LLPSDB,PhaSepDB'])]
O14896	IRF6	ID-PSP	0.711864	2503	0
Q9H9C1	VIPAS39	ID-PSP	0.711823	2504	0
Q96RU3	FNBP1	ID-PSP	0.71146	2505	0
O75376	NCOR1	ID-PSP	0.709907	2511	1
O95475	SIX6	ID-PSP	0.709508	2513	0
P35680	HNF1B	ID-PSP	0.707928	2519	0
Q8IZ21	PHACTR4	ID-PSP	0.707903	2520	0
Q8TEW8	PARD3B	ID-PSP	0.707813	2522	0
Q8NDI1	EHBP1	ID-PSP	0.707633	2524	0
O00178	GTPBP1	ID-PSP	0.707215	2529	1		[('O08582', 'Mus musculus', ['DrLLPS'])]
Q86UU0	BCL9L	ID-PSP	0.706677	2533	0
O00423	EML1	ID-PSP	0.706668	2534	0
Q5T9S5	CCDC18	ID-PSP	0.70608	2539	0
Q15025	TNIP1	ID-PSP	0.705884	2541	0
Q13015	MLLT11	ID-PSP	0.705424	2544	0
Q9BQE9	BCL7B	ID-PSP	0.705301	2545	0
Q00587	CDC42EP1	ID-PSP	0.70523	2546	1
P26367	PAX6	ID-PSP	0.705195	2547	0
Q04727	TLE4	ID-PSP	0.704331	2554	0
P19013	KRT4	ID-PSP	0.703875	2560	0
Q9NP66	HMG20A	ID-PSP	0.703694	2561	0
O14782	KIF3C	ID-PSP	0.703569	2564	1
Q9Y2K2	SIK3	ID-PSP	0.702113	2574	0
P11831	SRF	ID-PSP	0.701774	2576	0
O95678	KRT75	ID-PSP	0.701616	2577	0
Q96NX9	DACH2	ID-PSP	0.700956	2578	0
Q9Y608	LRRFIP2	ID-PSP	0.70039	2581	0
Q969V6	MRTFA	ID-PSP	0.70033	2582	0
P09769	FGR	ID-PSP	0.699655	2587	0
Q86W50	METTL16	ID-PSP	0.699406	2589	0
Q6PGN9	PSRC1	ID-PSP	0.697583	2595	0
Q16890	TPD52L1	ID-PSP	0.69637	2603	0
Q16625	OCLN	ID-PSP	0.693713	2618	0
Q5T0N5	FNBP1L	ID-PSP	0.693325	2621	0		[('Q8K012', 'Mus musculus', ['DrLLPS'])]
O43493	TGOLN2	ID-PSP	0.692686	2624	1
O43524	FOXO3	ID-PSP	0.692574	2626	0
Q9NWZ5	UCKL1	ID-PSP	0.692517	2627	0
Q8IXS6	PALM2	ID-PSP	0.689702	2648	0
O95067	CCNB2	ID-PSP	0.689646	2649	0
Q9UGV2	NDRG3	ID-PSP	0.688606	2653	0
O95810	CAVIN2	ID-PSP	0.68831	2655	0
Q9H8V3	ECT2	ID-PSP	0.68795	2660	0
Q9ULH1	ASAP1	ID-PSP	0.686336	2662	0		[('Q9QWY8', 'Mus musculus', ['DrLLPS'])]
Q8IUW5	RELL1	ID-PSP	0.684972	2667	0
Q5T655	CFAP58	ID-PSP	0.684334	2669	0
Q6PIJ6	FBXO38	ID-PSP	0.684241	2670	0
P78356	PIP4K2B	ID-PSP	0.684216	2671	0		[('Q80XI4', 'Mus musculus', ['DrLLPS'])]
P37275	ZEB1	ID-PSP	0.683625	2673	0
O75030	MITF	ID-PSP	0.683171	2677	0
Q8NFY4	SEMA6D	ID-PSP	0.68219	2678	0
Q8IY63	AMOTL1	ID-PSP	0.682149	2681	0
Q8NI35	PATJ	ID-PSP	0.681928	2683	0
P51003	PAPOLA	ID-PSP	0.68114	2691	1
O43597	SPRY2	ID-PSP	0.681079	2692	0
Q5XKE5	KRT79	ID-PSP	0.680529	2694	0
Q9NWA0	MED9	ID-PSP	0.680015	2698	0
P40818	USP8	ID-PSP	0.679589	2701	0		[('Q80U87', 'Mus musculus', ['DrLLPS'])]
O43150	ASAP2	ID-PSP	0.678356	2704	0
Q8IVI9	NOSTRIN	ID-PSP	0.67834	2705	0
Q96RK0	CIC	ID-PSP	0.678015	2707	1
Q14457	BECN1	ID-PSP	0.676628	2712	0
Q92619	ARHGAP45	ID-PSP	0.676254	2713	0
Q9NYZ3	GTSE1	ID-PSP	0.676199	2714	0
Q9UKL0	RCOR1	ID-PSP	0.67536	2718	0
P43351	RAD52	ID-PSP	0.674272	2727	0	[('P06778', 'Saccharomyces cerevisiae', ['LLPSDB,PhaSepDB'])]
O00512	BCL9	ID-PSP	0.673753	2729	1
Q9NX40	OCIAD1	ID-PSP	0.673479	2732	0
Q9Y458	TBX22	ID-PSP	0.67289	2737	0
Q4L180	FILIP1L	ID-PSP	0.672678	2740	0
Q63HR2	TNS2	ID-PSP	0.672534	2741	0
P05549	TFAP2A	ID-PSP	0.67248	2742	0
Q9H7L9	SUDS3	ID-PSP	0.67183	2744	1
Q96JY6	PDLIM2	ID-PSP	0.671676	2746	0
P04040	CAT	ID-PSP	0.671638	2748	1
Q86VP1	TAX1BP1	ID-PSP	0.671134	2750	1			34471133
Q6ZU80	CEP128	ID-PSP	0.671114	2751	0
Q13191	CBLB	ID-PSP	0.671042	2752	0
Q5VV41	ARHGEF16	ID-PSP	0.670473	2758	0
Q86X95	CIR1	ID-PSP	0.669737	2763	0
Q9Y385	UBE2J1	ID-PSP	0.66925	2766	0
Q9H792	PEAK1	ID-PSP	0.669097	2768	0		[('Q69Z38', 'Mus musculus', ['DrLLPS'])]
Q92954	PRG4	ID-PSP	0.669074	2770	0
Q9C0D5	TANC1	ID-PSP	0.66885	2771	0
Q6ISB3	GRHL2	ID-PSP	0.668676	2774	0
Q96CV9	OPTN	ID-PSP	0.668082	2782	0
Q9P227	ARHGAP23	ID-PSP	0.668047	2783	0		[('Q69ZH9', 'Mus musculus', ['DrLLPS'])]
Q12800	TFCP2	ID-PSP	0.667673	2787	0
Q9NZM1	MYOF	ID-PSP	0.666965	2792	0
A8TX70	COL6A5	ID-PSP	0.66683	2796	0
Q9H3D4	TP63	ID-PSP	0.666827	2797	0
Q53SF7	COBLL1	ID-PSP	0.666436	2801	1
O95936	EOMES	ID-PSP	0.66563	2811	0
Q13164	MAPK7	ID-PSP	0.665485	2812	0
Q02818	NUCB1	ID-PSP	0.665326	2815	1
P41162	ETV3	ID-PSP	0.66516	2817	0
Q9BUI4	POLR3C	ID-PSP	0.664598	2820	0
Q96FZ2	HMCES	ID-PSP	0.664413	2821	0
O60244	MED14	ID-PSP	0.663831	2824	0
Q15771	RAB30	ID-PSP	0.663738	2825	1
Q6P1L5	FAM117B	ID-PSP	0.663628	2826	0
Q9BYF1	ACE2	ID-PSP	0.66355	2827	0
Q06481	APLP2	ID-PSP	0.662707	2832	0
Q02446	SP4	ID-PSP	0.662494	2835	0
Q8TES7	FBF1	ID-PSP	0.660334	2843	0
Q9BXB5	OSBPL10	ID-PSP	0.659642	2848	1
Q5VZK9	CARMIL1	ID-PSP	0.658701	2850	0		[('Q6EDY6', 'Mus musculus', ['DrLLPS'])]
P17535	JUND	ID-PSP	0.657998	2856	0
O60238	BNIP3L	ID-PSP	0.656619	2861	1
Q96K21	ZFYVE19	ID-PSP	0.655938	2865	0
Q96K76	USP47	ID-PSP	0.655831	2867	1
Q5M9N0	CCDC158	ID-PSP	0.655024	2873	0
Q6P9H4	CNKSR3	ID-PSP	0.654435	2876	0
Q8NB25	FAM184A	ID-PSP	0.653892	2878	0
Q14678	KANK1	ID-PSP	0.653266	2882	0
Q9BWT3	PAPOLG	ID-PSP	0.652117	2886	0
P49757	NUMB	ID-PSP	0.651559	2888	1	[('P16554', 'Drosophila melanogaster', ['DrLLPS,LLPSDB,PhaSepDB,PhaSePro'])]	[('Q9QZS3', 'Mus musculus', ['DrLLPS'])]
Q8N128	FAM177A1	ID-PSP	0.651332	2889	1
Q8WUZ0	BCL7C	ID-PSP	0.651165	2891	0
Q6GQQ9	OTUD7B	ID-PSP	0.650121	2896	0
Q7Z5L9	IRF2BP2	ID-PSP	0.649428	2897	0
Q9P2Y5	UVRAG	ID-PSP	0.648549	2905	0
Q9NP61	ARFGAP3	ID-PSP	0.648432	2906	0		[('Q9D8S3', 'Mus musculus', ['DrLLPS'])]
Q9UH92	MLX	ID-PSP	0.648057	2908	0
P23327	HRC	ID-PSP	0.64713	2912	0
Q92908	GATA6	ID-PSP	0.647021	2914	0
Q7Z7F0	KHDC4	ID-PSP	0.645439	2920	0
Q96N96	SPATA13	ID-PSP	0.645383	2921	0
Q8IV50	LYSMD2	ID-PSP	0.643486	2929	1
O14713	ITGB1BP1	ID-PSP	0.642466	2932	1
P51884	LUM	ID-PSP	0.642358	2933	0
Q7RTT4	SSX8P	ID-PSP	0.641347	2944	0
P78411	IRX5	ID-PSP	0.64042	2947	0
Q9H257	CARD9	ID-PSP	0.640405	2948	0
P35712	SOX6	ID-PSP	0.640262	2949	0
P23458	JAK1	ID-PSP	0.639908	2955	0
Q9NXZ1	SAGE1	ID-PSP	0.638883	2962	0
P02765	AHSG	ID-PSP	0.638847	2963	1
Q96J88	EPSTI1	ID-PSP	0.638358	2965	0
P02671	FGA	ID-PSP	0.637714	2967	0
A6NMZ7	COL6A6	ID-PSP	0.636581	2972	0
Q6PD62	CTR9	ID-PSP	0.636441	2976	0		[('Q7K0X3', 'Drosophila melanogaster', ['DrLLPS'])]
Q16763	UBE2S	ID-PSP	0.636118	2977	0
Q99952	PTPN18	ID-PSP	0.636103	2978	0
Q8NF64	ZMIZ2	ID-PSP	0.63585	2979	0
Q6ZTU2	EP400P1	ID-PSP	0.635525	2981	0
Q8N4X5	AFAP1L2	ID-PSP	0.634858	2984	1		[('M0R484', 'Rattus norvegicus', ['DrLLPS'])]
Q13443	ADAM9	ID-PSP	0.6343	2987	0
P53674	CRYBB1	ID-PSP	0.633135	2995	0
Q9NU19	TBC1D22B	ID-PSP	0.633066	2996	0
Q9BT09	CNPY3	ID-PSP	0.632822	2998	0
Q7RTP6	MICAL3	ID-PSP	0.63261	2999	0
Q8WXE0	CASKIN2	ID-PSP	0.632539	3001	0
Q9ULV3	CIZ1	ID-PSP	0.631314	3008	0	[('Q3TXU6', 'Mus musculus', ['PhaSepDB'])]
Q9C026	TRIM9	ID-PSP	0.63066	3014	0
Q2KHR2	RFX7	ID-PSP	0.630298	3017	0
Q6QNY0	BLOC1S3	ID-PSP	0.628953	3022	1
P09016	HOXD4	ID-PSP	0.628885	3023	0
Q8IVH8	MAP4K3	ID-PSP	0.628648	3024	0		[('Q99JP0', 'Mus musculus', ['DrLLPS'])]
Q9UQ84	EXO1	ID-PSP	0.628644	3025	0
Q9UKZ9	PCOLCE2	ID-PSP	0.628426	3026	0
Q6JBY9	RCSD1	ID-PSP	0.62801	3030	0
Q8NI08	NCOA7	ID-PSP	0.62786	3032	0
Q9P206	KIAA1522	ID-PSP	0.627757	3034	0		[('A2A7S8', 'Mus musculus', ['DrLLPS'])]
Q8NC74	RBBP8NL	ID-PSP	0.627607	3036	0
Q15293	RCN1	ID-PSP	0.626829	3038	0
Q12996	CSTF3	ID-PSP	0.625111	3047	0
Q5VWG9	TAF3	ID-PSP	0.624878	3048	0
Q86UY5	FAM83A	ID-PSP	0.623812	3054	0
P47712	PLA2G4A	ID-PSP	0.623767	3055	0
Q96SI1	KCTD15	ID-PSP	0.623417	3058	0
Q9NPC6	MYOZ2	ID-PSP	0.621526	3072	0
P33241	LSP1	ID-PSP	0.621249	3074	0
Q07820	MCL1	ID-PSP	0.621201	3075	0
Q9ULC3	RAB23	ID-PSP	0.621129	3076	0
Q13796	SHROOM2	ID-PSP	0.620373	3078	0
Q8N8Z6	DCBLD1	ID-PSP	0.620362	3079	0
O75351	VPS4B	ID-PSP	0.620301	3080	1
A3KN83	SBNO1	ID-PSP	0.620052	3084	0
Q9H1K0	RBSN	ID-PSP	0.619931	3085	1
Q92817	EVPL	ID-PSP	0.619699	3087	0
O00458	IFRD1	ID-PSP	0.619631	3088	0
O95487	SEC24B	ID-PSP	0.619222	3091	0		[('Q9M291', 'Arabidopsis thaliana', ['DrLLPS'])]
Q96S90	LYSMD1	ID-PSP	0.619141	3092	0		[('Q9D0E3', 'Mus musculus', ['DrLLPS'])]
Q9ULW0	TPX2	ID-PSP	0.619036	3093	0	[('Q6NUF4', 'Xenopus laevis', ['LLPSDB,PhaSepDB'])]	[('F4I2H7', 'Arabidopsis thaliana', ['DrLLPS'])]
Q6ICC9	RTL6	ID-PSP	0.618583	3097	1
Q9NZT2	OGFR	ID-PSP	0.618525	3098	0
Q13137	CALCOCO2	ID-PSP	0.617916	3102	1
Q14469	HES1	ID-PSP	0.617633	3105	0
Q8N1G0	ZNF687	ID-PSP	0.617151	3108	0
Q9ULK4	MED23	ID-PSP	0.616675	3110	0
Q9GZY6	LAT2	ID-PSP	0.616645	3111	0
Q9UPP1	PHF8	ID-PSP	0.615257	3121	0
Q86XJ1	GAS2L3	ID-PSP	0.615194	3122	0
P49643	PRIM2	ID-PSP	0.615129	3123	0
Q9H7P6	MVB12B	ID-PSP	0.614071	3128	1
Q9Y2F9	BTBD3	ID-PSP	0.61356	3131	1
Q8IVL1	NAV2	ID-PSP	0.61337	3132	0
Q9NUK0	MBNL3	ID-PSP	0.613199	3133	1
O14730	RIOK3	ID-PSP	0.612912	3135	0
Q9ULJ7	ANKRD50	ID-PSP	0.612446	3137	0
Q9BTC0	DIDO1	ID-PSP	0.611981	3140	0
Q8WXA9	SREK1	ID-PSP	0.611829	3141	1
Q8NCF5	NFATC2IP	ID-PSP	0.61151	3143	0
Q6ZMT1	STAC2	ID-PSP	0.611421	3145	0
O14647	CHD2	ID-PSP	0.611376	3146	1
Q9NW68	BSDC1	ID-PSP	0.611362	3147	1
Q9NVT9	ARMC1	ID-PSP	0.610384	3155	0
Q9H7Z6	KAT8	ID-PSP	0.610088	3159	0			36894639
Q99501	GAS2L1	ID-PSP	0.608904	3164	0		[('Q8JZP9', 'Mus musculus', ['DrLLPS'])]
P57768	SNX16	ID-PSP	0.607687	3170	0
Q96B01	RAD51AP1	ID-PSP	0.607645	3171	0
Q86Y91	KIF18B	ID-PSP	0.605591	3178	0
P10451	SPP1	ID-PSP	0.605529	3180	0
A1IGU5	ARHGEF37	ID-PSP	0.605138	3184	0
O00515	LAD1	ID-PSP	0.604368	3186	0
Q15746	MYLK	ID-PSP	0.60431	3187	0
Q9BXA7	TSSK1B	ID-PSP	0.603898	3189	0
O15085	ARHGEF11	ID-PSP	0.603365	3190	0
Q7Z3E2	CCDC186	ID-PSP	0.602471	3195	1
P16220	CREB1	ID-PSP	0.601765	3199	0
O14640	DVL1	ID-PSP	0.601679	3202	0
Q8IVT5	KSR1	ID-PSP	0.600511	3208	0
P10589	NR2F1	ID-PSP	0.599817	3211	1		[('Q60632', 'Mus musculus', ['PhaSepDB'])]
Q96A49	SYAP1	ID-PSP	0.599404	3215	0
Q13144	EIF2B5	ID-PSP	0.599227	3218	0
O60941	DTNB	ID-PSP	0.599211	3219	0
Q00537	CDK17	ID-PSP	0.599114	3221	0		[('Q8K0D0', 'Mus musculus', ['DrLLPS'])]
Q5JR59	MTUS2	ID-PSP	0.59888	3224	0
Q9HCS5	EPB41L4A	ID-PSP	0.598414	3228	0
P09629	HOXB7	ID-PSP	0.597993	3231	0
Q9H4M7	PLEKHA4	ID-PSP	0.597669	3233	0
P49354	FNTA	ID-PSP	0.597057	3236	1
Q13586	STIM1	ID-PSP	0.596429	3238	0
Q9UHL9	GTF2IRD1	ID-PSP	0.596251	3241	0
Q7Z6I8	C5orf24	ID-PSP	0.594221	3254	0
Q9C0B5	ZDHHC5	ID-PSP	0.593895	3255	0
O95297	MPZL1	ID-PSP	0.592248	3265	0
Q8IVT2	MISP	ID-PSP	0.592007	3266	0
O43294	TGFB1I1	ID-PSP	0.591823	3267	0
P51957	NEK4	ID-PSP	0.589298	3275	0
Q8WZ73	RFFL	ID-PSP	0.588965	3278	1
Q8TE67	EPS8L3	ID-PSP	0.588503	3282	0
Q07890	SOS2	ID-PSP	0.586974	3285	1
Q05707	COL14A1	ID-PSP	0.585348	3289	1
Q9BT67	NDFIP1	ID-PSP	0.584691	3294	0
Q8WWQ0	PHIP	ID-PSP	0.584606	3296	1
Q9HCM4	EPB41L5	ID-PSP	0.584602	3297	0
Q9NP72	RAB18	ID-PSP	0.583808	3311	0
P40426	PBX3	ID-PSP	0.58373	3312	1
P46020	PHKA1	ID-PSP	0.582839	3320	1
O15061	SYNM	ID-PSP	0.582833	3321	0
Q9BXJ9	NAA15	ID-PSP	0.581716	3327	1		[('Q8VZM1', 'Arabidopsis thaliana', ['DrLLPS'])]
Q5T9C2	FAM102A	ID-PSP	0.581575	3330	0
Q4LE39	ARID4B	ID-PSP	0.581502	3331	0
Q8N1G2	CMTR1	ID-PSP	0.581381	3333	0
Q6L8G5	KRTAP5-10	ID-PSP	0.581066	3335	0
Q6NXS1	PPP1R2B	ID-PSP	0.580991	3336	0
Q96S82	UBL7	ID-PSP	0.580988	3337	0
O94868	FCHSD2	ID-PSP	0.580392	3344	0
O15014	ZNF609	ID-PSP	0.580086	3347	0
Q9UI36	DACH1	ID-PSP	0.579931	3349	0
Q86WP2	GPBP1	ID-PSP	0.578129	3357	1
Q6S5L8	SHC4	ID-PSP	0.576901	3363	0
P15882	CHN1	ID-PSP	0.576553	3365	0
Q9Y261	FOXA2	ID-PSP	0.575614	3374	0
Q96BJ3	AIDA	ID-PSP	0.575156	3376	0
Q9BSW2	CRACR2A	ID-PSP	0.574331	3381	0
Q969R2	OSBP2	ID-PSP	0.573993	3384	0
P06127	CD5	ID-PSP	0.573691	3386	0
Q99814	EPAS1	ID-PSP	0.572784	3391	0
P15923	TCF3	ID-PSP	0.57198	3397	1
O75167	PHACTR2	ID-PSP	0.571778	3399	0
Q6R327	RICTOR	ID-PSP	0.571663	3401	0
Q9BQQ3	GORASP1	ID-PSP	0.571339	3404	0
Q5D1E8	ZC3H12A	ID-PSP	0.571243	3405	1
Q96P48	ARAP1	ID-PSP	0.570859	3407	0
P14314	PRKCSH	ID-PSP	0.570541	3409	0
Q96P16	RPRD1A	ID-PSP	0.569476	3416	0
Q9UKI2	CDC42EP3	ID-PSP	0.569153	3419	0
Q96LR5	UBE2E2	ID-PSP	0.569123	3420	0
Q96GV9	MACIR	ID-PSP	0.569042	3421	0
Q9Y6J0	CABIN1	ID-PSP	0.568966	3422	0
Q9C075	KRT23	ID-PSP	0.567189	3430	0
Q9P2F8	SIPA1L2	ID-PSP	0.566696	3432	0
O60496	DOK2	ID-PSP	0.566523	3433	0
P57060	RWDD2B	ID-PSP	0.565541	3440	0
O00507	USP9Y	ID-PSP	0.56433	3449	0
Q92541	RTF1	ID-PSP	0.563995	3451	0
Q12968	NFATC3	ID-PSP	0.563868	3452	0
Q8TEH3	DENND1A	ID-PSP	0.563709	3456	0
Q9NRH2	SNRK	ID-PSP	0.561418	3464	1
Q14814	MEF2D	ID-PSP	0.560942	3467	1
Q9C0C9	UBE2O	ID-PSP	0.560645	3468	1
Q86WR7	PROSER2	ID-PSP	0.559423	3476	0
Q7Z309	PABIR2	ID-PSP	0.559403	3477	0
P56693	SOX10	ID-PSP	0.55868	3480	0
Q9UF83	YM012	ID-PSP	0.557061	3486	0
Q96KF7	SMIM8	ID-PSP	0.556278	3491	0
Q12948	FOXC1	ID-PSP	0.555812	3495	0
P0C1Z6	TFPT	ID-PSP	0.555736	3496	0
O60245	PCDH7	ID-PSP	0.555528	3497	0		[('A0A0A6YY83', 'Mus musculus', ['DrLLPS'])]
Q93073	SECISBP2L	ID-PSP	0.555516	3498	0
Q59H18	TNNI3K	ID-PSP	0.555483	3499	0
