# Supplementary material for: Machine learning predictor PSPire screens for phase-separating proteins lacking intrinsically disordered regions
Source: Nat Commun. 2024 Mar 8;15:2147. doi: 10.1038/s41467-024-46445-y (PMC10923898; doi:10.1038/s41467-024-46445-y)
Supplement: Supplementary file 8 — Supplementary Data 4 [file 41467_2024_46445_MOESM8_ESM.xlsx]

## Sheet: Datasets
UniprotEntry	Datasets	Type
P01579	Training	noID-PSP
Q9Y6J8	Training	noID-PSP
Q13541	Training	noID-PSP
P46781	Training	noID-PSP
P02511	Training	noID-PSP
P01857	Training	noID-PSP
P62877	Training	noID-PSP
P62993	Training	noID-PSP
O14810	Training	noID-PSP
P55008	Training	noID-PSP
Q9UKV8	Training	noID-PSP
P0CG48	Training	noID-PSP
P63279	Training	noID-PSP
P0C0S8	Training	noID-PSP
Q9BZP6	Training	noID-PSP
Q14974	Training	noID-PSP
P61278	Training	noID-PSP
Q9H840	Training	noID-PSP
O15392	Training	noID-PSP
Q14232	Training	noID-PSP
O43791	Training	noID-PSP
P46926	Training	noID-PSP
A1A4G5	Training	noID-PSP
P47804	Training	noID-PSP
Q9GZQ8	Training	noID-PSP
P07737	Training	noID-PSP
O95631	Training	noID-PSP
Q15620	Training	noID-PSP
Q92499	Training	noID-PSP
Q15691	Training	noID-PSP
A4D1B5	Training	noID-PSP
P30153	Training	noID-PSP
P46777	Training	noID-PSP
P62910	Training	noID-PSP
O00585	Training	noID-PSP
P51575	Training	noID-PSP
P68431	Training	noID-PSP
Q12988	Training	noID-PSP
P0DPK4	Training	noID-PSP
Q9UM07	Training	noID-PSP
O14893	Training	noID-PSP
P84090	Training	noID-PSP
Q969L4	Training	noID-PSP
P63165	Training	noID-PSP
P10644	Training	noID-PSP
P62987	Training	noID-PSP
Q9UPT9	Training	noID-PSP
P02792	Training	noID-PSP
P55854	Training	noID-PSP
P68106	Training	noID-PSP
P0DPB6	Training	noID-PSP
O15116	Training	noID-PSP
Q16082	Training	noID-PSP
O14744	Training	noID-PSP
P04075	Training	noID-PSP
Q15370	Training	noID-PSP
P17612	Training	noID-PSP
P62380	Training	noID-PSP
Q96LT7	Training	noID-PSP
P11234	Training	noID-PSP
P07237	Training	noID-PSP
P02745	Training	noID-PSP
P62750	Training	noID-PSP
Q9UIV1	Training	noID-PSP
Q13094	Training	ID-PSP
Q14149	Training	ID-PSP
Q9UJY1	Training	ID-PSP
P06401	Training	ID-PSP
Q9H3S7	Training	ID-PSP
P35240	Training	ID-PSP
Q6ZMT4	Training	ID-PSP
P06748	Training	ID-PSP
Q6SZW1	Training	ID-PSP
P55072	Training	ID-PSP
O43663	Training	ID-PSP
Q96C19	Training	ID-PSP
Q9NPI6	Training	ID-PSP
Q14145	Training	ID-PSP
P51608	Training	ID-PSP
P51114	Training	ID-PSP
Q9HC35	Training	ID-PSP
P04156	Training	ID-PSP
P28347	Training	ID-PSP
P78352	Training	ID-PSP
P17948	Training	ID-PSP
P52948	Training	ID-PSP
Q14444	Training	ID-PSP
Q9UHD9	Training	ID-PSP
Q14596	Training	ID-PSP
A0JLT2	Training	ID-PSP
Q96B97	Training	ID-PSP
P08621	Training	ID-PSP
P68400	Training	ID-PSP
O60885	Training	ID-PSP
Q13402	Training	ID-PSP
Q01844	Training	ID-PSP
Q6PIF6	Training	ID-PSP
Q92570	Training	ID-PSP
Q9BYJ9	Training	ID-PSP
P35968	Training	ID-PSP
P02545	Training	ID-PSP
Q06124	Training	ID-PSP
Q9NQS7	Training	ID-PSP
O15550	Training	ID-PSP
Q13148	Training	ID-PSP
Q13950	Training	ID-PSP
Q9Y5A9	Training	ID-PSP
O43561	Training	ID-PSP
Q9GZV5	Training	ID-PSP
P26599	Training	ID-PSP
Q00994	Training	ID-PSP
Q14694	Training	ID-PSP
Q7Z739	Training	ID-PSP
Q15154	Training	ID-PSP
Q92804	Training	ID-PSP
P42568	Training	ID-PSP
Q15717	Training	ID-PSP
O43463	Training	ID-PSP
A7MCY6	Training	ID-PSP
Q4G0J3	Training	ID-PSP
P19622	Training	ID-PSP
O43660	Training	ID-PSP
P17931	Training	ID-PSP
Q13555	Training	ID-PSP
P40967	Training	ID-PSP
Q53HL2	Training	ID-PSP
Q8WXF1	Training	ID-PSP
P04150	Training	ID-PSP
O60264	Training	ID-PSP
P46937	Training	ID-PSP
Q96PK6	Training	ID-PSP
Q9UN86	Training	ID-PSP
P43243	Training	ID-PSP
P23771	Training	ID-PSP
Q6NZI2	Training	ID-PSP
P43354	Training	ID-PSP
Q8NE35	Training	ID-PSP
Q9NP98	Training	ID-PSP
O75683	Training	ID-PSP
Q01860	Training	ID-PSP
Q96PV0	Training	ID-PSP
P19532	Training	ID-PSP
P51991	Training	ID-PSP
Q9NSC5	Training	ID-PSP
P26368	Training	ID-PSP
Q9H6S1	Training	ID-PSP
Q13501	Training	ID-PSP
P45973	Training	ID-PSP
Q9UER7	Training	ID-PSP
P38159	Training	ID-PSP
P80723	Training	ID-PSP
P54821	Training	ID-PSP
P00519	Training	ID-PSP
Q96MT8	Training	ID-PSP
Q07955	Training	ID-PSP
P42768	Training	ID-PSP
Q99551	Training	ID-PSP
Q5T1M5	Training	ID-PSP
Q5VSY0	Training	ID-PSP
P17066	Training	ID-PSP
P07305	Training	ID-PSP
Q16143	Training	ID-PSP
Q01130	Training	ID-PSP
Q5FBB7	Training	ID-PSP
Q7Z5Q1	Training	ID-PSP
P31943	Training	ID-PSP
P83916	Training	ID-PSP
Q9NQI0	Training	ID-PSP
Q8TDY2	Training	ID-PSP
O00444	Training	ID-PSP
O43670	Training	ID-PSP
Q9UBN7	Training	ID-PSP
Q14781	Training	ID-PSP
Q8IUD2	Training	ID-PSP
Q8NFZ5	Training	ID-PSP
Q14011	Training	ID-PSP
P78344	Training	ID-PSP
P23246	Training	ID-PSP
P54727	Training	ID-PSP
Q8NC51	Training	ID-PSP
Q92879	Training	ID-PSP
P54274	Training	ID-PSP
P06241	Training	ID-PSP
Q99700	Training	ID-PSP
Q8NC56	Training	ID-PSP
Q05086	Training	ID-PSP
O43781	Training	ID-PSP
Q9UPQ9	Training	ID-PSP
P03372	Training	ID-PSP
P35637	Training	ID-PSP
Q8IXJ9	Training	ID-PSP
Q86WV6	Training	ID-PSP
P49790	Training	ID-PSP
P05067	Training	ID-PSP
P50995	Training	ID-PSP
O95104	Training	ID-PSP
P81133	Training	ID-PSP
Q15059	Training	ID-PSP
Q14671	Training	ID-PSP
Q06787	Training	ID-PSP
Q6UVJ0	Training	ID-PSP
Q7Z417	Training	ID-PSP
O00571	Training	ID-PSP
Q13136	Training	ID-PSP
Q9UDY2	Training	ID-PSP
Q9UGP4	Training	ID-PSP
O60500	Training	ID-PSP
Q99496	Training	ID-PSP
Q13263	Training	ID-PSP
Q86SQ0	Training	ID-PSP
Q07889	Training	ID-PSP
Q16630	Training	ID-PSP
Q8WV28	Training	ID-PSP
Q13823	Training	ID-PSP
P19174	Training	ID-PSP
Q9Y6N9	Training	ID-PSP
P20226	Training	ID-PSP
O95049	Training	ID-PSP
Q14157	Training	ID-PSP
O43823	Training	ID-PSP
Q16236	Training	ID-PSP
Q96EP5	Training	ID-PSP
Q9Y2X0	Training	ID-PSP
Q9UNE7	Training	ID-PSP
Q92805	Training	ID-PSP
O60563	Training	ID-PSP
P20591	Training	ID-PSP
P26196	Training	ID-PSP
Q9BR39	Training	ID-PSP
Q07157	Training	ID-PSP
P10275	Training	ID-PSP
Q13542	Training	ID-PSP
Q9ULU4	Training	ID-PSP
Q9BYB0	Training	ID-PSP
Q9Y2X7	Training	ID-PSP
Q9NUX5	Training	ID-PSP
Q9UHB7	Training	ID-PSP
P16333	Training	ID-PSP
P24928	Training	ID-PSP
P10636	Training	ID-PSP
Q9H0L4	Training	ID-PSP
O14979	Training	ID-PSP
Q12888	Training	ID-PSP
Q8N884	Training	ID-PSP
Q9UPU9	Training	ID-PSP
P62995	Training	ID-PSP
P17600	Training	ID-PSP
Q495M9	Training	ID-PSP
P31271	Training	ID-PSP
Q15648	Training	ID-PSP
O75533	Training	ID-PSP
Q0JRZ9	Training	ID-PSP
P31483	Training	ID-PSP
Q9NWB1	Training	ID-PSP
Q9H211	Training	ID-PSP
O00401	Training	ID-PSP
Q8NB46	Training	ID-PSP
Q13283	Training	ID-PSP
O75369	Training	ID-PSP
Q9UKR5	Training	non-PSP
Q5RI15	Training	non-PSP
Q04771	Training	non-PSP
O43896	Training	non-PSP
Q6W0C5	Training	non-PSP
Q5VVQ6	Training	non-PSP
Q92618	Training	non-PSP
Q3SXY8	Training	non-PSP
O75339	Training	non-PSP
O43508	Training	non-PSP
Q8TDS5	Training	non-PSP
Q9NVK5	Training	non-PSP
A0PJX8	Training	non-PSP
Q9UMQ6	Training	non-PSP
P41214	Training	non-PSP
P07858	Training	non-PSP
P54851	Training	non-PSP
Q01415	Training	non-PSP
Q9UBC9	Training	non-PSP
O14524	Training	non-PSP
Q96E09	Training	non-PSP
Q9NVG8	Training	non-PSP
Q9NR71	Training	non-PSP
P01258	Training	non-PSP
Q8NB66	Training	non-PSP
Q08722	Training	non-PSP
O75807	Training	non-PSP
Q6WKZ4	Training	non-PSP
Q14442	Training	non-PSP
Q08AD1	Training	non-PSP
P04217	Training	non-PSP
Q96DD7	Training	non-PSP
Q14807	Training	non-PSP
Q9BXJ8	Training	non-PSP
Q9UBR4	Training	non-PSP
O60290	Training	non-PSP
P27449	Training	non-PSP
Q96EU7	Training	non-PSP
Q8IVL8	Training	non-PSP
Q9UBS4	Training	non-PSP
Q6ICG8	Training	non-PSP
Q96BS2	Training	non-PSP
Q9NQV5	Training	non-PSP
Q9Y2B5	Training	non-PSP
Q99466	Training	non-PSP
O43920	Training	non-PSP
Q6ZUX7	Training	non-PSP
O94972	Training	non-PSP
Q99814	Training	non-PSP
Q96MV1	Training	non-PSP
Q5VY09	Training	non-PSP
Q9H2G9	Training	non-PSP
P27037	Training	non-PSP
Q6PCT2	Training	non-PSP
P51511	Training	non-PSP
Q86UZ6	Training	non-PSP
Q9NS73	Training	non-PSP
Q9NY97	Training	non-PSP
Q8N3Y1	Training	non-PSP
Q8IZF4	Training	non-PSP
Q8N8Z8	Training	non-PSP
O14745	Training	non-PSP
A8MUP2	Training	non-PSP
Q9Y4X3	Training	non-PSP
O14649	Training	non-PSP
O43914	Training	non-PSP
Q8WVY7	Training	non-PSP
P52788	Training	non-PSP
Q5T2S8	Training	non-PSP
Q9GZT4	Training	non-PSP
O77932	Training	non-PSP
P25116	Training	non-PSP
P39210	Training	non-PSP
O94927	Training	non-PSP
Q9P000	Training	non-PSP
P17927	Training	non-PSP
P54253	Training	non-PSP
Q10587	Training	non-PSP
Q86X51	Training	non-PSP
Q05707	Training	non-PSP
P82912	Training	non-PSP
Q5W5X9	Training	non-PSP
Q5VVX9	Training	non-PSP
O15130	Training	non-PSP
Q8IYW4	Training	non-PSP
Q99732	Training	non-PSP
Q9BR10	Training	non-PSP
Q96LL4	Training	non-PSP
Q9H568	Training	non-PSP
Q8NEN0	Training	non-PSP
Q15022	Training	non-PSP
Q96LC9	Training	non-PSP
Q8TAS1	Training	non-PSP
O43246	Training	non-PSP
O00155	Training	non-PSP
Q5TKA1	Training	non-PSP
Q9UQQ2	Training	non-PSP
Q9NPH3	Training	non-PSP
P31350	Training	non-PSP
Q9P283	Training	non-PSP
P43308	Training	non-PSP
Q53S58	Training	non-PSP
P19634	Training	non-PSP
Q07507	Training	non-PSP
Q9H832	Training	non-PSP
Q9Y226	Training	non-PSP
Q96JH8	Training	non-PSP
O95476	Training	non-PSP
Q969U6	Training	non-PSP
O60941	Training	non-PSP
Q96HA4	Training	non-PSP
Q9BVQ7	Training	non-PSP
Q9NS91	Training	non-PSP
Q9GZZ1	Training	non-PSP
Q14CZ7	Training	non-PSP
O43731	Training	non-PSP
O00462	Training	non-PSP
Q6ZS62	Training	non-PSP
Q9NYW7	Training	non-PSP
Q86UB2	Training	non-PSP
Q9NP99	Training	non-PSP
Q8N9H9	Training	non-PSP
Q9HA72	Training	non-PSP
Q99990	Training	non-PSP
Q9BV19	Training	non-PSP
Q8WY91	Training	non-PSP
Q9H0R3	Training	non-PSP
Q5VYS4	Training	non-PSP
O43934	Training	non-PSP
Q9BV68	Training	non-PSP
Q9H1X3	Training	non-PSP
Q9Y5X5	Training	non-PSP
O95259	Training	non-PSP
Q6P444	Training	non-PSP
Q7Z412	Training	non-PSP
Q96CT2	Training	non-PSP
O14638	Training	non-PSP
Q8TEL6	Training	non-PSP
Q6NXR4	Training	non-PSP
Q8N456	Training	non-PSP
Q15517	Training	non-PSP
Q92636	Training	non-PSP
Q9UPR6	Training	non-PSP
Q9BX70	Training	non-PSP
A6NH11	Training	non-PSP
Q6P5S7	Training	non-PSP
A8MWY0	Training	non-PSP
O14657	Training	non-PSP
Q8NFJ8	Training	non-PSP
Q96FV9	Training	non-PSP
Q6PJQ5	Training	non-PSP
Q6ZVU0	Training	non-PSP
Q5JPI9	Training	non-PSP
Q13107	Training	non-PSP
Q6ZS11	Training	non-PSP
Q9P2E8	Training	non-PSP
Q86T90	Training	non-PSP
Q8IXS2	Training	non-PSP
Q9NNZ6	Training	non-PSP
Q5SRN2	Training	non-PSP
Q8IYS4	Training	non-PSP
Q9BUE0	Training	non-PSP
Q9BYN7	Training	non-PSP
P12829	Training	non-PSP
Q1KMD3	Training	non-PSP
Q8NDZ2	Training	non-PSP
Q92771	Training	non-PSP
Q99750	Training	non-PSP
Q5H9L4	Training	non-PSP
P42575	Training	non-PSP
Q6ZTI6	Training	non-PSP
P35227	Training	non-PSP
Q13277	Training	non-PSP
Q8NHQ8	Training	non-PSP
Q8N565	Training	non-PSP
Q9H3K2	Training	non-PSP
P0C0L4	Training	non-PSP
O00241	Training	non-PSP
Q5T3F8	Training	non-PSP
Q96B86	Training	non-PSP
Q9HC07	Training	non-PSP
P11049	Training	non-PSP
O60682	Training	non-PSP
O00254	Training	non-PSP
P24863	Training	non-PSP
Q5T200	Training	non-PSP
Q9BWT6	Training	non-PSP
P27987	Training	non-PSP
Q7L0X0	Training	non-PSP
Q96EY7	Training	non-PSP
Q6UYE1	Training	non-PSP
Q5VWI1	Training	non-PSP
P0CG29	Training	non-PSP
Q8NBS9	Training	non-PSP
Q96QE2	Training	non-PSP
Q9GZZ8	Training	non-PSP
Q9Y6Q5	Training	non-PSP
A6NNH2	Training	non-PSP
P02749	Training	non-PSP
P51843	Training	non-PSP
H7BZ55	Training	non-PSP
P46092	Training	non-PSP
Q86SG2	Training	non-PSP
Q3KP22	Training	non-PSP
A2A2Z9	Training	non-PSP
O94842	Training	non-PSP
E9PRG8	Training	non-PSP
Q9NRR1	Training	non-PSP
P35270	Training	non-PSP
Q6ZRI8	Training	non-PSP
A6NIL9	Training	non-PSP
Q9BTT6	Training	non-PSP
Q6IC83	Training	non-PSP
Q96HE7	Training	non-PSP
Q96S65	Training	non-PSP
Q96JN0	Training	non-PSP
Q9NP59	Training	non-PSP
O43169	Training	non-PSP
Q8N9Q2	Training	non-PSP
Q9H9E1	Training	non-PSP
Q8WZ69	Training	non-PSP
O43236	Training	non-PSP
P47901	Training	non-PSP
Q6ZN84	Training	non-PSP
A6NDU8	Training	non-PSP
Q9BXB7	Training	non-PSP
O43422	Training	non-PSP
O95800	Training	non-PSP
Q8NAB2	Training	non-PSP
Q5VU69	Training	non-PSP
Q8IXA5	Training	non-PSP
Q9H4I2	Training	non-PSP
Q9H3H1	Training	non-PSP
Q6UWW0	Training	non-PSP
Q6ZRP7	Training	non-PSP
Q9UBK7	Training	non-PSP
A8MTL9	Training	non-PSP
Q15382	Training	non-PSP
Q8TB61	Training	non-PSP
Q9BSA4	Training	non-PSP
A7XYQ1	Training	non-PSP
Q5T749	Training	non-PSP
Q8NBI5	Training	non-PSP
Q9BWT1	Training	non-PSP
A0A1B0GUC4	Training	non-PSP
Q9NSC7	Training	non-PSP
Q9UKP5	Training	non-PSP
Q13126	Training	non-PSP
Q7L576	Training	non-PSP
Q86WQ0	Training	non-PSP
Q7Z3G6	Training	non-PSP
Q5SVQ8	Training	non-PSP
Q6UXB1	Training	non-PSP
Q9ULH0	Training	non-PSP
Q6PRD1	Training	non-PSP
O76042	Training	non-PSP
Q86TU6	Training	non-PSP
Q9ULV0	Training	non-PSP
Q8NCU4	Training	non-PSP
Q9GZZ7	Training	non-PSP
Q9H2L5	Training	non-PSP
A6NK58	Training	non-PSP
Q9UNQ0	Training	non-PSP
O75475	Training	non-PSP
A8MVX0	Training	non-PSP
A1A5C7	Training	non-PSP
Q5H943	Training	non-PSP
Q6PIJ6	Training	non-PSP
Q92484	Training	non-PSP
P17275	Training	non-PSP
Q8WXJ9	Training	non-PSP
O60524	Training	non-PSP
O75563	Training	non-PSP
P04216	Training	non-PSP
Q9BRG2	Training	non-PSP
Q8WVJ9	Training	non-PSP
Q8NBP5	Training	non-PSP
Q9Y2W3	Training	non-PSP
Q8N1E6	Training	non-PSP
Q9HBQ8	Training	non-PSP
O14737	Training	non-PSP
Q8NET4	Training	non-PSP
Q6UXR8	Training	non-PSP
Q8NHP8	Training	non-PSP
Q86W25	Training	non-PSP
Q9UJ83	Training	non-PSP
Q5SZB4	Training	non-PSP
Q13609	Training	non-PSP
Q4G0Z9	Training	non-PSP
Q96SY0	Training	non-PSP
Q6P4F7	Training	non-PSP
Q96GX5	Training	non-PSP
O00237	Training	non-PSP
P34949	Training	non-PSP
Q9GZU2	Training	non-PSP
Q8IWY9	Training	non-PSP
Q7L5N7	Training	non-PSP
Q00872	Training	non-PSP
O15146	Training	non-PSP
O96015	Training	non-PSP
Q6NSI4	Training	non-PSP
Q9H063	Training	non-PSP
Q8NHS9	Training	non-PSP
Q17R55	Training	non-PSP
Q7Z3Z2	Training	non-PSP
Q9Y2D0	Training	non-PSP
P0DJR0	Training	non-PSP
P03973	Training	non-PSP
A8MYJ7	Training	non-PSP
Q68DA7	Training	non-PSP
Q9UKT9	Training	non-PSP
Q9BWU0	Training	non-PSP
P49918	Training	non-PSP
O43505	Training	non-PSP
Q6NUQ4	Training	non-PSP
Q9H813	Training	non-PSP
P0C671	Training	non-PSP
Q86YJ6	Training	non-PSP
Q9H7T9	Training	non-PSP
A6NIE9	Training	non-PSP
Q8NFQ6	Training	non-PSP
Q0P670	Training	non-PSP
O14599	Training	non-PSP
Q9NWV8	Training	non-PSP
Q02818	Training	non-PSP
O43365	Training	non-PSP
Q9H8W5	Training	non-PSP
Q9ULD4	Training	non-PSP
Q96EK9	Training	non-PSP
Q14722	Training	non-PSP
A0A1B0GVG4	Training	non-PSP
Q9H7B7	Training	non-PSP
Q09428	Training	non-PSP
Q8IU85	Training	non-PSP
Q7Z6G3	Training	non-PSP
O15519	Training	non-PSP
P05000	Training	non-PSP
Q9BZJ6	Training	non-PSP
Q6UX72	Training	non-PSP
P09601	Training	non-PSP
Q9ULJ7	Training	non-PSP
A1L4Q6	Training	non-PSP
Q7Z3K3	Training	non-PSP
P11836	Training	non-PSP
Q96Q83	Training	non-PSP
O15547	Training	non-PSP
Q9UJX6	Training	non-PSP
Q8TAT2	Training	non-PSP
O75469	Training	non-PSP
Q53S33	Training	non-PSP
Q8N0V3	Training	non-PSP
Q13351	Training	non-PSP
O43316	Training	non-PSP
Q8IY42	Training	non-PSP
P41586	Training	non-PSP
Q8WWF3	Training	non-PSP
Q86WP2	Training	non-PSP
Q9NPH9	Training	non-PSP
Q6Y2X3	Training	non-PSP
Q9H6X5	Training	non-PSP
Q8NCH0	Training	non-PSP
P51003	Training	non-PSP
Q6N075	Training	non-PSP
O75069	Training	non-PSP
Q9P291	Training	non-PSP
Q14766	Training	non-PSP
Q9Y6Q6	Training	non-PSP
P43351	Training	non-PSP
O14603	Training	non-PSP
Q6P2H8	Training	non-PSP
D6REC4	Training	non-PSP
Q9BYT8	Training	non-PSP
Q9H8T0	Training	non-PSP
Q13117	Training	non-PSP
Q9Y603	Training	non-PSP
Q13451	Training	non-PSP
Q9NPY3	Training	non-PSP
Q9NY15	Training	non-PSP
Q9UHI5	Training	non-PSP
Q9H4Z3	Training	non-PSP
Q9UI33	Training	non-PSP
Q9NXK8	Training	non-PSP
Q9Y421	Training	non-PSP
Q12766	Training	non-PSP
P56937	Training	non-PSP
Q68DX3	Training	non-PSP
Q9P2A4	Training	non-PSP
Q9H6T0	Training	non-PSP
Q9UK53	Training	non-PSP
Q96G74	Training	non-PSP
Q494U1	Training	non-PSP
Q86SG4	Training	non-PSP
Q5VV17	Training	non-PSP
Q96CU9	Training	non-PSP
Q5T4D3	Training	non-PSP
P14060	Training	non-PSP
Q9H169	Training	non-PSP
Q13796	Training	non-PSP
Q8IX05	Training	non-PSP
Q96F24	Training	non-PSP
Q8IZ20	Training	non-PSP
Q86U37	Training	non-PSP
P41217	Training	non-PSP
P31275	Training	non-PSP
Q9Y2Z4	Training	non-PSP
Q2VPK5	Training	non-PSP
Q52LW3	Training	non-PSP
Q5JRV8	Training	non-PSP
Q15021	Training	non-PSP
Q68E01	Training	non-PSP
Q9NTN9	Training	non-PSP
Q96RG2	Training	non-PSP
G3V211	Training	non-PSP
P13807	Training	non-PSP
P22735	Training	non-PSP
Q92611	Training	non-PSP
O94993	Training	non-PSP
Q8WUZ0	Training	non-PSP
Q9NQ31	Training	non-PSP
Q96G27	Training	non-PSP
A4QPH2	Training	non-PSP
Q6UWY5	Training	non-PSP
Q9BZG1	Training	non-PSP
Q15800	Training	non-PSP
Q9H0M4	Training	non-PSP
Q9H8N7	Training	non-PSP
O43516	Training	non-PSP
P19878	Training	non-PSP
Q9NTW7	Training	non-PSP
Q8NDX1	Training	non-PSP
A2RU48	Training	non-PSP
O15014	Training	non-PSP
Q5JTC6	Training	non-PSP
Q9BSG0	Training	non-PSP
P02671	Training	non-PSP
Q92786	Training	non-PSP
P56556	Training	non-PSP
Q8WX92	Training	non-PSP
Q96KR6	Training	non-PSP
Q96D98	Training	non-PSP
A6NIE6	Training	non-PSP
O95925	Training	non-PSP
P56270	Training	non-PSP
P59091	Training	non-PSP
Q8NGI3	Training	non-PSP
P01215	Training	non-PSP
P49642	Training	non-PSP
Q5PSV4	Training	non-PSP
Q96EY5	Training	non-PSP
P03923	Training	non-PSP
Q5VUJ9	Training	non-PSP
Q8IXW0	Training	non-PSP
Q9H9R9	Training	non-PSP
P12821	Training	non-PSP
Q9BRX9	Training	non-PSP
P09326	Training	non-PSP
Q8TF50	Training	non-PSP
P59044	Training	non-PSP
Q86SG7	Training	non-PSP
Q8WWN9	Training	non-PSP
P98173	Training	non-PSP
Q9H0M0	Training	non-PSP
P23759	Training	non-PSP
O60671	Training	non-PSP
Q8N371	Training	non-PSP
Q13114	Training	non-PSP
P28907	Training	non-PSP
Q92903	Training	non-PSP
Q96JY6	Training	non-PSP
O94782	Training	non-PSP
Q5W186	Training	non-PSP
Q6ZSR9	Training	non-PSP
O95208	Training	non-PSP
Q6ZMV7	Training	non-PSP
P08173	Training	non-PSP
Q8N2Q7	Training	non-PSP
Q96J66	Training	non-PSP
A6NI72	Training	non-PSP
Q8N9C0	Training	non-PSP
P78314	Training	non-PSP
P14210	Training	non-PSP
P31040	Training	non-PSP
Q96JL9	Training	non-PSP
Q6P1J6	Training	non-PSP
Q9BVG8	Training	non-PSP
Q9P246	Training	non-PSP
Q5T870	Training	non-PSP
Q8NI35	Training	non-PSP
Q5VSL9	Training	non-PSP
Q8IW19	Training	non-PSP
Q9BRP4	Training	non-PSP
P00395	Training	non-PSP
E7EW31	Training	non-PSP
Q9NQ90	Training	non-PSP
P49914	Training	non-PSP
Q8IZN3	Training	non-PSP
Q07075	Training	non-PSP
Q107X0	Training	non-PSP
Q92890	Training	non-PSP
P0C025	Training	non-PSP
Q8NC96	Training	non-PSP
Q8NFW1	Training	non-PSP
P22102	Training	non-PSP
Q6ZWL3	Training	non-PSP
Q08426	Training	non-PSP
A6NFH5	Training	non-PSP
Q5QJ38	Training	non-PSP
Q70EL2	Training	non-PSP
P18146	Training	non-PSP
Q9UDY6	Training	non-PSP
Q96DX4	Training	non-PSP
Q2TAL8	Training	non-PSP
Q6PKX4	Training	non-PSP
Q9H511	Training	non-PSP
A1YPR0	Training	non-PSP
Q9GZQ3	Training	non-PSP
Q9P2C4	Training	non-PSP
A6NND4	Training	non-PSP
Q96BZ8	Training	non-PSP
Q5BJH7	Training	non-PSP
O14843	Training	non-PSP
Q9C035	Training	non-PSP
Q9HBI5	Training	non-PSP
Q9BYW3	Training	non-PSP
Q32MQ0	Training	non-PSP
Q5TGY1	Training	non-PSP
Q9UIM3	Training	non-PSP
P41279	Training	non-PSP
Q9NXC2	Training	non-PSP
Q9UJA3	Training	non-PSP
Q9H0W7	Training	non-PSP
Q8N9P6	Training	non-PSP
Q9BTE1	Training	non-PSP
Q9UDR5	Training	non-PSP
Q9Y694	Training	non-PSP
O95158	Training	non-PSP
Q6WCQ1	Training	non-PSP
Q6UX07	Training	non-PSP
Q96NR3	Training	non-PSP
Q5H8C1	Training	non-PSP
Q63HQ0	Training	non-PSP
Q53TQ3	Training	non-PSP
Q9UQ88	Training	non-PSP
Q6ZVD7	Training	non-PSP
Q6ZR62	Training	non-PSP
P43489	Training	non-PSP
O43286	Training	non-PSP
Q6P9G4	Training	non-PSP
Q9NY43	Training	non-PSP
Q6UB99	Training	non-PSP
A8MXE2	Training	non-PSP
P05546	Training	non-PSP
P00480	Training	non-PSP
P22303	Training	non-PSP
P30536	Training	non-PSP
Q9Y3A6	Training	non-PSP
Q8WTW3	Training	non-PSP
Q6IWH7	Training	non-PSP
P49447	Training	non-PSP
Q92947	Training	non-PSP
P04183	Training	non-PSP
Q9NPA3	Training	non-PSP
P28329	Training	non-PSP
Q5TDP6	Training	non-PSP
Q8N0U2	Training	non-PSP
Q8N118	Training	non-PSP
Q8TE77	Training	non-PSP
P11117	Training	non-PSP
O15231	Training	non-PSP
P02652	Training	non-PSP
Q6ZT77	Training	non-PSP
Q96DV4	Training	non-PSP
Q9BY50	Training	non-PSP
Q9HD47	Training	non-PSP
Q5T601	Training	non-PSP
Q5SQQ9	Training	non-PSP
Q8IVV2	Training	non-PSP
Q96AX9	Training	non-PSP
A0A075B6I9	Training	non-PSP
Q6GMV3	Training	non-PSP
Q8WXX7	Training	non-PSP
Q9H6K5	Training	non-PSP
Q12980	Training	non-PSP
Q7L590	Training	non-PSP
Q8WWI5	Training	non-PSP
Q9P267	Training	non-PSP
O15119	Training	non-PSP
Q16514	Training	non-PSP
A6NHM9	Training	non-PSP
Q5T0L3	Training	non-PSP
Q9NRN5	Training	non-PSP
Q9P1Q0	Training	non-PSP
Q8IW45	Training	non-PSP
Q9UHG2	Training	non-PSP
Q5HYC2	Training	non-PSP
Q96KT0	Training	non-PSP
O95749	Training	non-PSP
Q9UPR3	Training	non-PSP
Q9UPU5	Training	non-PSP
Q7L775	Training	non-PSP
Q9H8K7	Training	non-PSP
P0C6C1	Training	non-PSP
Q3SY05	Training	non-PSP
Q9BX26	Training	non-PSP
Q8WXI2	Training	non-PSP
Q8IZD0	Training	non-PSP
Q96GC9	Training	non-PSP
Q5XG99	Training	non-PSP
Q14244	Training	non-PSP
Q8IWV8	Training	non-PSP
Q9H3M0	Training	non-PSP
O60487	Training	non-PSP
O60547	Training	non-PSP
Q9HCC9	Training	non-PSP
Q9UK96	Training	non-PSP
Q86TI0	Training	non-PSP
Q6IQ49	Training	non-PSP
Q8IYX8	Training	non-PSP
O15504	Training	non-PSP
Q7Z494	Training	non-PSP
P80188	Training	non-PSP
Q8TAA1	Training	non-PSP
Q7Z4W1	Training	non-PSP
Q8N5U1	Training	non-PSP
Q8TCG2	Training	non-PSP
Q86VH4	Training	non-PSP
Q8IZ73	Training	non-PSP
Q96FW1	Training	non-PSP
Q9BQI9	Training	non-PSP
Q6ZVW7	Training	non-PSP
Q9NQ76	Training	non-PSP
Q9BSD3	Training	non-PSP
Q5EBL8	Training	non-PSP
Q13564	Training	non-PSP
Q9HCM1	Training	non-PSP
Q9BX84	Training	non-PSP
P49754	Training	non-PSP
Q7Z2Q7	Training	non-PSP
O15514	Training	non-PSP
Q9UIF8	Training	non-PSP
O14681	Training	non-PSP
O95274	Training	non-PSP
P00738	Training	non-PSP
Q9BSH3	Training	non-PSP
Q9C0D7	Training	non-PSP
Q13191	Training	non-PSP
Q05932	Training	non-PSP
Q9HAI6	Training	non-PSP
Q9NSI5	Training	non-PSP
O75508	Training	non-PSP
Q9UHK6	Training	non-PSP
Q8N335	Training	non-PSP
Q3KQV3	Training	non-PSP
Q86YJ7	Training	non-PSP
Q9BZD2	Training	non-PSP
P48552	Training	non-PSP
Q15631	Training	non-PSP
Q7Z3H0	Training	non-PSP
P0C853	Training	non-PSP
P05156	Training	non-PSP
P01185	Training	non-PSP
O95427	Training	non-PSP
Q969S9	Training	non-PSP
Q4G0X4	Training	non-PSP
P78549	Training	non-PSP
Q8WU67	Training	non-PSP
Q9BXY8	Training	non-PSP
Q5T6R2	Training	non-PSP
Q8N443	Training	non-PSP
Q717R9	Training	non-PSP
Q5JR59	Training	non-PSP
Q53FV1	Training	non-PSP
P01730	Training	non-PSP
Q5VU57	Training	non-PSP
Q9GZX6	Training	non-PSP
P42701	Training	non-PSP
Q7L4E1	Training	non-PSP
Q7L5L3	Training	non-PSP
Q5TAH2	Training	non-PSP
Q96S82	Training	non-PSP
Q16819	Training	non-PSP
Q6VAB6	Training	non-PSP
Q7Z7M9	Training	non-PSP
Q7Z7F0	Training	non-PSP
Q9UBF9	Training	non-PSP
P56589	Training	non-PSP
Q9GZV8	Training	non-PSP
Q9H6F2	Training	non-PSP
O43402	Training	non-PSP
Q3MIN7	Training	non-PSP
Q8IVE3	Training	non-PSP
P53778	Training	non-PSP
Q9H9S5	Training	non-PSP
Q7RTU1	Training	non-PSP
P56470	Training	non-PSP
Q5T0W9	Training	non-PSP
Q9BVC5	Training	non-PSP
Q9P2E2	Training	non-PSP
Q9NWB6	Training	non-PSP
Q9UGM5	Training	non-PSP
Q9Y3E2	Training	non-PSP
P0DPA3	Training	non-PSP
O94864	Training	non-PSP
Q9BVM2	Training	non-PSP
O14521	Training	non-PSP
O14530	Training	non-PSP
Q8WVT3	Training	non-PSP
Q9H1N7	Training	non-PSP
Q9BU20	Training	non-PSP
Q9NZ20	Training	non-PSP
Q15040	Training	non-PSP
Q504Y2	Training	non-PSP
Q02747	Training	non-PSP
Q9NR19	Training	non-PSP
Q86VF2	Training	non-PSP
Q9NYP9	Training	non-PSP
Q8N7Q2	Training	non-PSP
P21917	Training	non-PSP
Q4G176	Training	non-PSP
Q00587	Training	non-PSP
Q04609	Training	non-PSP
Q14773	Training	non-PSP
Q03403	Training	non-PSP
Q8WUU8	Training	non-PSP
Q5QJ74	Training	non-PSP
Q99836	Training	non-PSP
O75204	Training	non-PSP
P23510	Training	non-PSP
A8K979	Training	non-PSP
Q93098	Training	non-PSP
Q9NQV7	Training	non-PSP
Q5TFE4	Training	non-PSP
P61244	Training	non-PSP
Q9P2V4	Training	non-PSP
Q9UF11	Training	non-PSP
O95838	Training	non-PSP
Q86U70	Training	non-PSP
O75362	Training	non-PSP
Q6DJT9	Training	non-PSP
P03915	Training	non-PSP
Q8N5T2	Training	non-PSP
Q0D2K0	Training	non-PSP
P50583	Training	non-PSP
Q6UXP9	Training	non-PSP
Q7Z2G1	Training	non-PSP
Q8NEQ5	Training	non-PSP
Q9H7U1	Training	non-PSP
Q9NZK5	Training	non-PSP
Q9H469	Training	non-PSP
Q9H9H4	Training	non-PSP
P68543	Training	non-PSP
Q9UIB8	Training	non-PSP
Q6ZV29	Training	non-PSP
Q99680	Training	non-PSP
Q7Z4F1	Training	non-PSP
Q9H3C7	Training	non-PSP
Q01118	Training	non-PSP
Q9P0K8	Training	non-PSP
O14529	Training	non-PSP
P57086	Training	non-PSP
Q8WTS6	Training	non-PSP
Q9UNA4	Training	non-PSP
P49643	Training	non-PSP
Q8IUW5	Training	non-PSP
Q8N434	Training	non-PSP
Q9Y5Z4	Training	non-PSP
Q06432	Training	non-PSP
Q8N8N0	Training	non-PSP
Q17RG1	Training	non-PSP
Q2UY09	Training	non-PSP
O43572	Training	non-PSP
Q6U736	Training	non-PSP
Q9Y587	Training	non-PSP
P19075	Training	non-PSP
O75052	Training	non-PSP
O75365	Training	non-PSP
Q9ULK0	Training	non-PSP
Q13393	Training	non-PSP
P61073	Training	non-PSP
A0A1B0GU29	Training	non-PSP
Q5JUK2	Training	non-PSP
Q8NB15	Training	non-PSP
Q9H0W9	Training	non-PSP
O75915	Training	non-PSP
A0A5F9ZHS7	Training	non-PSP
Q9UBX1	Training	non-PSP
Q8IVN8	Training	non-PSP
Q9NX02	Training	non-PSP
A0PJE2	Training	non-PSP
Q6IC98	Training	non-PSP
Q13615	Training	non-PSP
A8MXK1	Training	non-PSP
Q9H2D1	Training	non-PSP
Q5T035	Training	non-PSP
P13473	Training	non-PSP
Q4VNC0	Training	non-PSP
Q7LC44	Training	non-PSP
P04198	Training	non-PSP
Q96EP0	Training	non-PSP
Q5JQC9	Training	non-PSP
Q9H2A7	Training	non-PSP
Q86XQ3	Training	non-PSP
Q8NAP3	Training	non-PSP
Q96KW2	Training	non-PSP
Q8N6L0	Training	non-PSP
Q9BVV7	Training	non-PSP
Q2M2E3	Training	non-PSP
Q8N2H9	Training	non-PSP
Q9Y2R5	Training	non-PSP
Q86VI4	Training	non-PSP
Q9BTD3	Training	non-PSP
Q99081	Training	non-PSP
O95843	Training	non-PSP
Q9BRR9	Training	non-PSP
A0A0B4J2F2	Training	non-PSP
A1L390	Training	non-PSP
Q6XPR3	Training	non-PSP
P11717	Training	non-PSP
Q5TD97	Training	non-PSP
Q00975	Training	non-PSP
Q6QNY0	Training	non-PSP
Q86X45	Training	non-PSP
Q9BPZ3	Training	non-PSP
P51460	Training	non-PSP
O94769	Training	non-PSP
Q92478	Training	non-PSP
Q8IXM7	Training	non-PSP
Q8N2G8	Training	non-PSP
Q9BU40	Training	non-PSP
Q9BXT6	Training	non-PSP
Q9BQ65	Training	non-PSP
P09603	Training	non-PSP
P98177	Training	non-PSP
Q8WZB0	Training	non-PSP
Q3B7T3	Training	non-PSP
Q6IF63	Training	non-PSP
Q7RTV5	Training	non-PSP
Q5HYL7	Training	non-PSP
Q9UK85	Training	non-PSP
Q86UY6	Training	non-PSP
O95400	Training	non-PSP
Q86U90	Training	non-PSP
Q8NBI3	Training	non-PSP
Q9Y3Q4	Training	non-PSP
Q9H1K1	Training	non-PSP
P60509	Training	non-PSP
Q71SY5	Training	non-PSP
P61218	Training	non-PSP
Q96N53	Training	non-PSP
Q9NZT2	Training	non-PSP
Q5JXC2	Training	non-PSP
P04196	Training	non-PSP
Q9BTL3	Training	non-PSP
Q5T4T6	Training	non-PSP
A6NMZ2	Training	non-PSP
Q13216	Training	non-PSP
Q6P3X3	Training	non-PSP
Q9NP62	Training	non-PSP
Q9UHF0	Training	non-PSP
Q96SD1	Training	non-PSP
O95876	Training	non-PSP
O43915	Training	non-PSP
Q6PD74	Training	non-PSP
A1A4F0	Training	non-PSP
Q7Z7M1	Training	non-PSP
Q8WUP2	Training	non-PSP
Q32Q52	Training	non-PSP
Q16581	Training	non-PSP
Q9NRZ5	Training	non-PSP
Q99705	Training	non-PSP
P15863	Training	non-PSP
Q9NVH6	Training	non-PSP
Q8N4L8	Training	non-PSP
P14920	Training	non-PSP
Q96GT9	Training	non-PSP
Q9UPQ7	Training	non-PSP
A0PJY2	Training	non-PSP
Q8N5Q1	Training	non-PSP
Q9NXC5	Training	non-PSP
P30039	Training	non-PSP
Q96FM1	Training	non-PSP
Q1XH10	Training	non-PSP
Q86T20	Training	non-PSP
Q8ND04	Training	non-PSP
Q9Y2B2	Training	non-PSP
Q9UGV2	Training	non-PSP
Q9NRL2	Training	non-PSP
Q6PJW8	Training	non-PSP
P08684	Training	non-PSP
Q9ULW6	Training	non-PSP
Q8TES7	Training	non-PSP
O75056	Training	non-PSP
Q96BT7	Training	non-PSP
P08709	Training	non-PSP
Q8IXH8	Training	non-PSP
Q6PK18	Training	non-PSP
O00507	Training	non-PSP
Q7Z7A3	Training	non-PSP
Q8IYJ2	Training	non-PSP
Q8TDV5	Training	non-PSP
Q6UWP7	Training	non-PSP
Q9P2K8	Training	non-PSP
Q9BUR5	Training	non-PSP
Q6F5E8	Training	non-PSP
Q562F6	Training	non-PSP
Q8N1A6	Training	non-PSP
Q8IWG1	Training	non-PSP
P13928	Training	non-PSP
P38117	Training	non-PSP
Q8N6C7	Training	non-PSP
Q9BZD6	Training	non-PSP
P04180	Training	non-PSP
Q9NSQ0	Training	non-PSP
Q9H2F5	Training	non-PSP
P35916	Training	non-PSP
Q6P9F5	Training	non-PSP
Q96C86	Training	non-PSP
A6QL63	Training	non-PSP
Q96IV0	Training	non-PSP
Q9NP81	Training	non-PSP
Q15916	Training	non-PSP
Q8N4K4	Training	non-PSP
Q9UI26	Training	non-PSP
P21580	Training	non-PSP
Q9Y320	Training	non-PSP
Q96MU8	Training	non-PSP
Q8WXS5	Training	non-PSP
Q9UPQ8	Training	non-PSP
O15218	Training	non-PSP
Q53LP3	Training	non-PSP
Q7Z3Q1	Training	non-PSP
Q9UI32	Training	non-PSP
Q147U7	Training	non-PSP
Q4G112	Training	non-PSP
Q9Y5W5	Training	non-PSP
Q53R12	Training	non-PSP
Q8IVT2	Training	non-PSP
Q86TZ1	Training	non-PSP
O43913	Training	non-PSP
Q8WWZ1	Training	non-PSP
Q86Y07	Training	non-PSP
Q9BV79	Training	non-PSP
Q5T1N1	Training	non-PSP
Q8NFZ6	Training	non-PSP
Q7L0L9	Training	non-PSP
Q9NYY1	Training	non-PSP
Q9UBS8	Training	non-PSP
P05160	Training	non-PSP
Q6P1N9	Training	non-PSP
O15211	Training	non-PSP
Q8IYG6	Training	non-PSP
Q8NH61	Training	non-PSP
Q9H7C4	Training	non-PSP
Q6TFL3	Training	non-PSP
Q9UGI8	Training	non-PSP
P47874	Training	non-PSP
Q13480	Training	non-PSP
P08235	Training	non-PSP
Q8NBF6	Training	non-PSP
P62508	Training	non-PSP
Q9Y5X9	Training	non-PSP
Q5TGP6	Training	non-PSP
Q9UKQ2	Training	non-PSP
Q6BAA4	Training	non-PSP
A0A1B0GWK0	Training	non-PSP
P33151	Training	non-PSP
Q86YC3	Training	non-PSP
P02818	Training	non-PSP
Q13641	Training	non-PSP
Q96MK2	Training	non-PSP
Q9UJX2	Training	non-PSP
Q9Y664	Training	non-PSP
Q9HB03	Training	non-PSP
Q7RTU9	Training	non-PSP
Q6UXB0	Training	non-PSP
Q12889	Training	non-PSP
Q8WV92	Training	non-PSP
O43272	Training	non-PSP
P56555	Training	non-PSP
Q8IZ63	Training	non-PSP
Q96A11	Training	non-PSP
Q3C1V9	Training	non-PSP
Q9NRB3	Training	non-PSP
Q9UQ13	Training	non-PSP
Q8N511	Training	non-PSP
P26572	Training	non-PSP
P21731	Training	non-PSP
Q9BQY9	Training	non-PSP
Q12872	Training	non-PSP
Q8NBT3	Training	non-PSP
Q6PGQ1	Training	non-PSP
Q9NVS9	Training	non-PSP
O75618	Training	non-PSP
O75956	Training	non-PSP
Q8IUR7	Training	non-PSP
Q16678	Training	non-PSP
P49441	Training	non-PSP
Q14749	Training	non-PSP
Q4G1C9	Training	non-PSP
Q96PX1	Training	non-PSP
Q8N370	Training	non-PSP
Q8NBJ4	Training	non-PSP
P61599	Training	non-PSP
Q6ZV73	Training	non-PSP
P0DL12	Training	non-PSP
P0DTU3	Training	non-PSP
Q5TF39	Training	non-PSP
A5D8W1	Training	non-PSP
Q9Y3R5	Training	non-PSP
P60852	Training	non-PSP
Q99259	Training	non-PSP
Q8NHR7	Training	non-PSP
Q2TB18	Training	non-PSP
O95750	Training	non-PSP
Q9P212	Training	non-PSP
P07766	Training	non-PSP
A0A1B0GUJ8	Training	non-PSP
Q86W26	Training	non-PSP
Q6W3E5	Training	non-PSP
Q9UBM8	Training	non-PSP
P08246	Training	non-PSP
P20933	Training	non-PSP
Q33E94	Training	non-PSP
Q9BXQ6	Training	non-PSP
Q13395	Training	non-PSP
Q9H5L9	Training	non-PSP
Q96AT1	Training	non-PSP
Q6ZP65	Training	non-PSP
P36871	Training	non-PSP
P51689	Training	non-PSP
Q9UJ37	Training	non-PSP
Q7Z2Z2	Training	non-PSP
Q9UBS3	Training	non-PSP
Q8N6N6	Training	non-PSP
Q12887	Training	non-PSP
Q96G25	Training	non-PSP
Q8IZC4	Training	non-PSP
Q92800	Training	non-PSP
Q9P219	Training	non-PSP
Q86WS5	Training	non-PSP
A4D1S0	Training	non-PSP
Q9NUC0	Training	non-PSP
Q5VYM1	Training	non-PSP
P03891	Training	non-PSP
Q8NCX0	Training	non-PSP
Q8N5Z0	Training	non-PSP
Q8NEB7	Training	non-PSP
Q8NAS9	Training	non-PSP
Q969D9	Training	non-PSP
Q9BZE7	Training	non-PSP
Q5T197	Training	non-PSP
Q56UQ5	Training	non-PSP
Q92990	Training	non-PSP
Q86V42	Training	non-PSP
Q6ZN92	Training	non-PSP
Q9H0W5	Training	non-PSP
Q53FA7	Training	non-PSP
Q8WV93	Training	non-PSP
Q92521	Training	non-PSP
P48553	Training	non-PSP
Q6ZSB3	Training	non-PSP
O00116	Training	non-PSP
Q9H098	Training	non-PSP
Q5HYJ1	Training	non-PSP
O95405	Training	non-PSP
Q9H0A9	Training	non-PSP
Q4KWH8	Training	non-PSP
P51815	Training	non-PSP
P59052	Training	non-PSP
Q96AK3	Training	non-PSP
Q86UU5	Training	non-PSP
Q9NVH2	Training	non-PSP
Q9Y3B8	Training	non-PSP
Q9UHL0	Training	non-PSP
P50336	Training	non-PSP
Q13387	Training	non-PSP
Q14457	Training	non-PSP
P55895	Training	non-PSP
Q96NY8	Training	non-PSP
Q6W4X9	Training	non-PSP
P33121	Training	non-PSP
Q9H6L2	Training	non-PSP
Q9NZ53	Training	non-PSP
Q8IVB5	Training	non-PSP
O15085	Training	non-PSP
P01286	Training	non-PSP
B5ME19	Training	non-PSP
O14562	Training	non-PSP
P01344	Training	non-PSP
Q96A19	Training	non-PSP
Q13952	Training	non-PSP
Q3SYG4	Training	non-PSP
Q5T5M9	Training	non-PSP
Q7Z4M0	Training	non-PSP
Q96AC1	Training	non-PSP
Q86UK5	Training	non-PSP
Q96Q45	Training	non-PSP
Q9Y6L7	Training	non-PSP
P01833	Training	non-PSP
Q03169	Training	non-PSP
P0DPH7	Training	non-PSP
Q9BYV9	Training	non-PSP
Q68D85	Training	non-PSP
P24001	Training	non-PSP
Q9P0W0	Training	non-PSP
Q8TDN4	Training	non-PSP
Q5MJ70	Training	non-PSP
Q3LI83	Training	non-PSP
Q96FG2	Training	non-PSP
Q6P5X7	Training	non-PSP
Q96KC8	Training	non-PSP
Q8N1G1	Training	non-PSP
Q96L42	Training	non-PSP
Q9NSE4	Training	non-PSP
Q9ULK6	Training	non-PSP
Q92692	Training	non-PSP
Q9H598	Training	non-PSP
Q9UIC8	Training	non-PSP
Q9UKU7	Training	non-PSP
A6NGH7	Training	non-PSP
P41223	Training	non-PSP
Q9UMR7	Training	non-PSP
A6NDE4	Training	non-PSP
O14669	Training	non-PSP
Q8NGU9	Training	non-PSP
Q9H7E9	Training	non-PSP
A6NEQ2	Training	non-PSP
Q92845	Training	non-PSP
Q9Y256	Training	non-PSP
Q9NR96	Training	non-PSP
O60907	Training	non-PSP
Q8WTU2	Training	non-PSP
Q6NUT2	Training	non-PSP
Q12891	Training	non-PSP
Q96FV0	Training	non-PSP
Q99741	Training	non-PSP
Q9BQI6	Training	non-PSP
Q8NI32	Training	non-PSP
Q5TH74	Training	non-PSP
O94885	Training	non-PSP
Q96N76	Training	non-PSP
Q16594	Training	non-PSP
Q8N1Y9	Training	non-PSP
Q5T1V6	Training	non-PSP
A2VCK2	Training	non-PSP
Q9Y2K9	Training	non-PSP
Q86VQ3	Training	non-PSP
Q13751	Training	non-PSP
Q96F46	Training	non-PSP
Q2M3C6	Training	non-PSP
Q9NRY2	Training	non-PSP
P15428	Training	non-PSP
O95992	Training	non-PSP
Q9NPC6	Training	non-PSP
P28328	Training	non-PSP
Q5JSH3	Training	non-PSP
Q9P0U3	Training	non-PSP
Q9NS71	Training	non-PSP
C9JDV5	Training	non-PSP
Q5K4E3	Training	non-PSP
Q9BTE0	Training	non-PSP
O95297	Training	non-PSP
Q86XT4	Training	non-PSP
Q13790	Training	non-PSP
Q9Y5W7	Training	non-PSP
Q9BPZ7	Training	non-PSP
P56856	Training	non-PSP
Q9H8Y8	Training	non-PSP
Q95460	Training	non-PSP
Q99856	Training	non-PSP
Q9Y672	Training	non-PSP
Q8N807	Training	non-PSP
Q9NYF3	Training	non-PSP
P54803	Training	non-PSP
Q9BR46	Training	non-PSP
Q6ZRH7	Training	non-PSP
Q96GC5	Training	non-PSP
Q9NQC8	Training	non-PSP
Q6UWV7	Training	non-PSP
O00562	Training	non-PSP
Q5TEC3	Training	non-PSP
Q9BQB4	Training	non-PSP
Q96FN5	Training	non-PSP
Q96MH7	Training	non-PSP
Q9H8W2	Training	non-PSP
O00461	Training	non-PSP
Q96SW2	Training	non-PSP
Q15036	Training	non-PSP
A6NLP5	Training	non-PSP
Q6ZTC4	Training	non-PSP
Q96PE2	Training	non-PSP
Q9UGJ0	Training	non-PSP
O95711	Training	non-PSP
Q9ULT6	Training	non-PSP
Q9BSK0	Training	non-PSP
Q8TCU3	Training	non-PSP
O00154	Training	non-PSP
Q9H4T2	Training	non-PSP
Q96K76	Training	non-PSP
Q92985	Training	non-PSP
P35414	Training	non-PSP
Q9NQT6	Training	non-PSP
Q92496	Training	non-PSP
Q9BV99	Training	non-PSP
Q9UID6	Training	non-PSP
Q9BRT9	Training	non-PSP
Q96BI3	Training	non-PSP
Q6ZN28	Training	non-PSP
Q2M2I3	Training	non-PSP
Q9H3U1	Training	non-PSP
Q9Y5F7	Training	non-PSP
Q96D70	Training	non-PSP
O60449	Training	non-PSP
Q58FF7	Training	non-PSP
A6NGB7	Training	non-PSP
Q99742	Training	non-PSP
Q9BVR0	Training	non-PSP
Q86TI4	Training	non-PSP
Q15784	Training	non-PSP
Q9UGU5	Training	non-PSP
Q7Z7G0	Training	non-PSP
P20062	Training	non-PSP
Q4VXA5	Training	non-PSP
P78545	Training	non-PSP
Q8TDV2	Training	non-PSP
O60733	Training	non-PSP
A6NGB0	Training	non-PSP
Q5T1J6	Training	non-PSP
Q86SX6	Training	non-PSP
O60565	Training	non-PSP
Q6MZZ7	Training	non-PSP
Q9P2K2	Training	non-PSP
Q9P2D6	Training	non-PSP
Q8NDH3	Training	non-PSP
P0DPA2	Training	non-PSP
Q12907	Training	non-PSP
P54845	Training	non-PSP
Q6ZUM4	Training	non-PSP
O95249	Training	non-PSP
O95528	Training	non-PSP
P51610	Training	non-PSP
Q8N769	Training	non-PSP
P02775	Training	non-PSP
Q99549	Training	non-PSP
Q9NPF0	Training	non-PSP
Q8N196	Training	non-PSP
Q9UGU0	Training	non-PSP
P49675	Training	non-PSP
Q53GG5	Training	non-PSP
Q8IY34	Training	non-PSP
P54278	Training	non-PSP
Q075Z2	Training	non-PSP
Q9NQ88	Training	non-PSP
Q9Y3X0	Training	non-PSP
Q9Y5R6	Training	non-PSP
Q9HC44	Training	non-PSP
O75792	Training	non-PSP
Q6ZV56	Training	non-PSP
Q96LD8	Training	non-PSP
Q7Z2W9	Training	non-PSP
Q6UXP3	Training	non-PSP
O95236	Training	non-PSP
Q9Y646	Training	non-PSP
P48637	Training	non-PSP
A6NHQ4	Training	non-PSP
Q8WUH1	Training	non-PSP
Q86YV9	Training	non-PSP
Q3MII6	Training	non-PSP
O94812	Training	non-PSP
Q86UU9	Training	non-PSP
Q9BUD6	Training	non-PSP
A1A5B4	Training	non-PSP
Q9BRF8	Training	non-PSP
C9JH25	Training	non-PSP
Q9H7T0	Training	non-PSP
Q9NYK1	Training	non-PSP
Q13253	Training	non-PSP
Q9UGQ2	Training	non-PSP
Q9NYT0	Training	non-PSP
Q53SF7	Training	non-PSP
Q8N5S3	Training	non-PSP
Q6ZU45	Training	non-PSP
Q7Z3D4	Training	non-PSP
Q6ZW31	Training	non-PSP
Q86XT2	Training	non-PSP
Q8N9S9	Training	non-PSP
Q6ZP82	Training	non-PSP
Q96G01	Training	non-PSP
Q8N9N8	Training	non-PSP
Q9NUJ7	Training	non-PSP
Q969R2	Training	non-PSP
P23280	Training	non-PSP
Q66K66	Training	non-PSP
Q8WZA1	Training	non-PSP
Q9UIL4	Training	non-PSP
Q9NWW0	Training	non-PSP
P08493	Training	non-PSP
Q9H6R7	Training	non-PSP
Q5GH77	Training	non-PSP
Q92802	Training	non-PSP
A0A1B0GUY1	Training	non-PSP
A0A1B0GVH4	Training	non-PSP
Q15528	Training	non-PSP
Q6YHU6	Training	non-PSP
Q86UW2	Training	non-PSP
Q9BXD5	Training	non-PSP
O95178	Training	non-PSP
P52954	Training	non-PSP
Q9Y2L9	Training	non-PSP
P50052	Training	non-PSP
Q9H2A3	Training	non-PSP
O60240	Training	non-PSP
Q15102	Training	non-PSP
Q8N1G2	Training	non-PSP
P25021	Training	non-PSP
O00292	Training	non-PSP
O76031	Training	non-PSP
Q5QP82	Training	non-PSP
Q8IV76	Training	non-PSP
Q8NG48	Training	non-PSP
Q6V702	Training	non-PSP
P13521	Training	non-PSP
Q8N8V8	Training	non-PSP
Q8N123	Training	non-PSP
A2RUB1	Training	non-PSP
Q96KP6	Training	non-PSP
P18859	Training	non-PSP
Q9H0N5	Training	non-PSP
Q9HCN3	Training	non-PSP
Q6F5E7	Training	non-PSP
Q9H078	Training	non-PSP
Q9NTI7	Training	non-PSP
Q8N4U5	Training	non-PSP
Q9H114	Training	non-PSP
P49748	Training	non-PSP
Q8N841	Training	non-PSP
Q7L1S5	Training	non-PSP
P45844	Training	non-PSP
Q96NA2	Training	non-PSP
Q9BRT2	Training	non-PSP
W5XKT8	Training	non-PSP
O60931	Training	non-PSP
Q14999	Training	non-PSP
Q9BRX8	Training	non-PSP
O15090	Training	non-PSP
Q8TBZ3	Training	non-PSP
Q96CG3	Training	non-PSP
Q9C073	Training	non-PSP
Q53FT3	Training	non-PSP
Q9UL03	Training	non-PSP
O00602	Training	non-PSP
Q658K8	Training	non-PSP
Q9NVT9	Training	non-PSP
Q92750	Training	non-PSP
Q8TAV5	Training	non-PSP
Q8TCH9	Training	non-PSP
Q92782	Training	non-PSP
O15255	Training	non-PSP
Q7L804	Training	non-PSP
Q9NWD9	Training	non-PSP
O76062	Training	non-PSP
P24592	Training	non-PSP
Q8NG04	Training	non-PSP
A0A1B0GTY4	Training	non-PSP
Q8IY92	Training	non-PSP
Q96DB2	Training	non-PSP
Q6UXU6	Training	non-PSP
Q96LT4	Training	non-PSP
P55197	Training	non-PSP
Q8WTR7	Training	non-PSP
Q9HB29	Training	non-PSP
Q9UHR4	Training	non-PSP
Q96IZ6	Training	non-PSP
P98066	Training	non-PSP
O95196	Training	non-PSP
Q69YU3	Training	non-PSP
P0C7U0	Training	non-PSP
P58417	Training	non-PSP
Q6P531	Training	non-PSP
P41222	Training	non-PSP
Q8NET5	Training	non-PSP
Q96MT0	Training	non-PSP
Q86XE5	Training	non-PSP
Q02577	Training	non-PSP
Q6ZSR3	Training	non-PSP
A8MZ59	Training	non-PSP
P12074	Training	non-PSP
Q8WW52	Training	non-PSP
Q14686	Training	non-PSP
Q7Z7A4	Training	non-PSP
Q5W041	Training	non-PSP
Q5T7B8	Training	non-PSP
A6NNA2	Training	non-PSP
Q86VG3	Training	non-PSP
Q969V1	Training	non-PSP
Q6UXN8	Training	non-PSP
Q9H336	Training	non-PSP
Q9Y5L0	Training	non-PSP
Q96BX8	Training	non-PSP
Q5T6J7	Training	non-PSP
Q3C1V0	Training	non-PSP
O95235	Training	non-PSP
O75182	Training	non-PSP
Q8IZF2	Training	non-PSP
Q6UWN0	Training	non-PSP
P0DPD8	Training	non-PSP
O14662	Training	non-PSP
Q9C0H9	Training	non-PSP
P78381	Training	non-PSP
Q8WZA0	Training	non-PSP
Q8IY22	Training	non-PSP
O75771	Training	non-PSP
P56199	Training	non-PSP
Q9NZS9	Training	non-PSP
Q86XK2	Training	non-PSP
Q8WV48	Training	non-PSP
Q96DN2	Training	non-PSP
Q2T9J0	Training	non-PSP
Q8N4C9	Training	non-PSP
Q4ZHG4	Training	non-PSP
Q9Y6R9	Training	non-PSP
Q9UNG2	Training	non-PSP
P16435	Training	non-PSP
Q9BVM4	Training	non-PSP
A4IF30	Training	non-PSP
A2AJT9	Training	non-PSP
Q9BZE9	Training	non-PSP
Q8IY31	Training	non-PSP
Q9NX36	Training	non-PSP
P49321	Training	non-PSP
Q14134	Training	non-PSP
Q3Y452	Training	non-PSP
Q86YW5	Training	non-PSP
Q96MR7	Training	non-PSP
Q7Z5L9	Training	non-PSP
Q86YR7	Training	non-PSP
Q96HR9	Training	non-PSP
Q5VTT2	Training	non-PSP
P15923	Training	non-PSP
A0A1W2PR82	Training	non-PSP
Q96GX1	Training	non-PSP
Q495T6	Training	non-PSP
Q96SL1	Training	non-PSP
Q9BS16	Training	non-PSP
P02008	Training	non-PSP
P48307	Training	non-PSP
Q9UK17	Training	non-PSP
Q12996	Training	non-PSP
Q9UNK9	Training	non-PSP
Q9UHM6	Training	non-PSP
Q9UF47	Training	non-PSP
Q9HC97	Training	non-PSP
Q8TCN5	Training	non-PSP
P85037	Training	non-PSP
O75564	Training	non-PSP
O95168	Training	non-PSP
P22307	Training	non-PSP
P41231	Training	non-PSP
O95199	Training	non-PSP
Q9HCU0	Training	non-PSP
Q9P0Z9	Training	non-PSP
A0A0B4J277	Training	non-PSP
A0A075B6R0	Training	non-PSP
Q9NUM4	Training	non-PSP
A8MXV4	Training	non-PSP
P50458	Training	non-PSP
Q7Z7L8	Training	non-PSP
A6NFU0	Training	non-PSP
Q6Y288	Training	non-PSP
O14972	Training	non-PSP
Q6NVV1	Training	non-PSP
P55809	Training	non-PSP
Q70EK9	Training	non-PSP
O75129	Training	non-PSP
Q5TA50	Training	non-PSP
P46098	Training	non-PSP
Q8N4Y2	Training	non-PSP
Q6ZN30	Training	non-PSP
Q9H2W1	Training	non-PSP
P32320	Training	non-PSP
P09848	Training	non-PSP
P20794	Training	non-PSP
Q86UT8	Training	non-PSP
Q8WV74	Training	non-PSP
Q13438	Training	non-PSP
Q9NPF8	Training	non-PSP
Q53GT1	Training	non-PSP
Q9UMS0	Training	non-PSP
Q96FB5	Training	non-PSP
Q9UJ42	Training	non-PSP
P46736	Training	non-PSP
Q15326	Training	non-PSP
Q8N3X6	Training	non-PSP
Q99677	Training	non-PSP
Q76M96	Training	non-PSP
O75832	Training	non-PSP
Q9H354	Training	non-PSP
Q1ZZU3	Training	non-PSP
A8MUX0	Training	non-PSP
Q96A49	Training	non-PSP
P0C7P3	Training	non-PSP
P07360	Training	non-PSP
Q96KA5	Training	non-PSP
Q8N2M8	Training	non-PSP
P07101	Training	non-PSP
Q8NI28	Training	non-PSP
Q9UKL6	Training	non-PSP
Q68DV7	Training	non-PSP
O75159	Training	non-PSP
O00559	Training	non-PSP
O43194	Training	non-PSP
A8K830	Training	non-PSP
Q8N729	Training	non-PSP
Q14119	Training	non-PSP
A0A1B0GWB2	Training	non-PSP
Q12962	Training	non-PSP
Q9NX20	Training	non-PSP
Q9HCI6	Training	non-PSP
P04062	Training	non-PSP
O14798	Training	non-PSP
Q76LX8	Training	non-PSP
Q9Y5Q5	Training	non-PSP
Q6ZU67	Training	non-PSP
P30411	Training	non-PSP
O00180	Training	non-PSP
Q9Y2V7	Training	non-PSP
Q49A88	Training	non-PSP
O15516	Training	non-PSP
Q6ZNR0	Training	non-PSP
Q9UHF1	Training	non-PSP
Q9Y4R8	Training	non-PSP
Q8N7R1	Training	non-PSP
Q330K2	Training	non-PSP
Q8IYU4	Training	non-PSP
A8MUM7	Training	non-PSP
A2A3N6	Training	non-PSP
Q14236	Training	non-PSP
Q13454	Training	non-PSP
Q4VCS5	Training	non-PSP
P56181	Training	non-PSP
Q15849	Training	non-PSP
P13051	Training	non-PSP
Q9UHW5	Training	non-PSP
Q6P2P2	Training	non-PSP
Q8TAP8	Training	non-PSP
Q96CP7	Training	non-PSP
Q5JYT7	Training	non-PSP
Q8N302	Training	non-PSP
Q9BQA9	Training	non-PSP
Q7L8C5	Training	non-PSP
Q96MC2	Training	non-PSP
P49639	Training	non-PSP
Q9Y334	Training	non-PSP
P83876	Training	non-PSP
Q6PRD7	Training	non-PSP
Q96KW9	Training	non-PSP
Q15527	Training	non-PSP
P04118	Training	non-PSP
P0C879	Training	non-PSP
P23490	Training	non-PSP
Q6P1R3	Training	non-PSP
Q96BW1	Training	non-PSP
Q8TB96	Training	non-PSP
Q8TCJ0	Training	non-PSP
Q86VE0	Training	non-PSP
Q9BV29	Training	non-PSP
Q86YG4	Training	non-PSP
Q9UIU6	Training	non-PSP
P61550	Training	non-PSP
Q6UXM1	Training	non-PSP
O00399	Training	non-PSP
Q96LU7	Training	non-PSP
P0CZ25	Training	non-PSP
Q8N3Y7	Training	non-PSP
A6NIH7	Training	non-PSP
Q71RG4	Training	non-PSP
Q8N9T2	Training	non-PSP
Q8WWP7	Training	non-PSP
Q6EBC2	Training	non-PSP
Q96M27	Training	non-PSP
Q9Y4F4	Training	non-PSP
A6NJ78	Training	non-PSP
Q58A44	Training	non-PSP
Q14940	Training	non-PSP
Q2TAA8	Training	non-PSP
Q13217	Training	non-PSP
A6NMU1	Training	non-PSP
Q8IUN9	Training	non-PSP
Q8IYB1	Training	non-PSP
Q7Z4H7	Training	non-PSP
Q8NBS3	Training	non-PSP
P0CV99	Training	non-PSP
Q5TCS8	Training	non-PSP
Q96JQ2	Training	non-PSP
Q86Y79	Training	non-PSP
Q76MJ5	Training	non-PSP
P08581	Training	non-PSP
Q16661	Training	non-PSP
Q8TDX5	Training	non-PSP
Q8TEV8	Training	non-PSP
Q6UW88	Training	non-PSP
Q9H6U8	Training	non-PSP
O00370	Training	non-PSP
Q6UX98	Training	non-PSP
Q86YV0	Training	non-PSP
P20393	Training	non-PSP
P10828	Training	non-PSP
P61812	Training	non-PSP
Q9H3V2	Training	non-PSP
Q9H410	Training	non-PSP
Q9HD15	Training	non-PSP
Q53EV4	Training	non-PSP
Q9Y2V3	Training	non-PSP
P02771	Training	non-PSP
Q9UIL8	Training	non-PSP
Q9NWH7	Training	non-PSP
Q96CH1	Training	non-PSP
Q8IZ02	Training	non-PSP
Q8TDR4	Training	non-PSP
Q96NU7	Training	non-PSP
Q6P4F1	Training	non-PSP
Q6ZMI3	Training	non-PSP
O15054	Training	non-PSP
A6NGY3	Training	non-PSP
Q9P015	Training	non-PSP
P35354	Training	non-PSP
Q14D04	Training	non-PSP
B7Z368	Training	non-PSP
O43325	Training	non-PSP
Q7L8W6	Training	non-PSP
Q8N142	Training	non-PSP
O75970	Training	non-PSP
Q8IWB9	Training	non-PSP
Q9P021	Training	non-PSP
O75907	Training	non-PSP
Q96A47	Training	non-PSP
O43681	Training	non-PSP
Q9H4G0	Training	non-PSP
P05231	Training	non-PSP
Q9NQR7	Training	non-PSP
P33908	Training	non-PSP
Q13061	Training	non-PSP
Q8WZ79	Training	non-PSP
Q14524	Training	non-PSP
Q6UWV2	Training	non-PSP
Q96LW2	Training	non-PSP
Q9UJT9	Training	non-PSP
Q7Z7H8	Training	non-PSP
P51580	Training	non-PSP
P98174	Training	non-PSP
Q7RTZ1	Training	non-PSP
P50402	Training	non-PSP
Q9BPX5	Training	non-PSP
Q99062	Training	non-PSP
Q86X59	Training	non-PSP
Q7Z4G4	Training	non-PSP
Q2TV78	Training	non-PSP
Q15025	Training	non-PSP
Q53G44	Training	non-PSP
Q8WXI8	Training	non-PSP
Q13444	Training	non-PSP
Q8N6U8	Training	non-PSP
Q9Y5Y5	Training	non-PSP
Q8TEB1	Training	non-PSP
P0DMS9	Training	non-PSP
O14967	Training	non-PSP
Q9NZH8	Training	non-PSP
Q8WVF1	Training	non-PSP
Q5TC84	Training	non-PSP
Q07973	Training	non-PSP
Q13683	Training	non-PSP
Q8WU43	Training	non-PSP
P19883	Training	non-PSP
Q6ZPA2	Training	non-PSP
Q8N1V2	Training	non-PSP
Q9BWV3	Training	non-PSP
Q9UHJ9	Training	non-PSP
P0CG13	Training	non-PSP
A1X283	Training	non-PSP
Q9H808	Training	non-PSP
Q9BQ24	Training	non-PSP
Q9NYS0	Training	non-PSP
Q15041	Training	non-PSP
Q9BVL2	Training	non-PSP
Q6UWF3	Training	non-PSP
Q9NZC4	Training	non-PSP
Q8N878	Training	non-PSP
A4D161	Training	non-PSP
Q5T9C2	Training	non-PSP
Q9NVV2	Training	non-PSP
Q17RP2	Training	non-PSP
Q9NVX7	Training	non-PSP
Q16649	Training	non-PSP
Q8N5U6	Training	non-PSP
Q9NXJ5	Training	non-PSP
Q9UIG8	Training	non-PSP
A6NEF3	Training	non-PSP
Q9NQX1	Training	non-PSP
Q9H9L7	Training	non-PSP
O60548	Training	non-PSP
Q96T83	Training	non-PSP
P52746	Training	non-PSP
A0A1W2PP97	Training	non-PSP
Q8NFH3	Training	non-PSP
Q8IXM3	Training	non-PSP
Q96RD9	Training	non-PSP
P53814	Training	non-PSP
Q9NYB5	Training	non-PSP
P57789	Training	non-PSP
Q6SJ93	Training	non-PSP
Q9BXV9	Training	non-PSP
P26992	Training	non-PSP
Q13938	Training	non-PSP
Q8WY22	Training	non-PSP
P18084	Training	non-PSP
Q69YZ2	Training	non-PSP
Q8N5N7	Training	non-PSP
Q15438	Training	non-PSP
Q6PEW0	Training	non-PSP
Q9BQS2	Training	non-PSP
Q6NVU6	Training	non-PSP
O14788	Training	non-PSP
O00273	Training	non-PSP
Q9HAW0	Training	non-PSP
Q86XE3	Training	non-PSP
Q96N03	Training	non-PSP
Q2QL34	Training	non-PSP
Q96MZ4	Training	non-PSP
Q6DN72	Training	non-PSP
Q6ZMJ2	Training	non-PSP
P51170	Training	non-PSP
Q9H6N6	Training	non-PSP
P35542	Training	non-PSP
Q13426	Training	non-PSP
O43768	Training	non-PSP
Q6ZU52	Training	non-PSP
O00321	Training	non-PSP
P41161	Training	non-PSP
Q9H488	Training	non-PSP
Q16553	Training	non-PSP
[truncated: 8,802 more rows]
