# Supplementary material for: Machine learning predictor PSPire screens for phase-separating proteins lacking intrinsically disordered regions
Source: Nat Commun. 2024 Mar 8;15:2147. doi: 10.1038/s41467-024-46445-y (PMC10923898; doi:10.1038/s41467-024-46445-y)
Supplement: Supplementary file 9 — Supplementary Data 5 [file 41467_2024_46445_MOESM9_ESM.xlsx]

## Sheet: MLO datasets
UniprotEntry	Type	G3BP1 proximity labeling	DACT1-particulate proteome	RNAgranuleDB_tier1	PhaSepDB_MLO	DrLLPS_MLO
P30405	noID-PSP	0	0	0	1	1
P41091	noID-PSP	0	0	0	1	1
P27144	noID-PSP	0	0	0	0	1
Q6PCE3	noID-PSP	0	0	0	0	1
Q8IY47	noID-PSP	0	0	0	1	0
P62826	noID-PSP	1	0	1	1	1
Q9H840	noID-PSP	0	0	0	1	1
P62993	noID-PSP	0	0	0	1	0
Q9NYA1	noID-PSP	0	0	0	0	1
P62701	noID-PSP	1	0	0	1	1
Q67FW5	noID-PSP	0	0	0	1	0
P51178	noID-PSP	0	0	0	1	1
P17516	noID-PSP	0	0	0	1	1
Q9BW60	noID-PSP	0	0	0	1	1
P49961	noID-PSP	0	0	0	1	1
O95249	noID-PSP	0	0	0	1	0
Q9BQB6	noID-PSP	0	0	0	1	0
Q15286	noID-PSP	0	0	0	1	1
P62495	noID-PSP	0	0	0	1	1
Q9UM07	noID-PSP	0	0	0	0	1
P26373	noID-PSP	1	0	0	1	1
O43768	noID-PSP	0	0	0	1	0
Q00604	noID-PSP	0	0	0	1	0
Q92572	noID-PSP	0	0	0	1	1
P11021	noID-PSP	1	0	0	1	1
Q15102	noID-PSP	0	0	0	1	0
Q96C10	noID-PSP	0	0	0	0	1
O60814	noID-PSP	0	0	0	1	1
Q9P1U0	noID-PSP	0	0	0	1	1
Q8WVC6	noID-PSP	0	0	0	0	1
Q8WUY1	noID-PSP	0	0	0	1	1
P35998	noID-PSP	0	1	0	1	0
P04350	noID-PSP	0	0	0	0	1
P60953	noID-PSP	0	0	0	0	1
P49450	noID-PSP	0	0	0	1	1
Q9H9B4	noID-PSP	0	0	0	0	1
Q8N136	noID-PSP	0	0	0	0	1
Q9NVA2	noID-PSP	0	0	0	1	1
P01116	noID-PSP	0	0	0	0	1
Q6TCH4	noID-PSP	0	0	0	1	0
Q16877	noID-PSP	0	0	0	1	0
O00746	noID-PSP	0	0	0	1	1
P63096	noID-PSP	0	0	0	1	1
Q99828	noID-PSP	0	0	0	0	1
Q9UKD2	noID-PSP	0	1	0	1	1
P56385	noID-PSP	0	0	0	0	1
O60220	noID-PSP	0	0	0	0	1
Q96BW5	noID-PSP	0	0	0	1	0
O00217	noID-PSP	0	0	0	0	1
P40306	noID-PSP	0	0	0	1	1
P02511	noID-PSP	0	0	0	1	1
O95954	noID-PSP	0	0	0	0	1
Q15131	noID-PSP	0	0	0	1	0
P35080	noID-PSP	0	0	0	1	1
O43681	noID-PSP	0	0	0	1	0
O60869	noID-PSP	0	0	0	1	1
Q13561	noID-PSP	0	0	0	1	1
P14207	noID-PSP	0	0	0	1	1
Q9BTM1	noID-PSP	0	0	0	1	1
O15264	noID-PSP	0	0	0	1	0
P01111	noID-PSP	0	0	0	0	1
O00170	noID-PSP	0	0	0	0	1
Q8NC69	noID-PSP	0	0	0	1	1
P62304	noID-PSP	0	0	0	1	1
Q15393	noID-PSP	0	0	0	1	0
P0C0S5	noID-PSP	0	0	0	0	1
P11216	noID-PSP	0	0	0	1	1
Q9NYR9	noID-PSP	0	0	0	1	0
Q9UBI6	noID-PSP	0	0	0	1	1
Q9BPY8	noID-PSP	0	0	0	0	1
P31146	noID-PSP	0	0	0	0	1
P63208	noID-PSP	0	0	0	1	1
Q9UL18	noID-PSP	0	0	1	1	1
P42766	noID-PSP	0	1	0	1	1
P00352	noID-PSP	0	0	0	0	1
Q99719	noID-PSP	0	0	0	0	1
Q9NZ01	noID-PSP	0	1	0	1	0
Q9UBE0	noID-PSP	0	1	0	0	1
Q15181	noID-PSP	0	0	0	1	1
Q12792	noID-PSP	0	0	0	1	1
P11441	noID-PSP	0	0	0	0	1
Q7Z4H3	noID-PSP	0	0	0	1	0
Q9UQ03	noID-PSP	0	0	0	0	1
P13987	noID-PSP	0	0	0	1	1
P30050	noID-PSP	0	0	0	1	1
Q9Y3B4	noID-PSP	0	0	0	1	1
O95751	noID-PSP	0	0	0	1	0
Q9UBD5	noID-PSP	0	0	0	1	0
P62310	noID-PSP	0	0	1	1	1
Q5T6V5	noID-PSP	0	0	0	1	0
Q16576	noID-PSP	0	0	0	1	1
Q96K17	noID-PSP	0	0	0	0	1
Q15004	noID-PSP	0	0	0	0	1
P50990	noID-PSP	1	0	0	1	1
Q6YN16	noID-PSP	0	0	0	0	1
P12236	noID-PSP	1	0	0	1	1
Q9NRC8	noID-PSP	0	0	0	1	0
Q92600	noID-PSP	0	0	1	1	1
Q13232	noID-PSP	0	0	0	1	1
P48741	noID-PSP	0	0	0	1	0
P28161	noID-PSP	0	0	0	1	1
P51665	noID-PSP	0	0	0	1	0
Q6PCB7	noID-PSP	0	0	0	0	1
Q5MJ09	noID-PSP	0	0	0	1	0
Q99497	noID-PSP	0	1	1	1	1
A6NNL5	noID-PSP	0	0	0	1	0
Q9Y3A4	noID-PSP	0	0	0	1	1
P13489	noID-PSP	1	0	0	1	1
P0DP24	noID-PSP	0	0	0	1	0
P14060	noID-PSP	0	0	0	1	0
P06753	noID-PSP	0	1	0	1	1
Q6PHR2	noID-PSP	0	0	0	1	0
Q5EB52	noID-PSP	0	0	0	1	0
Q9NZT1	noID-PSP	0	0	0	1	1
Q96NC0	noID-PSP	0	0	0	1	1
P58062	noID-PSP	0	0	0	0	1
Q3ZCM7	noID-PSP	1	0	0	1	1
Q04837	noID-PSP	0	1	0	0	1
O95864	noID-PSP	0	0	0	1	0
Q9BYB4	noID-PSP	0	0	0	1	0
Q969X6	noID-PSP	0	0	0	1	1
Q5EBN2	noID-PSP	0	0	0	1	0
A8MXV4	noID-PSP	0	0	0	1	0
P02745	noID-PSP	0	0	0	1	1
P15121	noID-PSP	0	1	0	0	1
P33778	noID-PSP	1	0	0	0	1
Q8IVY1	noID-PSP	0	0	0	1	0
P11234	noID-PSP	0	0	0	1	1
Q6P587	noID-PSP	0	0	0	0	1
Q9Y2T4	noID-PSP	0	0	0	1	0
P61586	noID-PSP	0	1	0	0	1
Q8N4T8	noID-PSP	0	0	0	0	1
Q9NVJ2	noID-PSP	0	0	0	1	1
Q9H9Y6	noID-PSP	0	0	0	1	1
P0C0S8	noID-PSP	0	0	0	1	1
P56537	noID-PSP	0	1	0	1	1
Q9UI09	noID-PSP	0	0	0	0	1
O15143	noID-PSP	0	1	0	1	1
Q9NV06	noID-PSP	0	0	0	1	1
P05204	noID-PSP	0	1	0	1	0
P53041	noID-PSP	0	0	0	1	0
Q8IWZ6	noID-PSP	0	0	0	0	1
O60812	noID-PSP	0	0	0	1	1
Q9Y5M8	noID-PSP	0	0	0	1	1
O43929	noID-PSP	0	0	0	1	0
Q9Y5B8	noID-PSP	0	0	0	1	0
Q9UHD2	noID-PSP	0	0	0	1	1
O14735	noID-PSP	0	0	0	1	0
Q8NE22	noID-PSP	0	0	0	0	1
P17858	noID-PSP	0	0	0	1	1
P23396	noID-PSP	1	0	1	1	1
Q5JQF8	noID-PSP	0	0	0	0	1
P06730	noID-PSP	0	0	1	1	1
P43246	noID-PSP	0	0	0	1	0
O95990	noID-PSP	0	0	0	0	1
Q15777	noID-PSP	0	0	0	1	0
O14818	noID-PSP	0	1	0	1	1
O15067	noID-PSP	0	0	0	1	1
O95816	noID-PSP	0	0	0	1	0
P63267	noID-PSP	0	0	0	0	1
Q9UKF6	noID-PSP	0	0	0	1	1
Q53GA4	noID-PSP	0	0	0	1	0
Q14493	noID-PSP	0	0	1	1	1
Q2TAP0	noID-PSP	0	0	0	0	1
P27797	noID-PSP	0	0	1	1	1
Q9UL42	noID-PSP	0	0	0	1	0
P62306	noID-PSP	0	0	0	1	1
P61011	noID-PSP	0	0	0	1	0
Q9NQ48	noID-PSP	0	0	0	1	0
Q9Y3C1	noID-PSP	0	0	0	1	1
P05090	noID-PSP	0	0	0	0	1
Q13257	noID-PSP	0	0	0	0	1
Q9UNK0	noID-PSP	0	0	0	0	1
P0DMV0	noID-PSP	0	0	0	1	0
Q15369	noID-PSP	0	0	0	1	0
P62913	noID-PSP	1	1	0	1	1
Q96G21	noID-PSP	0	0	0	1	1
Q12874	noID-PSP	0	1	0	1	1
Q9BQS7	noID-PSP	0	0	0	0	1
Q15836	noID-PSP	0	0	0	0	1
P68371	noID-PSP	0	0	0	1	1
Q96BP2	noID-PSP	0	0	0	1	0
Q8N5M9	noID-PSP	0	0	0	1	0
O00629	noID-PSP	0	0	0	1	1
P29401	noID-PSP	0	0	0	0	1
Q00403	noID-PSP	0	0	0	1	1
Q9NX18	noID-PSP	0	0	0	1	0
Q9BRA2	noID-PSP	0	0	0	1	1
Q9GZT3	noID-PSP	0	0	0	1	1
Q08257	noID-PSP	0	0	0	0	1
Q9BXS5	noID-PSP	0	0	0	0	1
P58876	noID-PSP	0	0	0	1	1
Q16851	noID-PSP	0	1	0	0	1
P62280	noID-PSP	1	0	1	1	1
Q2M389	noID-PSP	0	0	0	1	1
Q8WUW1	noID-PSP	0	0	0	1	0
Q6P5R6	noID-PSP	0	0	0	1	0
P78371	noID-PSP	1	0	0	1	1
Q13901	noID-PSP	0	0	0	1	0
Q14320	noID-PSP	0	0	0	1	1
O43293	noID-PSP	0	0	0	0	1
P17568	noID-PSP	0	0	0	0	1
Q9NRX2	noID-PSP	0	0	0	0	1
P67775	noID-PSP	0	0	0	1	0
Q9NRW3	noID-PSP	0	0	0	1	0
Q16777	noID-PSP	0	0	0	1	1
P61626	noID-PSP	0	1	0	1	1
Q96LB4	noID-PSP	0	0	0	0	1
Q8IYT2	noID-PSP	0	0	0	1	1
P40937	noID-PSP	0	0	0	1	1
P40227	noID-PSP	1	0	0	1	1
P28289	noID-PSP	0	0	0	1	1
O60911	noID-PSP	0	0	0	1	0
P02647	noID-PSP	0	0	0	1	1
Q9NX63	noID-PSP	0	0	0	1	1
P62753	noID-PSP	1	0	1	1	1
Q9HC38	noID-PSP	0	0	0	1	1
P63279	noID-PSP	0	0	0	0	1
P55160	noID-PSP	0	0	0	0	1
Q9UHP7	noID-PSP	0	0	0	0	1
Q96A57	noID-PSP	0	0	0	0	1
Q96LK0	noID-PSP	0	0	0	0	1
P20472	noID-PSP	0	0	0	1	0
P63215	noID-PSP	0	0	0	0	1
Q5T280	noID-PSP	0	0	0	1	1
Q9Y3A2	noID-PSP	0	0	0	1	1
C9J202	noID-PSP	0	0	0	1	0
O95848	noID-PSP	0	0	0	1	0
Q7L2H7	noID-PSP	0	0	0	1	1
Q96H35	noID-PSP	0	0	0	1	0
Q8IW41	noID-PSP	0	0	0	0	1
Q96QU8	noID-PSP	0	0	0	1	0
P52907	noID-PSP	0	1	0	1	1
Q8NBZ0	noID-PSP	0	0	0	1	1
Q9BU89	noID-PSP	0	0	0	1	0
P68363	noID-PSP	0	0	0	1	1
O43657	noID-PSP	0	0	0	1	0
Q969N2	noID-PSP	0	0	0	1	0
P55060	noID-PSP	1	0	0	1	1
P31946	noID-PSP	0	0	0	1	1
P04818	noID-PSP	1	0	0	1	0
Q8IXI2	noID-PSP	0	0	0	0	1
P35237	noID-PSP	0	0	0	1	0
P16452	noID-PSP	0	0	0	0	1
O95837	noID-PSP	0	0	0	0	1
O43684	noID-PSP	0	0	0	1	1
Q9Y3U8	noID-PSP	0	0	0	1	1
P02649	noID-PSP	0	0	0	1	1
Q9UKV8	noID-PSP	0	0	1	1	0
Q9UDW3	noID-PSP	0	0	0	1	1
Q15388	noID-PSP	0	0	0	0	1
P0DP25	noID-PSP	0	0	0	0	1
Q9GZL7	noID-PSP	0	0	0	1	1
Q13347	noID-PSP	0	0	0	1	1
Q9ULR0	noID-PSP	0	0	0	1	0
Q96QA5	noID-PSP	0	0	0	1	1
P36405	noID-PSP	0	0	0	0	1
P16615	noID-PSP	0	0	0	1	1
A1L3X0	noID-PSP	0	0	0	0	1
P62318	noID-PSP	0	0	0	1	1
Q9NZR1	noID-PSP	0	0	0	1	1
P20290	noID-PSP	0	0	0	0	1
Q99832	noID-PSP	1	0	0	1	1
P03950	noID-PSP	0	0	1	1	1
P60510	noID-PSP	0	0	0	0	1
P47914	noID-PSP	0	1	0	1	1
Q15437	noID-PSP	0	0	0	0	1
Q3MHD2	noID-PSP	0	0	1	1	1
P15104	noID-PSP	0	0	0	1	1
P24941	noID-PSP	1	0	0	1	1
Q96P11	noID-PSP	0	0	0	1	1
P30153	noID-PSP	0	0	0	1	1
Q9BUF5	noID-PSP	1	0	0	1	1
P19388	noID-PSP	0	0	0	1	1
Q8TF09	noID-PSP	0	0	0	0	1
P84095	noID-PSP	0	0	0	1	1
Q9UI30	noID-PSP	0	0	0	1	1
P46776	noID-PSP	1	1	0	1	1
P63220	noID-PSP	0	0	0	1	1
O75083	noID-PSP	0	1	0	1	1
Q9UI14	noID-PSP	0	0	0	1	0
Q8IY57	noID-PSP	0	0	0	1	1
Q96B02	noID-PSP	0	0	0	1	0
P28066	noID-PSP	0	0	0	0	1
P27169	noID-PSP	0	0	0	1	0
Q99720	noID-PSP	0	0	0	1	0
Q9NY35	noID-PSP	0	0	0	1	0
Q53H12	noID-PSP	0	0	0	1	1
Q8NHQ1	noID-PSP	0	0	0	0	1
O14802	noID-PSP	0	0	0	0	1
O15287	noID-PSP	0	0	0	1	0
P08567	noID-PSP	0	0	0	1	0
P61313	noID-PSP	1	0	0	1	1
P61513	noID-PSP	0	1	0	1	0
Q969U7	noID-PSP	0	0	0	1	0
Q9Y3E7	noID-PSP	0	0	0	0	1
P51570	noID-PSP	0	0	0	1	0
Q9Y3B7	noID-PSP	0	0	0	1	1
Q14146	noID-PSP	0	0	0	1	1
P54750	noID-PSP	0	0	0	0	1
Q9NPD7	noID-PSP	0	0	0	0	1
Q9NZL9	noID-PSP	0	0	0	1	0
P09104	noID-PSP	0	0	0	0	1
P11233	noID-PSP	0	0	0	0	1
Q04760	noID-PSP	0	1	0	1	1
P57088	noID-PSP	1	0	0	1	0
P61803	noID-PSP	0	0	0	0	1
Q15620	noID-PSP	0	0	0	1	1
P98194	noID-PSP	0	0	0	0	1
P18077	noID-PSP	0	0	0	1	1
O60739	noID-PSP	0	0	0	0	1
Q6PEY2	noID-PSP	0	0	0	0	1
Q96M32	noID-PSP	0	0	0	1	0
Q9BXV9	noID-PSP	0	0	0	1	0
P07355	noID-PSP	1	0	0	1	1
Q9NRH3	noID-PSP	0	0	0	0	1
O43617	noID-PSP	0	0	0	1	1
Q9Y5Q0	noID-PSP	0	0	0	1	0
Q9UK45	noID-PSP	0	0	1	1	0
P61106	noID-PSP	0	0	0	1	1
Q04828	noID-PSP	0	0	0	0	1
Q9HCC0	noID-PSP	0	0	0	0	1
P55008	noID-PSP	0	0	0	0	1
Q9UKA8	noID-PSP	0	0	0	1	0
P18669	noID-PSP	0	1	0	1	0
Q9NQY0	noID-PSP	0	0	0	1	0
Q9Y5X0	noID-PSP	0	0	0	1	0
Q9Y2P8	noID-PSP	0	0	0	1	1
Q9BV57	noID-PSP	0	0	0	1	0
Q9UFF9	noID-PSP	0	0	1	1	1
P04406	noID-PSP	1	0	0	1	1
P20648	noID-PSP	0	0	0	0	1
P05198	noID-PSP	0	1	0	1	1
Q5QNW6	noID-PSP	0	0	0	1	0
P50993	noID-PSP	0	0	0	0	1
P61019	noID-PSP	0	0	0	0	1
O95139	noID-PSP	0	0	0	0	1
O15511	noID-PSP	0	0	0	1	0
P52298	noID-PSP	0	0	0	1	0
P09012	noID-PSP	0	1	0	1	1
A1L190	noID-PSP	0	0	0	1	0
Q9GZS3	noID-PSP	0	0	0	1	1
P83881	noID-PSP	0	0	0	1	0
P06744	noID-PSP	0	0	0	0	1
O95394	noID-PSP	0	0	0	1	0
P11217	noID-PSP	0	0	0	0	1
P22612	noID-PSP	0	0	0	1	0
P61254	noID-PSP	1	0	0	1	1
Q16772	noID-PSP	0	0	0	0	1
A6NC42	noID-PSP	0	0	0	0	1
P54136	noID-PSP	0	0	0	1	1
Q9Y2Z0	noID-PSP	0	0	1	0	1
Q8N5X7	noID-PSP	0	0	1	1	0
Q8IYS1	noID-PSP	0	0	0	1	0
P07951	noID-PSP	0	0	0	1	1
P31150	noID-PSP	0	0	0	0	1
P21964	noID-PSP	0	0	0	0	1
Q96S44	noID-PSP	0	0	0	1	0
Q8NB16	noID-PSP	0	0	0	1	1
Q9ULW3	noID-PSP	0	0	0	1	1
P14174	noID-PSP	0	0	0	1	0
Q9NPE3	noID-PSP	0	0	0	1	1
P18621	noID-PSP	1	0	0	1	1
Q9BSJ1	noID-PSP	0	0	0	1	0
O75348	noID-PSP	0	0	0	1	1
Q9ULM6	noID-PSP	0	0	1	1	1
Q96KK5	noID-PSP	0	0	0	1	0
Q9BZD4	noID-PSP	0	0	0	0	1
Q9Y2J8	noID-PSP	0	0	0	0	1
Q9Y4Y9	noID-PSP	0	0	1	1	0
P05089	noID-PSP	0	1	0	1	1
Q9NZ45	noID-PSP	0	0	0	0	1
Q9BVM4	noID-PSP	0	0	0	1	0
Q92616	noID-PSP	1	1	0	1	1
P18754	noID-PSP	0	1	0	1	1
Q9HAJ7	noID-PSP	0	0	0	1	0
Q9H5V9	noID-PSP	0	0	0	1	1
P13693	noID-PSP	0	1	0	0	1
P04083	noID-PSP	1	1	0	1	1
A8MWD9	noID-PSP	0	0	0	1	0
Q15843	noID-PSP	0	0	0	0	1
P06732	noID-PSP	0	0	0	1	0
Q6P3X3	noID-PSP	0	0	0	1	0
O95573	noID-PSP	0	0	0	1	1
P29508	noID-PSP	0	0	0	1	1
Q9NRZ5	noID-PSP	0	0	0	1	0
O14558	noID-PSP	0	0	0	1	0
Q96FJ2	noID-PSP	0	0	0	1	1
Q86UA6	noID-PSP	0	0	0	1	0
P00746	noID-PSP	0	0	0	1	1
P59910	noID-PSP	0	0	0	0	1
P40429	noID-PSP	1	1	0	1	0
Q9BUL8	noID-PSP	0	0	0	1	0
Q9H6Y2	noID-PSP	0	0	0	1	1
Q00005	noID-PSP	0	0	0	1	0
O00743	noID-PSP	0	0	0	0	1
Q7L3S4	noID-PSP	0	0	0	1	0
Q9H3U5	noID-PSP	0	0	0	1	0
P40938	noID-PSP	0	0	0	1	1
O43776	noID-PSP	0	0	0	1	0
A0A0U1RRE5	noID-PSP	0	0	1	1	1
A0A0A0MRZ7	noID-PSP	0	0	0	1	0
P60520	noID-PSP	0	0	0	1	1
P62875	noID-PSP	0	0	0	0	1
Q9UK22	noID-PSP	0	0	0	0	1
P19387	noID-PSP	0	0	0	1	0
Q05048	noID-PSP	0	0	0	1	1
A2NJV5	noID-PSP	0	0	0	1	0
A0PK00	noID-PSP	0	0	0	1	0
P06899	noID-PSP	0	0	0	1	0
O60760	noID-PSP	0	0	0	1	1
P62736	noID-PSP	1	0	0	1	0
Q8N6M0	noID-PSP	0	0	0	1	0
Q09161	noID-PSP	0	0	0	1	1
Q969Q0	noID-PSP	0	0	0	1	1
Q969X5	noID-PSP	0	0	0	1	0
P84098	noID-PSP	1	1	0	1	1
P49720	noID-PSP	0	0	0	0	1
Q9Y2Q3	noID-PSP	0	0	0	0	1
P13796	noID-PSP	0	0	0	0	1
Q9Y2B0	noID-PSP	0	0	0	1	0
P56557	noID-PSP	0	0	0	1	0
Q9Y281	noID-PSP	0	0	0	0	1
P82909	noID-PSP	0	0	0	0	1
O43175	noID-PSP	1	0	0	1	1
O75531	noID-PSP	0	0	0	1	1
Q8NFJ9	noID-PSP	0	0	0	0	1
P09417	noID-PSP	0	0	0	0	1
Q9UI95	noID-PSP	0	0	0	1	1
Q9BQA1	noID-PSP	0	0	0	1	0
Q92901	noID-PSP	0	0	0	0	1
Q9BVJ7	noID-PSP	0	0	0	0	1
O15427	noID-PSP	0	0	0	1	0
P78317	noID-PSP	0	0	0	1	1
Q8TD22	noID-PSP	0	0	0	0	1
P30049	noID-PSP	0	0	0	0	1
P16152	noID-PSP	0	0	0	0	1
Q14061	noID-PSP	0	0	0	1	0
P0CG47	noID-PSP	0	0	0	1	0
P14550	noID-PSP	0	0	0	0	1
Q63HM1	noID-PSP	0	0	0	1	0
Q5EE01	noID-PSP	0	0	0	1	0
O14907	noID-PSP	0	0	0	1	0
Q9NPD3	noID-PSP	0	0	0	1	1
O15527	noID-PSP	0	0	1	1	1
O95670	noID-PSP	0	0	0	0	1
O15212	noID-PSP	0	0	0	0	1
P98073	noID-PSP	0	0	0	1	0
Q14894	noID-PSP	0	0	0	0	1
O75340	noID-PSP	0	0	1	1	1
Q9HCK5	noID-PSP	0	0	1	0	1
Q9NQE9	noID-PSP	0	0	0	1	0
Q9H9J2	noID-PSP	0	0	0	1	0
P55263	noID-PSP	0	0	0	0	1
Q9NY65	noID-PSP	0	0	0	0	1
Q9H773	noID-PSP	0	0	0	0	1
P23258	noID-PSP	0	0	0	0	1
Q92878	noID-PSP	0	0	0	1	1
P62140	noID-PSP	0	0	0	1	1
O96015	noID-PSP	0	0	0	1	0
A4D1E9	noID-PSP	0	0	0	1	0
A1L162	noID-PSP	0	0	0	1	0
O75937	noID-PSP	0	0	0	1	1
P22102	noID-PSP	1	0	0	1	0
Q12768	noID-PSP	0	0	0	1	1
Q8WUK0	noID-PSP	0	0	0	1	0
O15116	noID-PSP	0	0	1	1	1
Q96CG3	noID-PSP	0	0	0	1	0
Q9UL15	noID-PSP	0	0	0	0	1
P62249	noID-PSP	1	0	0	1	1
Q9H479	noID-PSP	0	0	0	0	1
P42765	noID-PSP	0	0	0	1	0
Q719H9	noID-PSP	0	0	0	1	0
P00915	noID-PSP	0	0	0	0	1
P61018	noID-PSP	0	0	0	0	1
Q15907	noID-PSP	0	0	0	0	1
Q6BCY4	noID-PSP	0	0	0	0	1
Q9H4X1	noID-PSP	0	0	0	1	1
O00442	noID-PSP	0	0	0	0	1
P84243	noID-PSP	0	0	0	0	1
Q969L4	noID-PSP	0	0	0	1	1
Q9H4Y5	noID-PSP	0	0	0	0	1
O00124	noID-PSP	0	0	0	1	0
Q9H7B2	noID-PSP	0	0	0	1	1
Q12933	noID-PSP	0	0	1	1	1
Q96EY4	noID-PSP	0	0	0	1	0
Q9NYG5	noID-PSP	0	0	0	1	0
P51857	noID-PSP	0	0	0	0	1
Q96DE0	noID-PSP	0	0	0	1	0
Q9UL19	noID-PSP	0	0	0	0	1
Q8N1Q1	noID-PSP	0	0	0	1	0
P61326	noID-PSP	0	0	0	1	1
Q5J8M3	noID-PSP	0	0	0	0	1
O15228	noID-PSP	0	0	0	0	1
P34896	noID-PSP	0	0	0	0	1
Q9Y2S6	noID-PSP	0	0	0	1	0
Q9BV20	noID-PSP	0	0	0	1	0
O95861	noID-PSP	0	0	0	1	0
P28072	noID-PSP	0	1	0	0	1
Q08752	noID-PSP	0	0	0	1	1
P60201	noID-PSP	0	0	0	0	1
O95968	noID-PSP	0	0	0	1	1
Q9BTT0	noID-PSP	0	0	0	1	1
Q7RTV2	noID-PSP	0	0	0	0	1
Q96ES7	noID-PSP	0	0	0	1	0
Q8TDX7	noID-PSP	0	0	0	1	1
O95182	noID-PSP	0	0	0	0	1
P01871	noID-PSP	0	0	0	0	1
Q02045	noID-PSP	0	0	0	1	0
Q5T2N8	noID-PSP	0	0	0	0	1
Q9UBQ0	noID-PSP	0	0	0	0	1
P62068	noID-PSP	0	0	0	1	0
Q15124	noID-PSP	0	0	0	1	0
Q15438	noID-PSP	0	0	0	1	0
Q8WXG1	noID-PSP	0	0	0	1	0
P51575	noID-PSP	0	0	0	1	1
P21108	noID-PSP	0	0	0	0	1
Q9UKK9	noID-PSP	0	0	0	1	0
Q96L03	noID-PSP	0	0	0	1	0
Q16384	noID-PSP	0	0	0	1	0
Q969P0	noID-PSP	0	0	0	0	1
P53618	noID-PSP	0	1	0	0	1
P62714	noID-PSP	0	0	0	1	0
Q92530	noID-PSP	0	0	0	1	0
Q9Y3L5	noID-PSP	0	0	0	0	1
P62834	noID-PSP	0	0	0	0	1
P50613	noID-PSP	0	0	0	1	0
P36269	noID-PSP	0	0	0	1	0
B2RD01	noID-PSP	0	0	0	1	0
P0DMV2	noID-PSP	0	0	0	1	0
O15155	noID-PSP	0	0	0	1	0
Q9NRW4	noID-PSP	0	0	0	1	0
Q9Y5Y2	noID-PSP	0	0	0	1	0
P01876	noID-PSP	0	1	0	1	1
Q13509	noID-PSP	1	0	0	1	1
P15018	noID-PSP	0	0	0	1	1
P05109	noID-PSP	0	1	0	1	1
Q13228	noID-PSP	0	0	0	1	0
P49327	noID-PSP	1	0	0	0	1
O95741	noID-PSP	0	0	0	0	1
P46777	noID-PSP	1	0	0	1	0
Q9UKU0	noID-PSP	0	0	0	0	1
P63244	noID-PSP	1	1	1	1	1
O00471	noID-PSP	0	0	0	1	1
Q8TF46	noID-PSP	0	0	1	1	1
P52209	noID-PSP	0	0	0	0	1
P46782	noID-PSP	0	0	0	1	1
Q9NQX1	noID-PSP	0	0	0	1	0
P46778	noID-PSP	0	1	0	1	1
P45379	noID-PSP	0	0	0	1	0
Q9UHP6	noID-PSP	0	0	0	1	0
P0DPH8	noID-PSP	0	0	0	0	1
O60925	noID-PSP	0	0	0	1	0
O95631	noID-PSP	0	0	0	1	1
P60709	noID-PSP	0	0	0	1	1
Q06323	noID-PSP	0	0	0	1	1
Q8TEA8	noID-PSP	0	0	0	1	0
Q9HD42	noID-PSP	0	0	0	1	1
Q9HBH0	noID-PSP	0	0	0	1	0
Q9BVA1	noID-PSP	0	0	0	0	1
Q9NUQ2	noID-PSP	0	0	0	0	1
Q8WUJ1	noID-PSP	0	0	0	1	0
Q8TC21	noID-PSP	0	0	0	1	0
Q9UJS0	noID-PSP	0	0	0	1	1
O96019	noID-PSP	0	0	0	0	1
P32969	noID-PSP	1	0	0	1	1
P35232	noID-PSP	0	0	0	1	1
Q9Y303	noID-PSP	0	0	0	1	0
A6NFT4	noID-PSP	0	0	0	1	0
P09525	noID-PSP	0	0	0	0	1
O00231	noID-PSP	0	1	0	0	1
Q7Z4B0	noID-PSP	0	0	0	1	0
P07910	noID-PSP	1	0	1	1	1
P61081	noID-PSP	0	1	0	1	1
Q8NBI2	noID-PSP	0	0	0	1	0
Q9BYJ4	noID-PSP	0	0	0	1	0
Q13503	noID-PSP	0	0	0	1	1
P50226	noID-PSP	0	0	0	1	0
Q9Y5X3	noID-PSP	0	0	0	0	1
P49591	noID-PSP	0	0	0	0	1
Q96NS1	noID-PSP	0	0	0	1	1
P09972	noID-PSP	0	0	0	1	1
O43795	noID-PSP	1	0	0	1	1
P47929	noID-PSP	0	1	0	1	1
Q9UIJ7	noID-PSP	0	0	0	0	1
Q99426	noID-PSP	0	0	0	0	1
P30038	noID-PSP	0	0	0	0	1
P40925	noID-PSP	0	1	0	0	1
Q9Y276	noID-PSP	0	0	0	0	1
P43304	noID-PSP	0	0	0	0	1
O43324	noID-PSP	0	0	0	1	1
Q9Y3A5	noID-PSP	0	1	0	1	1
P78417	noID-PSP	0	1	0	0	1
P49368	noID-PSP	1	0	0	1	1
Q9Y6B6	noID-PSP	0	0	0	0	1
Q15274	noID-PSP	0	0	0	0	1
O15392	noID-PSP	0	0	0	0	1
Q9C0J1	noID-PSP	0	0	0	1	0
P19474	noID-PSP	0	0	0	1	1
Q9UFW8	noID-PSP	0	0	0	1	0
O00764	noID-PSP	0	0	0	1	1
O95922	noID-PSP	0	0	0	1	0
O75396	noID-PSP	0	0	0	0	1
P61204	noID-PSP	0	0	0	0	1
P19086	noID-PSP	0	0	0	0	1
Q9BW30	noID-PSP	0	0	0	1	0
Q8NHS4	noID-PSP	0	0	0	1	0
P53582	noID-PSP	0	0	0	1	1
Q8WW32	noID-PSP	0	0	0	0	1
Q9UNS2	noID-PSP	0	0	0	1	1
P42224	noID-PSP	0	0	0	1	1
P02794	noID-PSP	0	0	0	0	1
Q9Y241	noID-PSP	0	0	0	0	1
Q07011	noID-PSP	0	0	0	1	0
Q8NCS4	noID-PSP	0	0	0	1	0
O43809	noID-PSP	0	0	0	1	1
Q9H492	noID-PSP	0	0	0	0	1
Q9BYN8	noID-PSP	0	0	0	1	1
P62760	noID-PSP	0	0	0	0	1
P21781	noID-PSP	0	0	0	1	0
Q9Y3B2	noID-PSP	0	0	0	1	1
Q8NBQ5	noID-PSP	0	0	0	1	0
O75608	noID-PSP	0	0	0	1	0
O00757	noID-PSP	0	0	0	1	0
P30876	noID-PSP	0	0	0	1	1
Q9H0U3	noID-PSP	0	0	0	1	0
P49458	noID-PSP	0	0	1	1	1
Q6VVB1	noID-PSP	0	0	0	0	1
P00441	noID-PSP	0	0	0	1	1
Q9P021	noID-PSP	0	0	0	1	0
P56378	noID-PSP	0	0	0	1	0
P17980	noID-PSP	0	1	0	1	1
Q14232	noID-PSP	0	0	0	1	1
Q9H9G7	noID-PSP	0	0	1	1	1
P55769	noID-PSP	0	1	0	1	1
Q9HAT8	noID-PSP	0	0	0	1	0
Q96DU9	noID-PSP	0	0	0	0	1
Q9BYG0	noID-PSP	0	0	0	1	0
P0DMM9	noID-PSP	0	0	0	1	0
P02768	noID-PSP	0	0	0	1	1
Q6ZNB5	noID-PSP	0	0	0	1	0
P62910	noID-PSP	0	1	0	1	1
Q9NUQ8	noID-PSP	0	0	0	1	1
Q16540	noID-PSP	0	0	0	1	0
P83876	noID-PSP	0	0	0	1	0
Q14194	noID-PSP	0	0	0	0	1
Q5JVF3	noID-PSP	0	0	0	1	1
P57678	noID-PSP	0	0	0	1	1
Q8NHG7	noID-PSP	0	0	0	0	1
Q9Y2A7	noID-PSP	0	0	0	1	1
P26439	noID-PSP	0	0	0	1	0
O14950	noID-PSP	0	1	0	1	1
P61236	noID-PSP	0	0	0	1	1
Q0P6H9	noID-PSP	0	0	0	1	0
P42771	noID-PSP	0	0	0	1	1
P62917	noID-PSP	1	0	0	1	1
P07205	noID-PSP	0	0	0	1	1
Q9P0R6	noID-PSP	0	0	0	1	0
Q86W54	noID-PSP	0	0	0	1	1
P08237	noID-PSP	0	0	0	0	1
P61604	noID-PSP	0	1	0	0	1
O00399	noID-PSP	0	0	0	1	0
Q9UBB4	noID-PSP	0	0	0	0	1
O60518	noID-PSP	0	0	0	0	1
Q9Y6C9	noID-PSP	0	0	0	1	1
P21926	noID-PSP	0	0	0	0	1
Q12788	noID-PSP	0	0	0	1	1
Q8N2U0	noID-PSP	0	0	0	0	1
P50148	noID-PSP	0	0	0	0	1
O94805	noID-PSP	0	0	0	1	1
P82930	noID-PSP	0	0	0	1	0
P30086	noID-PSP	0	1	0	0	1
Q16623	noID-PSP	0	0	0	0	1
O75891	noID-PSP	0	0	0	0	1
P14555	noID-PSP	0	0	0	1	0
P07738	noID-PSP	0	0	0	1	0
G2XKQ0	noID-PSP	0	0	0	1	0
Q13829	noID-PSP	0	0	0	1	0
P18074	noID-PSP	0	0	0	1	1
Q14254	noID-PSP	0	0	0	0	1
Q02978	noID-PSP	0	0	0	1	1
Q9UIV1	noID-PSP	0	0	1	1	1
P20674	noID-PSP	0	0	0	0	1
Q969H6	noID-PSP	0	0	0	1	0
Q99836	noID-PSP	0	0	0	1	0
Q16836	noID-PSP	0	0	0	1	1
P13073	noID-PSP	0	0	0	0	1
P61968	noID-PSP	0	0	0	0	1
Q9UBQ5	noID-PSP	0	0	0	1	1
P48059	noID-PSP	0	0	0	1	0
Q9Y5Y5	noID-PSP	0	0	0	1	0
P52926	noID-PSP	0	0	0	1	0
Q9NZZ3	noID-PSP	0	0	0	1	0
P55039	noID-PSP	0	0	0	0	1
P11413	noID-PSP	1	1	0	0	1
P31949	noID-PSP	0	1	0	0	1
Q9Y5L3	noID-PSP	0	0	0	1	0
O96011	noID-PSP	0	0	0	1	1
Q9NUQ9	noID-PSP	0	0	0	0	1
P41223	noID-PSP	0	0	0	1	0
Q0PNE2	noID-PSP	0	0	0	1	0
Q8TCF1	noID-PSP	0	0	0	1	1
Q9GZV7	noID-PSP	0	0	0	0	1
Q9NYW4	noID-PSP	0	0	0	1	0
P50748	noID-PSP	0	0	0	1	0
Q8WZ33	noID-PSP	0	0	0	1	0
P00491	noID-PSP	0	1	0	0	1
Q6UX34	noID-PSP	0	0	0	1	0
O43423	noID-PSP	0	0	0	1	0
P13804	noID-PSP	0	0	0	0	1
P49789	noID-PSP	0	0	0	1	0
Q9NTK5	noID-PSP	0	1	0	1	1
A8MU93	noID-PSP	0	0	0	1	0
P51648	noID-PSP	0	0	0	0	1
P00558	noID-PSP	1	0	0	1	1
P19784	noID-PSP	0	1	0	1	1
Q15165	noID-PSP	0	0	0	1	0
P61218	noID-PSP	0	0	0	1	0
C9JLW8	noID-PSP	0	0	1	1	1
Q7L8W6	noID-PSP	0	0	0	1	0
Q96T76	noID-PSP	1	0	0	1	0
P61266	noID-PSP	0	0	0	0	1
P61353	noID-PSP	0	1	0	1	0
P59190	noID-PSP	0	0	0	0	1
Q8NEA4	noID-PSP	0	0	0	1	0
Q9Y6A4	noID-PSP	0	0	0	1	0
Q93077	noID-PSP	0	0	0	1	1
Q9Y295	noID-PSP	0	0	0	1	0
P62258	noID-PSP	0	0	0	1	1
Q9BZH6	noID-PSP	0	0	0	1	0
Q9BQE3	noID-PSP	0	0	0	1	1
Q15019	noID-PSP	0	1	0	1	1
Q71UM5	noID-PSP	0	0	0	1	0
Q9Y693	noID-PSP	0	0	0	1	0
P24844	noID-PSP	0	0	0	1	0
O15342	noID-PSP	0	0	0	1	0
Q15370	noID-PSP	0	0	0	1	0
P40616	noID-PSP	0	0	0	1	0
O14980	noID-PSP	1	0	1	1	0
Q00169	noID-PSP	0	0	0	0	1
Q86XR5	noID-PSP	0	0	0	1	0
Q9BSD7	noID-PSP	0	0	0	1	0
O15294	noID-PSP	0	0	0	0	1
Q9Y4C4	noID-PSP	0	0	0	0	1
Q6PJG6	noID-PSP	0	0	0	1	1
Q9Y6D9	noID-PSP	0	0	0	1	1
P21283	noID-PSP	0	0	0	0	1
P17987	noID-PSP	1	0	0	1	1
Q9BT22	noID-PSP	0	0	0	1	0
Q9H2H8	noID-PSP	0	0	0	1	0
P56192	noID-PSP	0	0	1	1	1
Q9BRX2	noID-PSP	0	0	0	1	1
O15160	noID-PSP	0	0	0	1	1
P17096	noID-PSP	0	1	0	1	1
P12273	noID-PSP	0	0	0	1	1
P60842	noID-PSP	1	0	1	1	1
Q9UII2	noID-PSP	0	0	0	1	1
Q96CS2	noID-PSP	0	0	0	1	0
Q99547	noID-PSP	0	0	0	1	1
Q9Y221	noID-PSP	0	0	0	1	1
Q9BW61	noID-PSP	0	0	0	1	0
Q99627	noID-PSP	0	0	0	0	1
P30154	noID-PSP	0	0	0	1	1
Q96DA6	noID-PSP	0	0	0	0	1
Q86SK9	noID-PSP	0	0	0	0	1
Q9UI15	noID-PSP	0	0	0	1	1
Q9BRR6	noID-PSP	0	0	0	1	0
P54819	noID-PSP	0	0	0	0	1
Q07960	noID-PSP	0	0	0	0	1
Q7L576	noID-PSP	1	0	0	1	0
P62987	noID-PSP	0	0	0	1	1
Q9H999	noID-PSP	0	0	0	1	0
Q96JD6	noID-PSP	0	0	0	0	1
P20671	noID-PSP	0	0	0	1	1
Q7Z7K0	noID-PSP	0	0	0	0	1
P46779	noID-PSP	0	0	0	1	1
Q9NYJ1	noID-PSP	0	0	0	1	0
O14832	noID-PSP	0	0	0	1	0
Q15631	noID-PSP	0	0	0	1	0
Q9NX04	noID-PSP	0	0	0	1	0
Q12988	noID-PSP	0	0	0	0	1
Q9NZN4	noID-PSP	0	0	0	1	1
P61601	noID-PSP	0	0	0	0	1
O43924	noID-PSP	0	0	0	1	0
H3BMG3	noID-PSP	0	0	0	1	0
Q96BM9	noID-PSP	0	0	0	0	1
P05141	noID-PSP	1	0	0	1	1
Q16563	noID-PSP	0	0	0	1	0
P54289	noID-PSP	0	0	0	0	1
P41134	noID-PSP	0	0	0	0	1
Q92747	noID-PSP	0	0	0	1	1
Q96CW9	noID-PSP	0	0	0	0	1
O14977	noID-PSP	0	0	0	0	1
O94766	noID-PSP	0	0	0	1	1
Q8WVY7	noID-PSP	0	0	0	1	0
O15217	noID-PSP	0	0	0	0	1
O14841	noID-PSP	0	0	0	1	0
Q7Z7J9	noID-PSP	0	0	0	1	0
Q14656	noID-PSP	0	0	0	1	0
P62906	noID-PSP	0	0	0	1	1
P14621	noID-PSP	0	0	0	0	1
P51659	noID-PSP	0	0	0	1	1
P60174	noID-PSP	0	0	0	0	1
P09429	noID-PSP	0	1	0	1	1
O75818	noID-PSP	0	0	0	1	1
Q9BT17	noID-PSP	0	0	0	1	0
P63104	noID-PSP	0	0	0	1	1
P32456	noID-PSP	0	0	0	0	1
P47756	noID-PSP	0	1	0	1	0
Q8NFH4	noID-PSP	0	0	0	1	0
Q15072	noID-PSP	0	0	0	1	0
Q9UMY4	noID-PSP	0	0	0	1	1
Q15382	noID-PSP	0	0	0	1	0
Q93079	noID-PSP	0	0	0	1	0
P00387	noID-PSP	0	0	0	0	1
Q15041	noID-PSP	0	0	0	1	0
Q99878	noID-PSP	0	0	0	1	1
Q8NFR7	noID-PSP	0	0	0	1	0
O94772	noID-PSP	0	0	0	0	1
Q8TET4	noID-PSP	0	0	0	0	1
Q8WXX5	noID-PSP	0	0	0	1	0
Q15208	noID-PSP	0	0	0	1	1
Q9BVI4	noID-PSP	0	0	0	1	1
O75828	noID-PSP	0	0	0	0	1
Q9NSD9	noID-PSP	0	0	0	1	1
P83731	noID-PSP	1	1	0	1	1
O00585	noID-PSP	0	0	0	1	1
P27338	noID-PSP	0	0	0	0	1
Q8WVM0	noID-PSP	0	0	0	1	1
P56556	noID-PSP	0	0	0	1	0
Q15067	noID-PSP	0	0	0	1	0
A6NH52	noID-PSP	0	0	0	0	1
P04054	noID-PSP	0	0	0	1	0
Q9Y285	noID-PSP	0	0	0	1	1
Q9P1F3	noID-PSP	0	0	0	1	1
Q16181	noID-PSP	0	0	0	1	1
P62807	noID-PSP	0	0	0	1	0
Q15046	noID-PSP	0	0	1	1	1
Q8NBU5	noID-PSP	0	0	0	1	1
P35244	noID-PSP	0	0	0	1	0
P99999	noID-PSP	0	0	0	0	1
O00505	noID-PSP	0	0	1	1	1
Q9NPJ3	noID-PSP	0	0	0	0	1
P08758	noID-PSP	1	1	0	1	1
Q9P2R3	noID-PSP	0	0	0	1	1
Q9NZ63	noID-PSP	0	0	0	1	0
O43488	noID-PSP	0	0	0	0	1
P23297	noID-PSP	0	0	0	0	1
P62877	noID-PSP	0	0	0	0	1
P53803	noID-PSP	0	0	0	1	0
P30613	noID-PSP	0	0	0	1	1
Q9NPD8	noID-PSP	0	0	0	1	0
Q9P2W1	noID-PSP	0	0	0	1	1
Q16778	noID-PSP	0	0	0	1	0
Q8NBX0	noID-PSP	0	0	0	0	1
P61758	noID-PSP	0	0	0	1	1
Q96CW1	noID-PSP	0	1	0	0	1
P49590	noID-PSP	0	0	0	0	1
Q9Y2S2	noID-PSP	0	0	0	1	0
Q99714	noID-PSP	0	0	0	1	1
Q8N9V3	noID-PSP	0	0	0	1	0
A8MV24	noID-PSP	0	0	0	1	0
P60891	noID-PSP	0	0	0	0	1
Q9BRJ7	noID-PSP	0	0	0	1	1
O14983	noID-PSP	0	0	0	1	1
Q9Y6J8	noID-PSP	0	0	0	0	1
Q9HCH3	noID-PSP	0	0	0	0	1
O75191	noID-PSP	0	0	0	1	0
Q00526	noID-PSP	0	0	0	0	1
P30536	noID-PSP	0	0	0	1	0
O95833	noID-PSP	0	0	0	0	1
Q8WVB3	noID-PSP	0	0	0	1	0
P08590	noID-PSP	0	0	0	1	0
Q6IPU0	noID-PSP	0	0	0	1	0
O76095	noID-PSP	0	0	0	0	1
P06737	noID-PSP	0	0	0	1	0
P0DP58	noID-PSP	0	0	0	0	1
Q9H4E5	noID-PSP	0	0	0	1	0
Q6NUM9	noID-PSP	0	0	0	1	0
P49721	noID-PSP	0	0	0	0	1
P62979	noID-PSP	1	0	0	1	1
Q7L7L0	noID-PSP	0	0	0	1	1
Q92526	noID-PSP	0	0	0	0	1
Q9H1B4	noID-PSP	0	0	0	0	1
Q9BWJ5	noID-PSP	0	0	0	1	0
Q66LE6	noID-PSP	0	0	0	1	0
P52434	noID-PSP	0	0	0	1	1
Q9Y2H1	noID-PSP	0	0	0	0	1
Q9UNW1	noID-PSP	0	0	0	1	0
Q16653	noID-PSP	0	0	0	0	1
Q86Y82	noID-PSP	0	0	0	0	1
P52292	noID-PSP	0	0	1	1	0
O60645	noID-PSP	0	0	0	1	1
Q08881	noID-PSP	0	0	0	0	1
P46926	noID-PSP	0	0	0	1	1
Q9NUL7	noID-PSP	0	0	0	1	1
Q8TED0	noID-PSP	0	0	0	1	0
O15273	noID-PSP	0	0	0	1	1
Q9Y2L1	noID-PSP	0	0	0	1	1
Q96JJ3	noID-PSP	0	0	0	1	1
O43592	noID-PSP	0	0	0	1	0
O15247	noID-PSP	0	0	0	0	1
P12955	noID-PSP	0	0	0	1	1
Q8TAF3	noID-PSP	0	0	0	0	1
O14773	noID-PSP	0	0	0	0	1
O15182	noID-PSP	0	0	0	0	1
P31939	noID-PSP	0	0	0	0	1
Q9NUL5	noID-PSP	0	0	1	1	0
P47895	noID-PSP	0	0	0	0	1
Q9NTX5	noID-PSP	0	0	0	1	0
Q6IAN0	noID-PSP	0	0	0	1	0
Q8TAA3	noID-PSP	0	0	0	1	1
O75746	noID-PSP	0	0	0	0	1
O60493	noID-PSP	0	0	0	0	1
Q969K4	noID-PSP	0	0	0	1	0
P11908	noID-PSP	0	0	0	0	1
Q9Y3C6	noID-PSP	0	0	0	1	1
Q9P000	noID-PSP	0	0	0	1	0
Q9UM13	noID-PSP	0	0	0	0	1
Q8IZ83	noID-PSP	0	0	0	1	1
P01037	noID-PSP	0	0	0	0	1
P26885	noID-PSP	0	0	0	1	0
P55854	noID-PSP	1	0	0	1	0
Q5SGD2	noID-PSP	0	0	0	1	1
Q53R41	noID-PSP	0	0	0	0	1
P06702	noID-PSP	0	0	0	1	1
P54105	noID-PSP	0	0	0	1	1
Q02252	noID-PSP	0	0	0	0	1
O43813	noID-PSP	0	0	0	1	1
O95294	noID-PSP	0	0	0	0	1
P43378	noID-PSP	0	0	0	1	1
P68104	noID-PSP	1	0	0	1	1
P09493	noID-PSP	0	0	0	1	1
Q99735	noID-PSP	0	0	0	1	0
Q9Y5L4	noID-PSP	0	0	0	1	1
O14638	noID-PSP	0	0	0	1	0
Q9Y484	noID-PSP	0	0	0	1	0
P09471	noID-PSP	0	0	0	0	1
Q99417	noID-PSP	0	0	0	1	1
P63000	noID-PSP	0	1	0	1	1
O43765	noID-PSP	0	0	0	1	0
P08133	noID-PSP	0	0	0	1	1
Q7RTV0	noID-PSP	0	0	0	1	0
Q9H936	noID-PSP	0	0	0	1	1
Q9BS26	noID-PSP	0	0	0	1	1
Q13888	noID-PSP	0	0	0	1	1
P29034	noID-PSP	0	0	0	1	0
Q96P63	noID-PSP	0	0	0	1	1
O00628	noID-PSP	0	0	0	0	1
P01033	noID-PSP	0	0	0	1	0
Q15691	noID-PSP	0	1	0	1	1
P35544	noID-PSP	0	0	0	1	1
P62879	noID-PSP	0	0	0	1	1
Q8IUE6	noID-PSP	0	0	0	0	1
P48539	noID-PSP	0	0	0	1	0
Q9BZL1	noID-PSP	0	0	0	1	1
P62857	noID-PSP	0	0	0	0	1
P54577	noID-PSP	0	1	1	1	1
P61088	noID-PSP	0	0	0	1	1
P50395	noID-PSP	0	0	0	1	1
Q06830	noID-PSP	1	0	0	1	1
Q9UNZ5	noID-PSP	0	0	0	1	1
P39023	noID-PSP	1	0	0	1	1
P11166	noID-PSP	0	0	0	1	1
Q6UW02	noID-PSP	0	0	0	0	1
P62847	noID-PSP	1	0	1	1	1
P30740	noID-PSP	0	0	0	1	0
O76003	noID-PSP	0	0	0	1	1
Q96AG4	noID-PSP	0	0	0	0	1
O14531	noID-PSP	0	0	0	0	1
P04075	noID-PSP	0	0	0	1	1
Q9H244	noID-PSP	0	0	0	0	1
Q9UKL6	noID-PSP	0	0	0	1	0
O95881	noID-PSP	0	0	0	1	0
O00483	noID-PSP	0	0	0	1	1
O00584	noID-PSP	0	0	1	1	1
P04908	noID-PSP	0	0	0	1	0
A6NDG6	noID-PSP	0	0	0	1	0
Q16555	noID-PSP	0	0	0	1	1
P11586	noID-PSP	1	0	0	1	1
Q15427	noID-PSP	0	0	0	1	0
P25788	noID-PSP	0	1	0	1	1
P19367	noID-PSP	0	0	0	0	1
Q9BW11	noID-PSP	0	0	0	1	1
P61221	noID-PSP	0	0	0	1	0
P22692	noID-PSP	0	0	0	0	1
Q15759	noID-PSP	0	0	0	0	1
Q99623	noID-PSP	1	0	0	1	1
Q16559	noID-PSP	0	0	0	1	1
O60488	noID-PSP	0	0	0	0	1
P31689	noID-PSP	1	0	0	1	1
Q96QA6	noID-PSP	0	0	0	1	1
Q9NPA8	noID-PSP	0	0	0	1	0
Q9H3K6	noID-PSP	0	0	0	1	0
O00488	noID-PSP	0	0	0	1	0
Q9GZS1	noID-PSP	0	0	0	1	1
Q9UQ80	noID-PSP	0	0	0	1	1
P12004	noID-PSP	0	0	0	1	1
P62750	noID-PSP	0	0	0	1	0
Q15404	noID-PSP	0	0	0	1	0
P12235	noID-PSP	1	0	0	0	1
Q06609	noID-PSP	0	0	0	1	1
P07737	noID-PSP	1	0	1	1	1
O14744	noID-PSP	0	0	0	1	1
P00450	noID-PSP	0	0	0	0	1
Q92499	noID-PSP	0	0	1	1	1
Q9BSF4	noID-PSP	0	0	0	1	0
Q7L523	noID-PSP	0	0	0	1	0
P29218	noID-PSP	0	0	0	0	1
Q9UJ72	noID-PSP	0	0	0	1	1
Q9H0C2	noID-PSP	0	0	0	0	1
P62308	noID-PSP	0	0	0	1	1
Q9BV38	noID-PSP	0	0	0	1	1
Q9NZW5	noID-PSP	0	0	0	0	1
Q01469	noID-PSP	0	1	0	1	1
Q8N357	noID-PSP	0	0	0	1	0
O75940	noID-PSP	0	0	0	1	1
O75947	noID-PSP	0	0	0	0	1
P62491	noID-PSP	0	1	0	0	1
P62699	noID-PSP	0	0	0	0	1
Q8NEJ0	noID-PSP	0	0	0	1	0
Q9NQ92	noID-PSP	0	0	0	1	0
Q9UHA2	noID-PSP	0	0	0	1	0
P16104	noID-PSP	0	0	0	1	1
P42338	noID-PSP	0	0	0	1	0
P23919	noID-PSP	0	0	0	1	0
P68431	noID-PSP	1	0	0	0	1
O60927	noID-PSP	0	0	0	1	1
P09234	noID-PSP	0	0	0	1	1
P13637	noID-PSP	0	0	0	0	1
O75935	noID-PSP	0	0	0	1	1
P62899	noID-PSP	0	1	0	1	1
P21980	noID-PSP	1	1	0	1	0
O43852	noID-PSP	0	0	0	1	0
P0DP23	noID-PSP	0	0	0	1	0
Q9GZN8	noID-PSP	0	0	0	1	1
Q9UKM9	noID-PSP	0	1	1	1	0
Q9Y6U3	noID-PSP	0	0	0	0	1
Q9UNM6	noID-PSP	0	1	0	1	1
P62805	noID-PSP	1	0	0	1	0
P62937	noID-PSP	1	0	0	0	1
P09211	noID-PSP	0	0	0	0	1
Q9H269	noID-PSP	0	0	0	1	1
O75838	noID-PSP	0	0	0	1	0
P49765	noID-PSP	0	0	0	1	1
P02747	noID-PSP	0	0	0	0	1
P62854	noID-PSP	0	1	0	1	0
Q53GQ0	noID-PSP	0	1	0	0	1
O95169	noID-PSP	0	0	0	0	1
Q9BYC9	noID-PSP	0	0	0	1	1
P62266	noID-PSP	0	1	0	0	1
Q8TCB0	noID-PSP	0	0	0	1	1
A9QM74	noID-PSP	0	0	0	0	1
P23528	noID-PSP	1	1	0	1	1
P13929	noID-PSP	1	0	0	0	1
Q14192	noID-PSP	0	0	0	1	1
Q9BVC6	noID-PSP	0	0	0	1	0
P40261	noID-PSP	0	0	0	1	0
P17612	noID-PSP	0	0	0	1	1
P47893	noID-PSP	0	0	0	0	1
P51149	noID-PSP	0	1	0	0	1
Q9NVM6	noID-PSP	0	0	0	0	1
Q9BXA6	noID-PSP	0	0	0	1	0
P46781	noID-PSP	1	0	0	1	1
H3BS89	noID-PSP	0	0	0	1	0
P55344	noID-PSP	0	0	0	1	1
P57053	noID-PSP	0	0	0	1	0
P62081	noID-PSP	0	0	0	1	1
Q8NBQ7	noID-PSP	0	0	0	1	1
Q15436	noID-PSP	1	0	0	0	1
O96000	noID-PSP	0	0	0	1	1
Q9UPT9	noID-PSP	0	0	0	1	1
P53677	noID-PSP	0	0	0	0	1
Q12798	noID-PSP	0	0	0	0	1
Q6P2C8	noID-PSP	0	0	0	1	0
Q9BV86	noID-PSP	0	0	0	1	1
Q99418	noID-PSP	0	0	0	0	1
O43447	noID-PSP	0	0	0	1	1
Q9NYH9	noID-PSP	0	0	0	1	1
P48643	noID-PSP	1	0	0	1	1
Q7L5Y9	noID-PSP	0	0	0	0	1
P09669	noID-PSP	0	0	0	0	1
Q9Y6E2	noID-PSP	0	0	0	1	1
O00299	noID-PSP	0	1	0	0	1
P38606	noID-PSP	0	0	0	0	1
O75342	noID-PSP	0	0	0	1	0
P00568	noID-PSP	0	0	0	0	1
A0A075B6S2	noID-PSP	0	0	0	1	0
Q9P2T1	noID-PSP	0	0	0	1	0
P61981	noID-PSP	0	1	1	1	1
P07919	noID-PSP	0	0	0	1	0
P59768	noID-PSP	0	0	0	0	1
Q15646	noID-PSP	0	0	1	1	0
P61956	noID-PSP	1	1	0	1	1
Q9NZG7	noID-PSP	0	0	0	0	1
P37802	noID-PSP	0	1	0	1	1
Q9Y333	noID-PSP	0	0	1	1	1
P18124	noID-PSP	1	0	0	1	1
P61163	noID-PSP	0	0	0	1	1
P07108	noID-PSP	0	0	0	1	0
O43427	noID-PSP	0	0	0	1	0
P21397	noID-PSP	0	0	0	0	1
O95970	noID-PSP	0	0	0	0	1
O94760	noID-PSP	0	0	0	1	1
Q969M1	noID-PSP	0	0	0	0	1
Q9BZP6	noID-PSP	0	0	0	1	1
O43805	noID-PSP	0	0	0	0	1
Q9NS86	noID-PSP	0	0	0	0	1
P28482	noID-PSP	0	0	0	1	1
P63173	noID-PSP	0	0	0	0	1
Q96A72	noID-PSP	0	0	0	1	1
Q03924	noID-PSP	0	0	0	1	0
Q9UJ70	noID-PSP	0	0	0	1	1
Q96LT7	noID-PSP	0	0	0	1	0
P15259	noID-PSP	0	0	0	1	0
Q8TED1	noID-PSP	0	0	0	1	0
P06733	noID-PSP	1	0	0	0	1
P00403	noID-PSP	0	0	0	0	1
Q9NV31	noID-PSP	0	0	0	1	1
Q9H115	noID-PSP	0	0	0	0	1
Q96HJ9	noID-PSP	0	0	0	1	1
O94832	noID-PSP	0	0	0	1	1
O14548	noID-PSP	0	0	0	1	1
P46459	noID-PSP	0	0	0	0	1
Q7KZF4	noID-PSP	1	0	1	1	1
O15514	noID-PSP	0	0	0	1	0
P22234	noID-PSP	1	0	0	0	1
Q6P1M0	noID-PSP	0	0	0	0	1
Q9UJT1	noID-PSP	0	0	0	0	1
Q9UJT0	noID-PSP	0	0	0	0	1
Q7Z4W1	noID-PSP	0	0	0	1	0
P49902	noID-PSP	0	0	0	1	0
Q8N5K1	noID-PSP	0	0	0	1	1
Q15051	noID-PSP	0	0	0	0	1
Q9Y376	noID-PSP	0	0	0	1	0
P61927	noID-PSP	0	0	0	0	1
Q96S52	noID-PSP	0	0	0	1	0
O95707	noID-PSP	0	0	0	1	1
P19237	noID-PSP	0	0	0	1	0
Q9NR00	noID-PSP	0	0	0	1	0
P43034	noID-PSP	0	0	0	0	1
Q16658	noID-PSP	1	0	0	1	1
Q9NZC3	noID-PSP	0	0	0	1	0
P21399	noID-PSP	0	0	0	1	0
P84101	noID-PSP	0	0	0	1	0
Q9NVX2	noID-PSP	0	0	0	1	1
Q9Y6M9	noID-PSP	0	0	0	0	1
P32780	noID-PSP	0	0	0	0	1
Q96IX5	noID-PSP	0	0	0	1	1
Q9UI42	noID-PSP	0	0	0	1	0
Q8WZA2	noID-PSP	0	0	0	0	1
O75955	noID-PSP	0	0	0	0	1
Q13057	noID-PSP	0	0	0	0	1
P10606	noID-PSP	0	0	0	0	1
Q16527	noID-PSP	0	0	0	1	0
Q86Y56	noID-PSP	0	0	0	1	0
Q9Y3I0	noID-PSP	0	0	1	1	1
Q05952	noID-PSP	0	0	0	1	1
P84077	noID-PSP	1	0	0	1	1
P23368	noID-PSP	0	0	0	0	1
P31947	noID-PSP	0	0	0	1	1
O15484	noID-PSP	0	0	0	0	1
P36543	noID-PSP	0	0	0	0	1
Q9BY41	noID-PSP	0	0	0	0	1
Q8IYL9	noID-PSP	0	0	0	1	0
P29762	noID-PSP	0	0	0	0	1
Q9NPJ4	noID-PSP	0	0	0	1	0
Q14344	noID-PSP	0	0	0	0	1
O95059	noID-PSP	0	0	0	1	1
O00233	noID-PSP	0	0	0	1	0
Q96K12	noID-PSP	0	0	0	1	0
P27635	noID-PSP	1	1	0	1	1
Q9UKC9	noID-PSP	0	0	0	1	0
Q15024	noID-PSP	0	0	0	1	1
P68402	noID-PSP	0	0	0	1	0
Q96FQ6	noID-PSP	0	0	0	1	1
P42336	noID-PSP	0	0	0	0	1
O15205	noID-PSP	0	0	0	1	0
Q9H0Q0	noID-PSP	0	0	0	0	1
Q14164	noID-PSP	0	0	0	1	0
P22694	noID-PSP	0	0	0	1	1
Q12765	noID-PSP	0	0	0	0	1
Q9BRX9	noID-PSP	0	0	0	1	0
Q6DKI1	noID-PSP	0	0	0	1	1
P0C7W0	noID-PSP	0	0	0	1	0
P42677	noID-PSP	0	1	0	1	1
P30041	noID-PSP	0	0	0	1	1
Q9Y277	noID-PSP	0	0	0	0	1
P0CG48	noID-PSP	0	0	0	1	1
O76054	noID-PSP	0	0	0	0	1
Q00266	noID-PSP	0	0	0	0	1
Q9HB71	noID-PSP	0	1	0	1	1
P42330	noID-PSP	0	0	0	1	1
O15144	noID-PSP	0	0	0	1	1
Q16718	noID-PSP	0	0	0	0	1
P49758	noID-PSP	0	0	0	1	0
Q9NPF4	noID-PSP	0	0	0	1	0
Q99615	noID-PSP	0	0	0	0	1
Q9Y3E5	noID-PSP	0	0	0	1	0
Q9BTW9	noID-PSP	0	0	0	1	1
P49773	noID-PSP	0	0	0	0	1
Q8WVI7	noID-PSP	0	0	0	1	0
Q8ND90	noID-PSP	0	0	0	1	0
P12883	noID-PSP	0	0	0	1	0
Q92583	noID-PSP	0	0	0	0	1
Q2TAY7	noID-PSP	0	0	0	1	1
P61923	noID-PSP	0	0	0	1	1
P61278	noID-PSP	0	0	0	1	1
Q96HU8	noID-PSP	0	0	0	0	1
P32189	noID-PSP	0	0	0	1	1
O15347	noID-PSP	0	1	0	1	1
Q4G0S7	noID-PSP	0	0	0	1	0
Q9Y3D7	noID-PSP	0	0	0	0	1
Q9NYL9	noID-PSP	1	0	0	1	1
Q5H9S7	noID-PSP	0	0	0	1	0
Q8IUX4	noID-PSP	0	0	1	1	1
Q99848	noID-PSP	0	0	0	1	1
Q96CX3	noID-PSP	0	0	0	1	1
Q9NUI1	noID-PSP	0	0	0	1	0
P33992	noID-PSP	0	0	0	1	1
Q9NP97	noID-PSP	0	0	0	0	1
P50416	noID-PSP	0	0	0	0	1
Q9NUZ1	noID-PSP	0	0	0	1	0
Q99436	noID-PSP	0	1	0	1	0
Q96JC1	noID-PSP	0	0	0	1	1
Q9H4A4	noID-PSP	0	0	0	0	1
Q8N9N7	noID-PSP	0	0	0	0	1
Q96IU4	noID-PSP	0	0	0	1	0
P14854	noID-PSP	0	0	0	0	1
Q9H3Y8	noID-PSP	0	0	0	1	0
P62888	noID-PSP	1	1	0	1	1
P54920	noID-PSP	0	0	0	0	1
O00519	noID-PSP	0	0	0	0	1
Q15126	noID-PSP	0	0	0	0	1
Q71UI9	noID-PSP	0	0	0	1	1
O75830	noID-PSP	0	0	0	1	0
O60218	noID-PSP	0	0	0	0	1
Q99733	noID-PSP	0	0	0	0	1
Q5GLZ8	noID-PSP	0	0	0	1	0
Q8IXI1	noID-PSP	0	0	0	0	1
P05023	noID-PSP	0	0	0	0	1
Q9Y5J9	noID-PSP	0	0	0	0	1
Q14683	noID-PSP	0	0	0	1	1
Q9P299	noID-PSP	0	0	0	0	1
P50238	noID-PSP	0	0	0	1	0
Q8N5G0	noID-PSP	0	0	0	1	0
P25789	noID-PSP	0	1	0	1	1
P20962	noID-PSP	0	0	0	1	0
Q9Y265	noID-PSP	0	0	0	1	1
P04080	noID-PSP	0	0	0	1	1
Q8WXD5	noID-PSP	0	0	0	1	1
P23526	noID-PSP	1	0	0	0	1
O95455	noID-PSP	0	0	0	1	0
Q9HAV0	noID-PSP	0	0	0	0	1
P10644	noID-PSP	0	0	0	1	1
P60981	noID-PSP	0	0	0	1	1
Q13951	noID-PSP	0	0	0	1	1
Q7Z4G4	noID-PSP	0	0	0	1	0
P10599	noID-PSP	0	1	0	1	1
Q9BTT4	noID-PSP	0	0	0	1	1
P05556	noID-PSP	0	1	0	1	1
P53680	noID-PSP	0	0	0	1	0
P01579	noID-PSP	0	0	0	0	1
P60900	noID-PSP	0	1	0	1	0
P10620	noID-PSP	0	0	0	1	0
Q9BSU1	noID-PSP	0	0	0	1	0
P05062	noID-PSP	0	0	0	0	1
Q99653	noID-PSP	0	0	0	0	1
Q9NUP9	noID-PSP	0	0	0	0	1
Q9Y3D0	noID-PSP	0	0	0	1	0
Q8IVV2	noID-PSP	0	0	0	1	0
P08263	noID-PSP	0	0	0	0	1
Q03393	noID-PSP	0	0	0	1	0
Q9NRX4	noID-PSP	0	0	0	1	0
Q9HBL7	noID-PSP	0	0	0	0	1
P07858	noID-PSP	0	0	0	1	0
P41236	noID-PSP	0	0	0	0	1
Q8TAM2	noID-PSP	0	0	0	0	1
Q8NHR9	noID-PSP	0	0	0	0	1
Q3SXM5	noID-PSP	0	0	0	1	1
P08754	noID-PSP	0	0	0	1	1
Q99471	noID-PSP	0	0	0	0	1
Q6UXN9	noID-PSP	0	0	0	1	0
Q14974	noID-PSP	1	0	1	1	0
Q9NR31	noID-PSP	1	0	0	0	1
P05026	noID-PSP	0	0	0	0	1
Q8IZ81	noID-PSP	0	0	0	1	0
Q96QK1	noID-PSP	0	0	0	1	1
Q00535	noID-PSP	0	0	0	1	1
Q96PN8	noID-PSP	0	0	0	1	0
Q96FA3	noID-PSP	0	0	0	1	0
Q562R1	noID-PSP	0	0	0	1	1
O14732	noID-PSP	0	0	0	1	0
Q5JVL4	noID-PSP	0	0	0	0	1
Q00796	noID-PSP	0	0	0	0	1
Q53S58	noID-PSP	0	0	0	1	0
Q6IQ16	noID-PSP	0	0	0	1	1
P00338	noID-PSP	1	0	0	1	1
Q9H9Z2	noID-PSP	0	0	1	1	1
Q8N668	noID-PSP	0	0	0	1	0
P00918	noID-PSP	0	0	0	0	1
P42025	noID-PSP	0	0	0	1	1
Q6P9B6	noID-PSP	0	0	0	1	0
P58546	noID-PSP	0	0	0	0	1
Q9Y342	noID-PSP	0	0	0	0	1
O43739	noID-PSP	0	0	0	0	1
Q9C0B1	noID-PSP	0	0	0	1	0
P61158	noID-PSP	1	0	0	0	1
Q16695	noID-PSP	0	0	0	1	1
Q86WX3	noID-PSP	0	0	0	1	1
P19105	noID-PSP	0	0	0	1	0
Q99879	noID-PSP	0	0	0	1	1
O75459	noID-PSP	0	0	0	1	0
Q86XI2	noID-PSP	0	0	0	1	1
Q6EEV6	noID-PSP	0	0	0	0	1
Q92890	noID-PSP	0	0	0	1	0
Q9BVQ7	noID-PSP	0	0	0	1	0
Q8NEP7	noID-PSP	0	0	0	1	0
Q9H8S9	noID-PSP	0	0	0	1	1
Q9BTV4	noID-PSP	0	0	0	1	0
O00422	noID-PSP	0	0	0	1	1
Q16667	noID-PSP	0	0	0	0	1
Q8TEX9	noID-PSP	0	0	0	1	1
Q5T447	noID-PSP	0	0	0	1	1
Q6T311	noID-PSP	0	0	0	1	0
O95803	noID-PSP	0	0	0	1	0
Q9P0I2	noID-PSP	0	0	0	1	0
P51452	noID-PSP	0	0	0	1	1
Q07020	noID-PSP	1	0	0	1	0
P29803	noID-PSP	0	0	0	0	1
P07195	noID-PSP	1	0	0	0	1
O75352	noID-PSP	0	0	0	1	0
Q96F25	noID-PSP	0	0	0	1	0
Q16531	noID-PSP	0	0	0	1	1
Q92759	noID-PSP	0	0	0	0	1
Q13526	noID-PSP	0	0	0	1	1
P08708	noID-PSP	0	1	0	1	1
P23381	noID-PSP	0	0	0	1	0
Q9H4G4	noID-PSP	0	0	0	0	1
P55735	noID-PSP	0	0	0	1	1
P63167	noID-PSP	0	0	0	1	1
Q9Y315	noID-PSP	0	0	0	1	1
Q9Y324	noID-PSP	0	0	0	1	1
Q15327	noID-PSP	0	0	0	1	0
P62244	noID-PSP	0	0	0	0	1
P49770	noID-PSP	0	0	0	1	0
O14893	noID-PSP	0	0	0	1	1
Q7L099	noID-PSP	0	0	0	0	1
P13639	noID-PSP	1	0	0	1	1
P62136	noID-PSP	0	0	0	1	1
Q16774	noID-PSP	0	0	0	0	1
P62269	noID-PSP	0	0	0	0	1
P12277	noID-PSP	0	0	0	0	1
P61764	noID-PSP	0	0	0	0	1
Q9NVH1	noID-PSP	0	0	0	0	1
Q96FX7	noID-PSP	0	0	0	1	0
Q09028	noID-PSP	0	0	0	1	1
P68366	noID-PSP	0	0	0	1	1
P47813	noID-PSP	0	0	0	0	1
Q9H3U1	noID-PSP	0	0	0	1	0
P37837	noID-PSP	0	1	0	0	1
Q9UHQ9	noID-PSP	0	0	0	1	1
Q9BT78	noID-PSP	0	0	0	0	1
P59998	noID-PSP	0	1	0	1	1
Q13126	noID-PSP	0	0	0	1	0
P49588	noID-PSP	0	0	0	1	1
P84085	noID-PSP	1	0	0	0	1
Q9Y421	noID-PSP	0	0	0	1	0
O76038	noID-PSP	0	0	0	1	0
P62829	noID-PSP	1	0	0	0	1
P04899	noID-PSP	0	0	0	0	1
Q4VC31	noID-PSP	0	0	0	1	0
P33993	noID-PSP	1	0	0	1	1
Q9UIA9	noID-PSP	0	0	0	1	1
Q9Y696	noID-PSP	0	0	0	1	1
Q9Y2V2	noID-PSP	0	0	0	1	1
A9UHW6	noID-PSP	0	0	0	1	0
P62277	noID-PSP	0	0	0	1	1
P40121	noID-PSP	0	1	0	0	1
Q5RKV6	noID-PSP	0	0	0	1	1
P52789	noID-PSP	0	0	0	1	0
P63241	noID-PSP	0	1	1	1	0
O00264	noID-PSP	0	0	0	1	1
Q13541	noID-PSP	0	0	0	1	1
Q9HAP6	noID-PSP	0	0	0	0	1
P36404	noID-PSP	0	0	0	1	1
Q9NZ32	noID-PSP	0	0	0	1	0
P07384	noID-PSP	0	1	0	0	1
P60033	noID-PSP	0	0	0	0	1
P52306	noID-PSP	0	0	0	0	1
Q9NRW7	noID-PSP	0	0	0	0	1
O43678	noID-PSP	0	0	0	0	1
Q9NPJ1	noID-PSP	0	0	0	0	1
Q9Y224	noID-PSP	0	0	1	1	1
Q13882	noID-PSP	0	0	0	1	0
Q8N3I7	noID-PSP	0	0	0	0	1
P26447	noID-PSP	0	0	0	1	1
F5H284	noID-PSP	0	0	0	0	1
Q6FI13	noID-PSP	0	0	0	1	1
Q5JST6	noID-PSP	0	0	0	1	0
P09467	noID-PSP	0	0	0	1	0
Q9UL46	noID-PSP	0	0	0	0	1
Q9NRR3	noID-PSP	0	0	0	1	0
P22392	noID-PSP	0	1	0	1	1
P47755	noID-PSP	0	0	0	1	1
Q9H8X2	noID-PSP	0	0	1	1	1
Q9Y5S9	noID-PSP	0	1	0	1	1
P62241	noID-PSP	1	0	0	1	1
Q92905	noID-PSP	0	0	0	0	1
P68106	noID-PSP	0	0	0	0	1
Q9GZV4	noID-PSP	0	0	0	1	1
Q92561	noID-PSP	0	0	0	0	1
P02787	noID-PSP	0	0	0	1	1
P21266	noID-PSP	0	0	0	1	1
P45880	noID-PSP	0	0	0	1	1
P60673	noID-PSP	0	0	0	0	1
O14669	noID-PSP	0	0	0	1	0
Q9H4M9	noID-PSP	0	1	0	1	1
P98173	noID-PSP	0	0	0	1	0
Q8NHQ9	noID-PSP	0	0	0	1	1
Q96IZ2	noID-PSP	0	0	0	1	0
P0DPB6	noID-PSP	0	0	0	0	1
A6NE02	noID-PSP	0	0	0	0	1
Q9NTJ5	noID-PSP	0	0	0	0	1
O76075	noID-PSP	0	0	0	1	0
Q17RN3	noID-PSP	0	0	0	1	0
Q9UPQ8	noID-PSP	0	0	0	1	0
P23284	noID-PSP	1	0	0	1	1
Q9Y6I8	noID-PSP	0	0	0	1	0
Q8TBF4	noID-PSP	0	0	0	0	1
Q96B26	noID-PSP	0	0	0	1	1
P06493	noID-PSP	1	0	1	1	1
Q96FK6	noID-PSP	0	0	0	1	1
Q9BSH5	noID-PSP	0	0	0	1	0
Q8IXB1	noID-PSP	0	0	0	1	0
O43709	noID-PSP	0	0	0	1	1
O15540	noID-PSP	0	0	0	0	1
P62195	noID-PSP	0	1	0	0	1
Q6IA86	noID-PSP	0	0	0	0	1
P24666	noID-PSP	0	0	0	1	1
Q9H5I1	noID-PSP	0	0	0	1	1
Q9BUM1	noID-PSP	0	0	0	1	0
P61966	noID-PSP	0	0	0	1	0
Q99877	noID-PSP	0	0	0	1	0
Q96LI5	noID-PSP	0	0	1	1	1
P13984	noID-PSP	0	0	0	1	1
Q9NRN9	noID-PSP	0	0	0	1	0
Q6QNY1	noID-PSP	0	0	0	0	1
P62333	noID-PSP	0	1	0	1	0
O95926	noID-PSP	0	0	0	1	0
Q6P9G0	noID-PSP	0	0	0	1	0
P15531	noID-PSP	0	0	0	1	1
Q00765	noID-PSP	0	1	0	0	1
Q9HBK9	noID-PSP	0	0	0	1	0
Q8N0T1	noID-PSP	0	0	0	1	1
Q9HAB8	noID-PSP	0	0	0	1	0
P30043	noID-PSP	0	0	0	0	1
Q8TBK6	noID-PSP	0	0	0	1	1
O75964	noID-PSP	0	0	0	0	1
Q96FB5	noID-PSP	0	0	0	1	0
P05413	noID-PSP	0	0	0	0	1
Q9UNQ2	noID-PSP	0	0	0	1	1
P23921	noID-PSP	0	0	0	1	1
Q9HC16	noID-PSP	0	0	1	1	1
P59534	noID-PSP	0	0	0	1	1
Q6QHC5	noID-PSP	0	0	0	1	0
A0A096LP55	noID-PSP	0	0	0	0	1
P25398	noID-PSP	0	1	0	1	1
P14618	noID-PSP	1	0	0	0	1
C9JRZ8	noID-PSP	0	0	0	0	1
Q96C01	noID-PSP	0	0	0	0	1
Q9BTE1	noID-PSP	0	0	0	1	0
P07237	noID-PSP	0	0	0	1	1
P62952	noID-PSP	0	0	0	1	0
Q8WXS4	noID-PSP	0	0	0	1	0
Q15121	noID-PSP	0	0	0	0	1
Q9NZN3	noID-PSP	0	0	0	0	1
Q92737	noID-PSP	0	0	0	1	0
P29144	noID-PSP	0	0	0	0	1
P46977	noID-PSP	0	0	0	1	0
O14807	noID-PSP	0	0	0	0	1
Q9UBP6	noID-PSP	0	0	0	1	1
P60228	noID-PSP	1	1	1	1	1
Q5BJF2	noID-PSP	0	0	0	1	0
P11802	noID-PSP	0	0	0	1	0
Q86VI3	noID-PSP	0	0	0	1	0
P59780	noID-PSP	0	0	0	0	1
Q15120	noID-PSP	0	0	0	1	1
Q9UI12	noID-PSP	0	0	0	0	1
Q8IYM9	noID-PSP	0	0	0	1	1
Q9GZU8	noID-PSP	0	0	0	0	1
O75347	noID-PSP	0	0	0	1	0
Q99880	noID-PSP	0	0	0	1	1
P07437	noID-PSP	1	0	0	1	1
Q15800	noID-PSP	0	0	0	1	0
Q6PGP7	noID-PSP	0	0	0	1	1
P62380	noID-PSP	0	0	0	1	0
P39019	noID-PSP	0	0	1	1	1
Q9Y536	noID-PSP	0	0	0	0	1
Q92686	noID-PSP	0	0	0	1	0
P63165	noID-PSP	0	0	0	1	1
Q6IS14	noID-PSP	0	0	0	0	1
Q96LZ3	noID-PSP	0	0	0	1	0
Q6NVY1	noID-PSP	0	0	0	0	1
P49207	noID-PSP	0	1	0	1	1
O60688	noID-PSP	0	0	0	0	1
Q04917	noID-PSP	0	0	0	1	1
O14775	noID-PSP	0	0	0	0	1
O95777	noID-PSP	0	0	0	1	0
Q96QV6	noID-PSP	0	0	0	1	1
Q9NQP4	noID-PSP	0	0	0	1	1
O00186	noID-PSP	0	0	0	0	1
Q5MJ10	noID-PSP	0	0	0	1	0
Q9UBK9	noID-PSP	0	0	0	0	1
O75911	noID-PSP	0	0	0	1	0
P0DOY2	noID-PSP	0	0	0	1	0
P62312	noID-PSP	0	0	1	1	0
Q14558	noID-PSP	0	0	0	1	0
O43504	noID-PSP	0	0	0	0	1
Q16082	noID-PSP	0	0	0	0	1
Q9BXT2	noID-PSP	0	0	0	1	0
Q6I9Y2	noID-PSP	0	0	0	1	0
Q5VT66	noID-PSP	0	0	0	1	0
Q8N4P3	noID-PSP	0	0	0	1	0
Q01813	noID-PSP	0	0	0	0	1
O75663	noID-PSP	0	0	0	1	0
Q13885	noID-PSP	1	0	0	1	1
P84090	noID-PSP	0	0	0	1	1
P30085	noID-PSP	0	0	0	1	1
Q86VW0	noID-PSP	0	0	0	0	1
O94788	noID-PSP	0	0	0	0	1
P47804	noID-PSP	0	0	0	0	1
P63098	noID-PSP	0	0	0	1	0
Q96EQ8	noID-PSP	0	0	0	1	0
Q9GZN7	noID-PSP	0	0	0	1	1
P21796	noID-PSP	0	0	0	1	1
Q8N138	noID-PSP	0	0	0	1	0
P32119	noID-PSP	0	0	0	1	1
P13797	noID-PSP	0	0	0	1	0
Q9BWM7	noID-PSP	1	0	0	1	1
P63261	noID-PSP	0	0	0	1	1
Q9Y3M2	noID-PSP	0	0	0	1	1
O15145	noID-PSP	0	0	0	1	1
O95295	noID-PSP	0	0	0	1	0
Q52LC2	noID-PSP	0	0	0	1	0
O75934	noID-PSP	0	0	0	1	1
Q13418	noID-PSP	0	0	0	0	1
Q15008	noID-PSP	0	1	0	0	1
Q9NRN7	noID-PSP	0	0	0	0	1
O00214	noID-PSP	0	0	0	0	1
Q9UBQ7	noID-PSP	0	0	0	1	1
P01588	noID-PSP	0	0	0	0	1
Q9Y5J7	noID-PSP	0	0	0	0	1
Q9H0W9	noID-PSP	0	0	0	1	0
Q02543	noID-PSP	1	0	0	1	1
P27105	noID-PSP	0	0	0	0	1
P35573	noID-PSP	0	0	0	1	1
P21462	noID-PSP	0	0	0	1	0
P62424	noID-PSP	1	0	0	1	1
Q9H061	noID-PSP	0	0	0	0	1
P62316	noID-PSP	0	1	0	1	1
P14415	noID-PSP	0	0	0	0	1
Q96D46	noID-PSP	0	0	0	1	1
Q6SA08	noID-PSP	0	0	0	1	0
P31153	noID-PSP	0	1	0	1	1
O75817	noID-PSP	0	0	0	1	1
P09936	noID-PSP	0	0	0	1	1
Q9BU02	noID-PSP	0	0	0	1	0
Q71U36	noID-PSP	1	0	0	0	1
Q8WUD1	noID-PSP	0	0	0	0	1
Q96AX1	noID-PSP	0	0	0	0	1
O75131	noID-PSP	0	0	0	1	0
Q9Y223	noID-PSP	0	0	0	1	0
Q96GD0	noID-PSP	0	0	0	1	0
P32455	noID-PSP	0	0	0	1	1
Q86SG5	noID-PSP	0	0	0	1	1
P53675	noID-PSP	0	0	0	0	1
Q99584	noID-PSP	0	0	0	1	1
Q9Y530	noID-PSP	0	0	0	1	0
Q9NVG8	noID-PSP	0	0	0	1	0
Q96CT7	noID-PSP	0	0	1	1	1
P22061	noID-PSP	0	0	0	1	1
A6NML5	noID-PSP	0	0	0	1	0
Q16850	noID-PSP	0	0	0	1	0
P62841	noID-PSP	0	0	0	1	1
Q8NBT2	noID-PSP	0	0	0	1	0
Q9UBX3	noID-PSP	0	0	0	1	0
Q96L58	noID-PSP	0	0	0	1	0
Q9NRF9	noID-PSP	0	0	0	1	1
Q96KA5	noID-PSP	0	0	0	1	0
Q16514	noID-PSP	0	0	0	1	0
P50225	noID-PSP	0	0	0	1	0
Q53H96	noID-PSP	0	0	0	1	1
P54578	noID-PSP	0	1	0	0	1
P68032	noID-PSP	0	0	0	1	1
P35268	noID-PSP	1	1	0	1	1
Q8WV22	noID-PSP	0	0	0	1	1
Q15392	noID-PSP	0	0	0	1	0
Q9UL25	noID-PSP	0	0	0	1	1
Q14166	noID-PSP	0	0	0	1	0
Q15185	noID-PSP	0	0	0	1	1
Q9Y5K8	noID-PSP	0	0	0	1	1
Q9H3G5	noID-PSP	0	0	1	1	1
P0CB38	noID-PSP	0	0	0	0	1
P62263	noID-PSP	1	0	0	1	1
P60660	noID-PSP	1	0	0	1	1
Q9Y676	noID-PSP	0	0	0	1	0
P84074	noID-PSP	0	0	0	0	1
P02489	noID-PSP	0	0	0	0	1
P14927	noID-PSP	0	0	0	0	1
Q8WVJ2	noID-PSP	0	0	0	0	1
P52895	noID-PSP	0	0	0	1	1
Q8WTS6	noID-PSP	0	0	0	1	0
P27348	noID-PSP	0	1	0	1	1
Q7Z4I7	noID-PSP	0	0	0	1	0
Q9P035	noID-PSP	1	0	0	1	1
Q8WU08	noID-PSP	0	0	0	1	0
Q7L9L4	noID-PSP	0	0	0	1	1
P41252	noID-PSP	0	0	0	0	1
Q96LA8	noID-PSP	0	0	0	1	0
P29992	noID-PSP	0	0	0	0	1
O43396	noID-PSP	0	0	0	1	1
P62873	noID-PSP	0	0	0	0	1
P41567	noID-PSP	0	0	0	1	1
P10155	noID-PSP	0	0	1	1	1
Q96QG7	noID-PSP	0	0	0	1	0
P48506	noID-PSP	0	0	0	1	0
P05114	noID-PSP	0	0	0	1	1
P62745	noID-PSP	0	0	0	0	1
Q9NVM4	noID-PSP	0	0	0	1	0
Q96MD7	noID-PSP	0	0	0	1	0
P61421	noID-PSP	0	0	0	0	1
Q9NPQ8	noID-PSP	0	0	0	0	1
P28070	noID-PSP	0	1	0	1	0
P09210	noID-PSP	0	0	0	0	1
Q9ULC4	noID-PSP	0	0	0	0	1
O14602	noID-PSP	0	0	0	0	1
O75431	noID-PSP	0	0	0	1	1
Q93096	noID-PSP	0	0	0	1	0
P49913	noID-PSP	0	0	0	0	1
Q9UNX3	noID-PSP	0	0	0	1	1
Q9UHD1	noID-PSP	0	0	0	1	1
O76071	noID-PSP	0	0	0	1	0
O00168	noID-PSP	0	0	0	1	0
Q9Y5L0	noID-PSP	0	0	0	1	0
O00623	noID-PSP	0	0	0	1	0
Q9UHA3	noID-PSP	0	0	0	1	1
P02656	noID-PSP	0	0	0	1	0
Q05639	noID-PSP	1	0	0	1	1
Q9BW66	noID-PSP	0	0	0	1	0
Q15084	noID-PSP	1	0	0	1	1
O95478	noID-PSP	0	0	0	1	1
Q15006	noID-PSP	0	0	0	1	1
P55145	noID-PSP	0	0	0	1	1
O95336	noID-PSP	0	0	0	1	1
Q8N9Q2	noID-PSP	0	0	0	1	0
Q6GMV2	noID-PSP	0	0	0	1	1
P67870	noID-PSP	0	1	0	0	0
P18085	noID-PSP	1	1	0	0	0
P61619	noID-PSP	1	1	0	0	0
Q03135	noID-PSP	1	1	0	0	0
P61160	noID-PSP	0	1	0	0	0
Q92688	noID-PSP	0	1	0	0	0
O00232	noID-PSP	0	1	0	0	0
O75223	noID-PSP	0	1	0	0	0
P01040	noID-PSP	0	1	0	0	0
P06703	noID-PSP	0	1	0	0	0
P09382	noID-PSP	0	1	0	0	0
P11279	noID-PSP	0	1	0	0	0
P12081	noID-PSP	0	1	0	0	0
P12429	noID-PSP	0	1	0	0	0
P13533	noID-PSP	0	1	0	0	0
P16949	noID-PSP	0	1	0	0	0
P17174	noID-PSP	0	1	0	0	0
P17655	noID-PSP	0	1	0	0	0
P25787	noID-PSP	0	1	0	0	0
P36871	noID-PSP	0	1	0	0	0
P43490	noID-PSP	0	1	0	0	0
P49189	noID-PSP	0	1	0	0	0
P49755	noID-PSP	0	1	0	0	0
P51572	noID-PSP	0	1	0	0	0
P52565	noID-PSP	0	1	0	0	0
P67936	noID-PSP	0	1	0	0	0
P68036	noID-PSP	0	1	0	0	0
Q08188	noID-PSP	0	1	0	0	0
Q13404	noID-PSP	0	1	0	0	0
Q13867	noID-PSP	0	1	0	0	0
Q14019	noID-PSP	0	1	0	0	0
Q6PIU2	noID-PSP	0	1	0	0	0
Q96KP4	noID-PSP	0	1	0	0	0
Q99829	noID-PSP	0	1	0	0	0
Q9BWD1	noID-PSP	0	1	0	0	0
Q9HDC9	noID-PSP	0	1	0	0	0
Q9NS25	noID-PSP	0	1	0	0	0
Q9NY87	noID-PSP	0	1	0	0	0
Q9Y617	noID-PSP	0	1	0	0	0
O15260	noID-PSP	1	0	0	0	0
P05166	noID-PSP	1	0	0	0	0
P12268	noID-PSP	1	0	0	0	0
Q9Y520	noID-PSP	0	0	1	0	0
Q99996	noID-PSP	0	0	1	0	0
P42858	noID-PSP	0	0	1	0	0
Q8NC60	ID-PSP	0	0	0	0	1
P29376	ID-PSP	0	0	0	1	0
Q9BUB5	ID-PSP	0	0	0	1	1
P10398	ID-PSP	0	0	0	1	0
Q8TEA7	ID-PSP	0	0	0	1	0
O60256	ID-PSP	0	0	0	1	0
O75530	ID-PSP	0	0	0	0	1
Q8WXG6	ID-PSP	0	0	0	1	1
P46087	ID-PSP	0	0	0	1	1
Q9GZR2	ID-PSP	0	0	0	1	1
P16403	ID-PSP	1	0	0	1	1
Q8NBJ7	ID-PSP	0	0	0	1	0
P13866	ID-PSP	0	0	0	0	1
Q5VY09	ID-PSP	0	0	0	1	0
Q9BZI1	ID-PSP	0	0	0	1	0
Q9Y6F1	ID-PSP	0	0	0	0	1
Q9Y3B8	ID-PSP	0	0	0	1	0
Q9BXX3	ID-PSP	0	0	0	1	0
Q8WVC0	ID-PSP	0	0	0	1	0
Q96LD4	ID-PSP	0	0	0	1	0
O43172	ID-PSP	0	0	0	1	1
Q9H6P5	ID-PSP	0	0	0	1	1
Q8IYD1	ID-PSP	0	0	0	0	1
P29558	ID-PSP	0	0	1	1	1
Q9Y496	ID-PSP	0	0	0	0	1
Q00013	ID-PSP	0	0	0	0	1
Q9Y2H5	ID-PSP	0	0	0	0	1
O75554	ID-PSP	0	0	0	1	0
Q9H9Q2	ID-PSP	0	0	0	0	1
Q86TJ5	ID-PSP	0	0	0	1	0
P52294	ID-PSP	0	0	1	1	1
P13647	ID-PSP	0	0	0	1	0
Q96DH6	ID-PSP	0	0	1	1	1
Q13424	ID-PSP	0	0	0	0	1
Q9BYJ9	ID-PSP	0	0	1	1	1
Q8WXF8	ID-PSP	0	0	0	1	0
A6NKD9	ID-PSP	0	0	0	1	1
Q9UKA9	ID-PSP	0	0	0	1	1
O96013	ID-PSP	0	0	1	1	1
Q9Y243	ID-PSP	0	0	0	1	0
Q96HQ0	ID-PSP	0	0	0	1	0
Q9UFC0	ID-PSP	0	0	0	1	0
Q9Y580	ID-PSP	0	0	0	1	0
Q6P5Z2	ID-PSP	0	0	0	1	0
O75385	ID-PSP	0	0	0	1	0
O60336	ID-PSP	0	0	0	1	0
P22466	ID-PSP	0	0	0	1	1
Q96BK5	ID-PSP	0	0	0	1	1
Q8NEJ9	ID-PSP	0	0	0	1	1
Q9BXF6	ID-PSP	0	0	0	0	1
P02545	ID-PSP	1	0	0	1	1
P46940	ID-PSP	1	0	0	0	1
Q9Y5K3	ID-PSP	0	0	0	1	0
A6H8Y1	ID-PSP	0	0	0	0	1
Q9Y2D4	ID-PSP	0	0	0	1	1
Q92994	ID-PSP	0	0	0	0	1
Q9UBY9	ID-PSP	0	0	0	1	0
Q14676	ID-PSP	0	0	0	0	1
Q9Y4I1	ID-PSP	0	0	1	1	1
Q12907	ID-PSP	0	0	0	1	0
Q9Y5X1	ID-PSP	0	0	0	0	1
Q53T94	ID-PSP	0	0	0	1	0
Q01433	ID-PSP	0	0	0	0	1
Q8WV74	ID-PSP	0	0	0	1	0
Q9BZ67	ID-PSP	0	0	0	1	1
Q8WXE9	ID-PSP	0	0	0	1	0
Q12860	ID-PSP	0	0	0	0	1
O60231	ID-PSP	0	0	0	1	0
Q3ZCQ8	ID-PSP	0	0	0	1	1
O43290	ID-PSP	0	0	0	1	0
Q8TC92	ID-PSP	0	0	0	1	1
Q9NR11	ID-PSP	0	0	0	1	1
Q96N46	ID-PSP	0	0	0	1	1
Q9H7Z7	ID-PSP	0	0	0	1	0
Q96LU7	ID-PSP	0	0	0	1	0
O00159	ID-PSP	1	0	0	1	1
Q9H089	ID-PSP	0	0	0	1	0
Q01851	ID-PSP	0	0	0	1	1
O94842	ID-PSP	0	0	0	1	0
Q08379	ID-PSP	0	0	0	1	1
Q9NVP2	ID-PSP	0	0	0	1	1
Q9NYB9	ID-PSP	0	0	0	0	1
O95248	ID-PSP	0	0	0	1	1
Q8IY37	ID-PSP	0	0	0	1	1
Q96J92	ID-PSP	0	0	0	1	0
Q13308	ID-PSP	0	0	0	1	1
P45985	ID-PSP	0	0	0	1	0
Q14697	ID-PSP	0	0	0	0	1
Q8N6T7	ID-PSP	0	0	0	0	1
Q8IXW5	ID-PSP	0	0	0	1	0
Q96RK4	ID-PSP	0	0	0	0	1
Q9BYK8	ID-PSP	0	0	0	1	1
P29966	ID-PSP	0	0	0	1	1
O14976	ID-PSP	0	0	0	1	1
Q8IUC6	ID-PSP	0	0	0	1	0
Q5H9T9	ID-PSP	0	0	0	0	1
P61026	ID-PSP	0	1	0	1	1
Q13454	ID-PSP	0	0	0	1	0
Q9BZL6	ID-PSP	0	0	0	0	1
Q9NX31	ID-PSP	0	0	0	1	0
O43823	ID-PSP	0	0	0	1	0
P17029	ID-PSP	0	0	0	1	1
P07197	ID-PSP	0	0	0	0	1
Q86UC2	ID-PSP	0	0	0	1	1
Q9NRC1	ID-PSP	0	0	1	1	1
P50570	ID-PSP	0	0	0	0	1
Q99661	ID-PSP	0	0	0	1	1
Q8TBB5	ID-PSP	0	0	0	1	0
P20340	ID-PSP	0	0	0	0	1
Q5VT25	ID-PSP	0	0	0	1	1
P54619	ID-PSP	0	0	0	1	0
P10070	ID-PSP	0	0	0	1	0
Q8N573	ID-PSP	0	0	0	0	1
Q53GS9	ID-PSP	0	0	0	1	1
Q8NEF9	ID-PSP	0	0	0	1	1
Q8TAF7	ID-PSP	0	0	0	1	0
O14920	ID-PSP	0	0	0	0	1
Q8N6R0	ID-PSP	0	0	0	1	0
Q86UN2	ID-PSP	0	0	0	1	1
Q9Y6E0	ID-PSP	0	0	0	1	0
Q14135	ID-PSP	0	0	0	1	0
Q6DKI7	ID-PSP	0	0	0	1	0
Q01082	ID-PSP	0	0	0	1	1
P53350	ID-PSP	0	0	0	1	1
Q8IYW5	ID-PSP	0	0	0	0	1
P29372	ID-PSP	0	0	0	1	1
Q14687	ID-PSP	0	0	0	1	1
Q92613	ID-PSP	0	0	0	1	0
Q6IA17	ID-PSP	0	0	0	1	0
Q8NFN8	ID-PSP	0	0	0	1	0
Q9UKY1	ID-PSP	0	0	0	1	0
Q7Z4S6	ID-PSP	0	0	0	0	1
Q9BRZ2	ID-PSP	0	0	1	1	1
Q96ST8	ID-PSP	0	0	0	0	1
Q9NQT5	ID-PSP	0	0	0	1	1
O00522	ID-PSP	0	0	0	0	1
P55209	ID-PSP	0	1	0	0	1
Q96RT1	ID-PSP	0	0	0	0	1
P21291	ID-PSP	0	0	0	0	1
Q16795	ID-PSP	0	0	0	1	1
Q6R2W3	ID-PSP	0	0	0	1	0
Q04695	ID-PSP	1	0	0	0	1
O15056	ID-PSP	0	0	0	1	0
Q9UHK0	ID-PSP	0	0	0	1	0
Q02539	ID-PSP	1	0	0	0	1
O94811	ID-PSP	0	0	0	0	1
Q15678	ID-PSP	0	0	0	1	0
Q9ULP9	ID-PSP	0	0	0	0	1
P05388	ID-PSP	1	0	0	1	1
Q96I25	ID-PSP	0	0	1	1	1
Q14699	ID-PSP	0	0	0	0	1
O14511	ID-PSP	0	0	1	1	1
P22087	ID-PSP	0	1	1	1	1
Q5T848	ID-PSP	0	0	0	0	1
Q6P1N0	ID-PSP	0	0	0	1	1
Q8TC56	ID-PSP	0	0	0	1	0
P41218	ID-PSP	0	0	0	1	0
Q9NSB8	ID-PSP	0	0	0	1	1
O00487	ID-PSP	0	1	0	0	1
Q96GC9	ID-PSP	0	0	0	1	0
O75398	ID-PSP	0	0	0	1	0
Q14674	ID-PSP	0	0	0	0	1
Q86T82	ID-PSP	0	0	0	1	0
P11362	ID-PSP	0	0	0	0	1
Q16828	ID-PSP	0	0	0	1	0
O95072	ID-PSP	0	0	0	0	1
O75400	ID-PSP	0	0	0	1	0
Q66K74	ID-PSP	0	0	0	1	1
O43837	ID-PSP	0	0	0	0	1
Q96PZ2	ID-PSP	0	0	0	1	0
O00445	ID-PSP	0	0	0	0	1
Q9H3N1	ID-PSP	0	1	0	1	0
Q13620	ID-PSP	0	0	0	1	1
Q29RF7	ID-PSP	0	0	0	1	1
Q8N187	ID-PSP	0	0	0	1	1
P58317	ID-PSP	0	0	0	1	0
Q15417	ID-PSP	0	0	0	1	0
O43610	ID-PSP	0	0	0	1	0
Q6ZRV2	ID-PSP	0	0	0	0	1
Q9H461	ID-PSP	0	0	0	1	1
Q9UGR2	ID-PSP	0	0	1	1	1
Q9UMF0	ID-PSP	0	0	0	0	1
P07332	ID-PSP	0	0	0	1	0
O75323	ID-PSP	0	0	0	0	1
Q9Y5J1	ID-PSP	0	0	1	1	1
O95755	ID-PSP	0	0	0	1	1
P49406	ID-PSP	0	0	0	0	1
Q9H0B3	ID-PSP	0	0	0	1	1
Q9UKZ1	ID-PSP	0	0	1	1	1
Q15599	ID-PSP	0	0	0	0	1
Q9UBC2	ID-PSP	0	0	0	0	1
O14757	ID-PSP	0	0	0	0	1
Q5VTB9	ID-PSP	0	0	0	1	0
Q16512	ID-PSP	0	0	0	0	1
P10915	ID-PSP	0	0	0	0	1
Q86US8	ID-PSP	0	0	1	1	1
Q96RU7	ID-PSP	0	0	0	0	1
Q16825	ID-PSP	0	0	0	1	0
Q8IZE3	ID-PSP	0	0	0	1	0
Q9NZJ0	ID-PSP	0	0	0	1	1
P09661	ID-PSP	0	1	0	1	1
Q12873	ID-PSP	0	0	0	1	1
Q9UDY8	ID-PSP	0	0	0	1	0
Q15386	ID-PSP	0	0	0	1	1
Q9H6R7	ID-PSP	0	0	0	1	0
Q9H171	ID-PSP	0	0	1	1	1
Q96GM8	ID-PSP	0	0	0	1	1
P14136	ID-PSP	0	0	0	0	1
O75113	ID-PSP	0	0	0	1	0
Q5TC82	ID-PSP	0	0	1	1	1
Q8N4N8	ID-PSP	0	0	0	1	1
Q9P287	ID-PSP	0	0	1	1	1
Q99575	ID-PSP	0	0	0	1	1
Q16670	ID-PSP	0	0	0	1	0
P31943	ID-PSP	1	0	0	1	0
P54707	ID-PSP	0	0	0	0	1
P38435	ID-PSP	0	0	0	1	0
O75116	ID-PSP	0	0	0	0	1
Q9UNX4	ID-PSP	0	0	0	1	1
P43358	ID-PSP	0	0	0	1	1
Q96RY5	ID-PSP	0	0	0	1	1
Q5SSJ5	ID-PSP	0	1	0	0	1
Q3B726	ID-PSP	0	0	0	1	1
P07900	ID-PSP	1	0	0	1	1
P07196	ID-PSP	0	0	0	1	1
O43674	ID-PSP	0	0	0	1	0
Q99650	ID-PSP	0	0	0	1	0
P16066	ID-PSP	0	0	0	1	0
Q96EY1	ID-PSP	0	0	0	0	1
P55010	ID-PSP	0	0	0	1	1
O75593	ID-PSP	0	0	0	0	1
P31930	ID-PSP	0	0	0	0	1
P55011	ID-PSP	0	0	0	0	1
O43747	ID-PSP	0	0	0	1	0
Q99558	ID-PSP	0	0	0	1	0
Q96HA4	ID-PSP	0	0	0	1	0
P53370	ID-PSP	0	0	0	1	0
Q9NZ52	ID-PSP	0	0	0	0	1
Q9BXY0	ID-PSP	0	0	0	1	1
P37108	ID-PSP	0	1	1	1	1
Q9BU76	ID-PSP	0	0	0	1	1
Q70IA6	ID-PSP	0	0	0	1	0
P17600	ID-PSP	0	0	0	1	0
Q9C0J8	ID-PSP	0	0	0	1	1
Q9BZI7	ID-PSP	0	0	1	1	1
P57721	ID-PSP	0	0	0	1	1
Q13601	ID-PSP	0	1	0	1	1
Q9NSY1	ID-PSP	0	0	0	1	0
Q9BW19	ID-PSP	0	0	0	0	1
P11387	ID-PSP	1	0	0	1	1
Q12879	ID-PSP	0	0	0	0	1
Q13868	ID-PSP	0	0	0	1	1
Q9Y2N7	ID-PSP	0	0	0	0	1
Q9UID3	ID-PSP	0	0	0	1	1
Q14566	ID-PSP	1	0	0	1	1
A2RTX5	ID-PSP	0	0	0	0	1
P17066	ID-PSP	1	0	0	0	1
P36639	ID-PSP	0	0	0	1	0
Q7L5A3	ID-PSP	0	0	0	1	0
O75152	ID-PSP	0	0	1	1	1
P40222	ID-PSP	0	0	0	1	1
Q15652	ID-PSP	0	0	0	0	1
Q9H7X3	ID-PSP	0	0	0	1	0
Q9HCM3	ID-PSP	0	0	0	0	1
P26374	ID-PSP	0	0	0	1	1
Q8N3Z6	ID-PSP	0	0	0	1	0
Q9NVR7	ID-PSP	0	0	0	0	1
Q8N2I9	ID-PSP	0	0	0	1	0
Q5SW79	ID-PSP	0	0	0	0	1
Q9NSC2	ID-PSP	0	0	0	1	0
Q9Y3R0	ID-PSP	0	0	0	1	0
A2A288	ID-PSP	0	0	0	1	0
A6NHQ2	ID-PSP	0	0	0	1	0
Q68EA5	ID-PSP	0	0	0	1	0
O15400	ID-PSP	0	0	0	0	1
Q5T8D3	ID-PSP	0	0	0	1	1
Q9H4Z2	ID-PSP	0	0	0	1	0
P26640	ID-PSP	0	1	0	1	1
Q8N5C8	ID-PSP	0	0	0	1	0
O95835	ID-PSP	0	0	0	1	1
P54727	ID-PSP	0	0	0	0	1
Q9H254	ID-PSP	0	0	0	1	1
P20823	ID-PSP	0	0	0	1	0
Q8WV60	ID-PSP	0	0	0	0	1
Q5TB30	ID-PSP	0	0	0	1	0
Q5HYN5	ID-PSP	0	0	0	1	0
Q5T7V8	ID-PSP	0	0	0	1	0
Q86V81	ID-PSP	0	1	0	1	1
P36897	ID-PSP	0	0	0	1	1
O14495	ID-PSP	0	0	0	0	1
O95721	ID-PSP	0	0	0	1	0
Q6P2Q9	ID-PSP	1	0	0	1	1
Q15572	ID-PSP	0	0	0	1	0
Q8ND24	ID-PSP	0	0	1	1	1
Q96JK9	ID-PSP	0	0	0	1	0
Q9BXP5	ID-PSP	0	0	0	1	1
Q9Y6T7	ID-PSP	0	0	0	1	1
[truncated: 3,417 more rows]
