# Supplementary material for: Machine learning predictor PSPire screens for phase-separating proteins lacking intrinsically disordered regions
Source: Nat Commun. 2024 Mar 8;15:2147. doi: 10.1038/s41467-024-46445-y (PMC10923898; doi:10.1038/s41467-024-46445-y)
Supplement: Supplementary file 10 — Source Data [file 41467_2024_46445_MOESM10_ESM.xlsx]

## Sheet: Fig1a & FigS1a
uniprot_id	type	SaPS	PdPS	PSPredictor	PSAP	FuzDrop	PSPer	PScore	catGRANULE	PLAAC
P12931	ID-PSPs	0.645128	0.901469	0.0144	0.28475	0.22	0.261433	1.06	0.630304	-0.173617
Q9P1A6	ID-PSPs	0.0869944	0.141637	0.9544	0.353167	0.99	0.338474	2.34	0.559669	-0.0955167
P11940	ID-PSPs	0.846899	0.94585	0.1792	0.578917	0.37	0.43128	1.32	0.59118	0.103167
Q9NRR5	ID-PSPs	0.797125	0.735417	0.9888	0.727917	1	0.255129	3.7	0.517393	0.079
Q9BYW2	ID-PSPs	0.939267	0.899668	0.9085	0.573583	1	0.525849	3.92	1.29749	0.229067
Q14676	ID-PSPs	0.900772	0.937142	0.9011	0.31925	1	0.713319	3.33	0.745992	-0.13875
O14526	ID-PSPs	0.430428	0.505513	0.7124	0.20675	0.95	0.245247	3.42	0.489264	-0.157467
P84022	ID-PSPs	0.522185	0.829369	0.0491	0.232167	0.26	0.264765	0.91	0.0292078	-0.04385
P98179	ID-PSPs	0.933799	0.94595	0.9542	0.811417	1	0.577534	10.66	3.51889	0.175317
P04637	ID-PSPs	0.611153	0.845159	0.94	0.471417	0.98	0.269427	1.99	0.0863166	-0.21215
Q99638	ID-PSPs	0.469083	0.224295	0.0559	0.20625	0.3	0.27652	1.78	-0.00936022	-0.221733
P55036	ID-PSPs	0.0535822	0.572524	0.0352	0.524	0.9	0.318989	0.69	0.514943	-0.34965
Q9Y4P8	ID-PSPs	0.047362	0.0468883	0.6679	0.235583	0.11	0.254114	0.72	0.182026	-0.244333
Q04206	ID-PSPs	0.779965	0.497473	0.8297	0.566833	0.96	0.347062	2.27	0.08697	-0.109883
P16402	ID-PSPs	0.846426	0.932259	0.9829	0.633083	1	0.368997	0.39	1.17945	-0.4221
Q8IXH7	ID-PSPs	0.0517737	0.0357249	0.0383	0.19025	0.24	0.226436	0.32	-0.145435	-0.29865
P10276	ID-PSPs	0.152873	0.133601	0.9323	0.28425	0.77	0.28276	2.65	0.183872	-0.0825
Q92777	ID-PSPs	0.610232	0.284639	0.9877	0.76025	0.9	0.252082	3.11	0.343862	0.0315167
Q96RN5	ID-PSPs	0.866731	0.578452	0.9972	0.679	1	0.244202	5.36	-0.187123	0.774967
P09651	ID-PSPs	0.949795	0.945001	0.9977	0.855833	1	0.603494	13.89	4.89255	0.469267
Q8IY17	ID-PSPs	0.0608274	0.0638369	0.3142	0.22675	0.81	0.218581	2.13	0.771442	-0.27135
P02686	ID-PSPs	0.866296	0.867166	0.9938	0.474917	0.99	0.405867	2.6	1.86659	-0.22725
Q9H5Q4	ID-PSPs	0.0634538	0.119791	0.0042	0.163583	0.15	0.218975	0.47	0.116913	-0.340433
Q96L73	ID-PSPs	0.167565	0.464179	0.8047	0.329	1	0.26705	2.81	1.44399	-0.0725
Q7Z3E1	ID-PSPs	0.069857	0.0456396	0.0693	0.395333	0.38	0.22012	0.82	0.304444	-0.183733
Q9H9J4	ID-PSPs	0.842332	0.662181	0.9814	0.572833	1	0.64309	2.67	1.4022	0.0261833
P07949	ID-PSPs	0.140257	0.410075	0.3379	0.150917	0.46	0.208757	3.76	0.593386	-0.230033
P22736	ID-PSPs	0.631172	0.404174	0.9839	0.16325	0.93	0.337184	3.38	0.255764	-0.1426
Q9NYF0	ID-PSPs	0.0661322	0.176928	0.9836	0.425917	1	0.375344	2.15	1.24517	-0.141967
Q99873	ID-PSPs	0.0878124	0.23696	0.0175	0.3835	0.17	0.21651	0	-0.137904	-0.3896
P22087	ID-PSPs	0.846755	0.882257	0.9188	0.680833	0.49	0.331921	11.1	3.33603	0.077
P23769	ID-PSPs	0.845724	0.652824	0.9873	0.352667	1	0.349605	2.84	0.842861	-0.123367
Q8IY33	ID-PSPs	0.753588	0.508018	0.9614	0.361583	1	0.366026	2.18	0.432906	-0.128567
P78364	ID-PSPs	0.908898	0.814478	0.997	0.628583	1	0.271258	4.15	0.586345	0.390517
P0DMV8	ID-PSPs	0.730062	0.923792	0.1251	0.611	0.39	0.141932	1.36	1.29648	-0.275683
Q53GS7	ID-PSPs	0.0502439	0.251062	0.5833	0.217417	0.81	0.267439	1.31	0.374246	-0.181133
Q17RY0	ID-PSPs	0.714001	0.753641	0.9862	0.6525	0.98	0.486954	4.47	1.33513	0.0883333
Q14103	ID-PSPs	0.948062	0.949866	0.9949	0.83775	1	0.550607	16.39	2.92439	0.508883
P35453	ID-PSPs	0.0906656	0.102815	0.951	0.471833	0.96	0.354617	2.47	0.75349	-0.118617
Q9UBK2	ID-PSPs	0.435306	0.830128	0.9241	0.565833	0.99	0.561865	3.46	0.732858	-0.126
Q14008	ID-PSPs	0.052024	0.651075	0.433	0.45725	0.96	0.198711	1.04	1.00437	-0.226733
O14965	ID-PSPs	0.748831	0.783377	0.1336	0.254	0.38	0.255112	1.52	0.280121	-0.0256833
P40337	ID-PSPs	0.755696	0.917751	0.0102	0.461333	0.66	0.379788	1.73	0.439114	-0.3329
Q9Y6A5	ID-PSPs	0.807671	0.688023	0.951	0.338917	0.99	0.321149	2.76	0.744178	-0.205267
Q15233	ID-PSPs	0.860897	0.886612	0.609	0.754583	0.98	0.426298	7.53	0.757606	0.128533
P25685	ID-PSPs	0.884021	0.904365	0.0461	0.587	0.94	0.327968	5.34	1.62963	-0.139617
P40763	ID-PSPs	0.265841	0.575162	0.3139	0.211083	0.22	0.220737	0.29	0.286295	-0.185483
Q86U44	ID-PSPs	0.182936	0.548924	0.2568	0.403667	0.7	0.202437	0.65	0.389944	-0.38445
Q5T481	ID-PSPs	0.555946	0.502674	0.8787	0.61275	1	0.418544	3.89	1.1417	0.0322833
Q9H9S0	ID-PSPs	0.711467	0.780422	0.9703	0.33925	0.92	0.274521	4.31	-0.401869	0.133383
P52597	ID-PSPs	0.852825	0.953977	0.0968	0.4135	0.52	0.414502	2.34	1.50074	0.0793167
Q07352	ID-PSPs	0.682896	0.717277	0.537	0.287333	0.96	0.391476	2.04	0.50934	-0.150867
P16401	ID-PSPs	0.743547	0.910107	0.9951	0.619	1	0.393456	1.17	1.10152	-0.412833
Q53ET0	ID-PSPs	0.909561	0.943307	0.9955	0.516083	1	0.507253	3.46	0.762654	0.11205
Q15007	ID-PSPs	0.893503	0.897392	0.9979	0.421917	0.93	0.283434	4.34	0.790375	-0.00296667
Q86YR5	ID-PSPs	0.135678	0.470983	0.4283	0.40025	0.69	0.283233	1.09	0.90554	-0.28665
Q9NUU7	ID-PSPs	0.0488935	0.326997	0.0452	0.393917	0.15	0.260539	-0.09	0.174381	-0.176467
Q92973	ID-PSPs	0.0532826	0.0399964	0.2383	0.253917	0.12	0.170587	-0.47	-0.102489	-0.275067
O14641	ID-PSPs	0.894403	0.927257	0.9927	0.692167	1	0.323009	4.32	1.18556	-0.03065
O95835	ID-PSPs	0.917088	0.870644	0.9965	0.590333	1	0.292325	3.03	0.899235	0.17455
Q6ZN16	ID-PSPs	0.0481333	0.128718	0.217	0.292917	0.65	0.239755	1.32	0.898908	-0.253183
P15502	ID-PSPs	0.421619	0.0769876	0.9968	0.330417	1	0.333835	5.57	4.02318	-0.126417
Q16204	ID-PSPs	0.817775	0.90732	0.9773	0.7085	1	0.276624	4.69	0.438558	0.00293333
Q96MU7	ID-PSPs	0.887732	0.883846	0.9083	0.70675	1	0.778515	3.64	1.6081	0.0119
Q15910	ID-PSPs	0.721397	0.93862	0.5591	0.453583	0.5	0.258244	1.89	0.745371	-0.264767
P54725	ID-PSPs	0.6726	0.890301	0.2223	0.64725	0.92	0.308668	0.87	0.0278846	-0.0501
P35638	ID-PSPs	0.584141	0.803012	0.5865	0.312333	1	0.348999	1.57	-0.339206	-0.40545
P18615	ID-PSPs	0.885826	0.928384	0.8173	0.8115	1	0.560817	1.64	1.22144	-0.35975
P29590	ID-PSPs	0.508647	0.554831	0.9151	0.217667	0.72	0.245096	2.18	-0.111914	-0.276717
P17844	ID-PSPs	0.931343	0.940867	0.4192	0.585	0.53	0.373851	2.99	1.2945	0.354717
P04792	ID-PSPs	0.370259	0.786249	0.0151	0.225417	0.64	0.265318	-0.04	-0.367842	-0.400067
Q15424	ID-PSPs	0.932421	0.889676	0.9642	0.709667	1	0.519644	7.46	1.93783	0.0479167
Q15643	ID-PSPs	0.311014	0.73829	0.8002	0.58025	0.97	0.0945707	1.91	0.988492	-0.170633
P08908	ID-PSPs	0.0675644	0.0427971	0.1712	0.0828333	0.45	0.205999	1.58	-0.0856142	-0.3185
Q7Z434	ID-PSPs	0.68388	0.800837	0.5802	0.34375	1	0.318769	2.12	0.249132	-0.181133
P55884	ID-PSPs	0.86887	0.816325	0.5948	0.546417	0.22	0.382835	0.44	0.810125	-0.291717
Q96AQ7	ID-PSPs	0.0522872	0.0470858	0.0179	0.124833	0.28	0.259318	0.07	-0.711818	-0.415983
Q00059	ID-PSPs	0.789281	0.743643	0.4824	0.238083	0.21	0.324449	0.4	0.0109448	-0.494883
Q9NSU2	ID-PSPs	0.052852	0.0577224	0.2037	0.08025	0.82	0.227996	0.36	-0.670538	-0.377667
Q8WUM0	ID-PSPs	0.490381	0.354798	0.2755	0.173	0.36	0.175466	1.52	0.532373	-0.199433
O75791	ID-PSPs	0.773733	0.673327	0.0638	0.487917	0.72	0.350731	-0.28	0.926123	0.0543667
P11142	ID-PSPs	0.837855	0.926974	0.5824	0.639417	0.32	0.150896	0.96	1.2957	-0.29715
Q92547	ID-PSPs	0.350676	0.848268	0.6835	0.335167	0.91	0.184371	1.08	0.774366	-0.159683
Q92576	ID-PSPs	0.87661	0.857247	0.972	0.598167	1	0.69503	3.12	1.29677	0.0311833
Q93074	ID-PSPs	0.647936	0.59167	0.9121	0.543	1	0.220101	3.88	0.872902	1.02965
Q13535	ID-PSPs	0.0485083	0.0438376	0.0509	0.240917	0.26	0.0191328	1.36	0.502757	-0.26655
Q9HCE5	ID-PSPs	0.192914	0.338235	0.2939	0.563	0.73	0.326702	3.29	1.19879	-0.203633
Q14653	ID-PSPs	0.595715	0.790203	0.0165	0.22075	0.68	0.275007	1.09	0.754061	-0.326033
O00487	ID-PSPs	0.0495358	0.046528	0.1237	0.33275	0.24	0.215329	-1.22	0.226932	-0.217133
P35609	ID-PSPs	0.549246	0.63332	0.1798	0.42625	0.16	0.18866	-0.14	0.346328	-0.145417
Q15468	ID-PSPs	0.174718	0.763068	0.3116	0.329917	0.94	0.31631	2.03	0.526182	-0.0940667
Q09472	ID-PSPs	0.92268	0.726643	0.9922	0.673667	1	0.179804	4.67	1.12259	0.549317
Q99729	ID-PSPs	0.920923	0.919625	0.991	0.881167	0.99	0.574798	15.84	3.14925	0.457333
Q15303	ID-PSPs	0.233927	0.500051	0.1065	0.321083	0.19	0.243748	3.02	0.843318	-0.122833
Q9NR30	ID-PSPs	0.934394	0.866877	0.9921	0.519	0.45	0.258797	5.54	1.50043	-0.033
Q7KZ85	ID-PSPs	0.88255	0.874473	0.5117	0.619167	0.84	0.283963	3.31	1.1443	0.19695
O75928	ID-PSPs	0.0467736	0.0782861	0.8711	0.239667	0.89	0.273024	0.84	-0.296848	-0.2375
O15169	ID-PSPs	0.292448	0.373675	0.9833	0.2955	1	0.311045	2.15	1.05408	-0.221417
P11362	ID-PSPs	0.336025	0.464364	0.6198	0.257083	0.69	0.238461	1.3	0.383312	-0.325517
P16403	ID-PSPs	0.829356	0.934821	0.9886	0.57825	1	0.377189	-0.06	1.12698	-0.441517
P15056	ID-PSPs	0.731255	0.851977	0.9902	0.42425	0.97	0.204564	1.91	0.752036	-0.135267
Q9Y5K6	ID-PSPs	0.856531	0.881088	0.7767	0.550083	0.94	0.381534	1.11	1.02869	-0.365633
Q9UH73	ID-PSPs	0.662496	0.293655	0.9907	0.3945	0.94	0.299986	3.37	0.692934	0.214617
Q9UN81	ID-PSPs	0.0543393	0.132277	0.1124	0.476167	0.37	0.255844	1.34	0.304575	-0.2745
P29350	ID-PSPs	0.70953	0.831145	0.6218	0.509167	0.26	0.318858	0.09	1.18277	-0.169267
Q9UHV7	ID-PSPs	0.783816	0.724353	0.643	0.538167	1	0.174711	3.73	0.81576	0.18775
Q13185	ID-PSPs	0.829458	0.883617	0.034	0.594583	0.95	0.32871	-0.73	0.484494	-0.594883
P50750	ID-PSPs	0.445118	0.675209	0.0109	0.240417	0.18	0.241004	1.27	0.135617	-0.175717
P35226	ID-PSPs	0.84615	0.753502	0.6863	0.422333	0.79	0.292819	3.36	0.123806	0.0756333
Q3KP66	ID-PSPs	0.449012	0.495749	0.7055	0.125417	0.99	0.298052	2.53	0.444308	-0.2424
Q01085	ID-PSPs	0.921916	0.862836	0.3631	0.640917	0.58	0.45295	5	0.968464	0.225417
O14607	ID-PSPs	0.0680425	0.198706	0.7186	0.448083	0.97	0.205613	1.79	0.85423	-0.112967
P42566	ID-PSPs	0.801049	0.718373	0.905	0.584167	0.93	0.216068	3.22	0.559163	-0.204433
P33240	ID-PSPs	0.942785	0.888293	0.9489	0.540083	0.99	0.385718	3.54	1.23816	0.263933
P19338	ID-PSPs	0.930732	0.954753	0.941	0.723	0.99	0.559279	7.99	2.49526	-0.111833
Q9Y572	ID-PSPs	0.640454	0.458413	0.8192	0.350667	0.86	0.263185	3.04	0.808508	0.00176667
P00533	ID-PSPs	0.752162	0.866251	0.1583	0.267917	0.28	0.222697	2.96	0.736746	-0.0208833
O94992	ID-PSPs	0.888156	0.81777	0.887	0.509333	0.99	0.388772	2.29	1.05508	-0.3099
Q9NZI8	ID-PSPs	0.525629	0.795508	0.8901	0.464833	0.57	0.338926	0.5	0.792482	-0.1053
P34931	ID-PSPs	0.62914	0.654536	0.1552	0.588833	0.22	0.139866	1.13	1.13331	-0.264817
Q13618	ID-PSPs	0.239929	0.804713	0.3622	0.360583	0.26	0.174997	0.54	0.709449	-0.0809333
P04626	ID-PSPs	0.628466	0.454261	0.3963	0.21275	0.53	0.256736	2.79	0.578831	-0.22015
Q13177	ID-PSPs	0.770987	0.851059	0.3917	0.520833	0.8	0.280648	0.89	0.389732	-0.37125
O94822	ID-PSPs	0.0496046	0.0313322	0.1529	0.215417	0.29	0.0909785	0.77	0.264733	-0.31415
Q15561	ID-PSPs	0.134168	0.279957	0.7438	0.344833	0.9	0.208912	2.05	0.359005	-0.11455
Q16637	ID-PSPs	0.806498	0.814726	0.264	0.528833	0.99	0.276519	2.12	0.796877	-0.140733
Q8IYB3	ID-PSPs	0.893279	0.925371	0.9964	0.70325	1	0.775247	4.74	0.937182	-0.0962333
Q07666	ID-PSPs	0.908319	0.95762	0.9021	0.73225	0.99	0.425751	4.36	1.23519	-0.0762833
Q9H3P2	ID-PSPs	0.669197	0.789711	0.9414	0.602833	0.88	0.339123	2.34	-0.206562	-0.0267167
P48443	ID-PSPs	0.0753048	0.0449869	0.2098	0.242583	0.97	0.273614	1.61	0.296374	-0.0919833
Q9BZK7	ID-PSPs	0.114961	0.338606	0.3297	0.346083	0.53	0.181626	1.55	0.751023	-0.0355333
O00472	ID-PSPs	0.387948	0.844052	0.9566	0.669083	0.97	0.298949	2.33	0.797971	-0.110517
P49116	ID-PSPs	0.132336	0.156087	0.4332	0.34675	0.45	0.178868	0.04	0.111539	-0.199533
Q08378	ID-PSPs	0.642732	0.926845	0.7888	0.551917	0.99	0.180667	3.88	0.7045	-0.174533
O95931	ID-PSPs	0.137401	0.622749	0.1269	0.20825	0.91	0.402024	1.21	0.12018	-0.54335
P37198	ID-PSPs	0.676064	0.230689	0.9354	0.53425	1	0.271518	3.54	0.439636	0.0188333
P29375	ID-PSPs	0.0600519	0.864084	0.5425	0.39875	0.6	0.153188	2.9	0.550244	-0.2223
Q14739	ID-PSPs	0.41895	0.334379	0.0109	0.13925	0.25	0.310005	1.08	0.340153	-0.288683
P22626	ID-PSPs	0.950843	0.9584	0.9977	0.8735	0.98	0.649053	14.06	4.66353	0.497867
Q96QE5	ID-PSPs	0.0719148	0.0645882	0.0285	0.183167	0.16	0.185629	0.05	-0.235296	-0.26695
Q15554	ID-PSPs	0.12032	0.658183	0.9696	0.636083	0.99	0.273	2.65	0.989341	-0.229033
Q05D60	ID-PSPs	0.0549946	0.163749	0.1593	0.50425	0.52	0.251686	0.31	0.230853	-0.190033
O14497	ID-PSPs	0.935762	0.856137	0.9758	0.768417	1	0.39881	7.46	1.84672	0.551683
P35222	ID-PSPs	0.630814	0.699212	0.3979	0.365583	0.37	0.25788	5.46	0.334289	-0.200083
O14920	ID-PSPs	0.54156	0.755048	0.072	0.293083	0.35	0.163527	-0.17	0.205958	-0.195367
P67809	ID-PSPs	0.939954	0.940207	0.984	0.821833	1	0.528072	2.15	2.21065	0.05395
Q15811	ID-PSPs	0.106706	0.590714	0.7763	0.50125	0.98	0.128262	2.27	0.985453	-0.160833
Q9Y6Q9	ID-PSPs	0.941364	0.864477	0.9987	0.739667	1	0.281043	5.33	1.50639	0.60515
Q04637	ID-PSPs	0.926787	0.873366	0.9224	0.584583	1	0.388365	3.63	0.967664	0.0963
Q9UM73	ID-PSPs	0.409001	0.224089	0.8912	0.285583	0.97	0.194202	5.28	1.36769	-0.121533
O96028	ID-PSPs	0.625369	0.718383	0.4281	0.465583	0.97	0.202807	2.56	1.14466	-0.324583
P10412	ID-PSPs	0.858108	0.944612	0.9967	0.628	1	0.401574	0.74	0.928214	-0.441517
P21802	ID-PSPs	0.202041	0.652316	0.1956	0.46325	0.27	0.236777	1.19	0.436729	-0.3328
P31269	ID-PSPs	0.0534306	0.0658771	0.239	0.391833	0.94	0.363101	1.14	0.136728	-0.201033
Q92793	ID-PSPs	0.922879	0.541074	0.9777	0.6895	1	0.167828	3.67	1.12146	0.592683
P48431	ID-PSPs	0.940111	0.641433	0.9861	0.451	1	0.465548	3.32	1.08319	0.250767
Q9Y6I9	ID-PSPs	0.21668	0.204288	0.0427	0.1965	0.57	0.314103	1.68	0.16556	-0.353717
P18031	ID-PSPs	0.625822	0.899247	0.1254	0.353583	0.52	0.24706	0.9	0.180572	-0.346733
P49841	ID-PSPs	0.559254	0.762825	0.1072	0.38375	0.28	0.232352	2.21	0.0170052	-0.0422
P01106	ID-PSPs	0.702284	0.924123	0.9607	0.34825	0.97	0.307759	2.14	0.164155	-0.2725
Q13111	ID-PSPs	0.782268	0.761954	0.9262	0.531917	1	0.245779	2.63	1.18772	-0.2904
Q9BTA9	ID-PSPs	0.863101	0.782472	0.9931	0.631333	1	0.31982	2.46	0.215677	0.110567
P04049	ID-PSPs	0.655354	0.876403	0.2919	0.454333	0.49	0.242476	1.81	0.341264	-0.140483
P31942	ID-PSPs	0.941543	0.866363	0.9924	0.742917	1	0.547499	10.94	4.19176	0.233633
O75334	ID-PSPs	0.0514783	0.493452	0.6808	0.58925	1	0.180387	1.55	0.593843	-0.3052
Q96GD4	ID-PSPs	0.578837	0.566247	0.0105	0.200083	0.29	0.210753	0.81	0.0180997	-0.2016
Q8IWJ2	ID-PSPs	0.0507104	0.370022	0.5082	0.517417	0.65	0.127786	-0.05	0.746335	-0.295933
P55795	ID-PSPs	0.94596	0.93552	0.9661	0.793	0.98	0.511229	8.22	2.22509	0.292433
O60341	ID-PSPs	0.526265	0.626161	0.5573	0.525417	0.38	0.298557	3.19	0.823879	-0.161817
P21333	ID-PSPs	0.748573	0.876268	0.37	0.564667	0.77	0.0152218	2.22	2.11005	-0.0715667
Q00613	ID-PSPs	0.552645	0.744042	0.9883	0.353583	0.99	0.278875	1.45	0.191811	-0.180533
Q9UMX0	ID-PSPs	0.843551	0.648962	0.9914	0.722833	1	0.217383	2.91	0.744407	0.2016
Q08379	ID-PSPs	0.154385	0.830172	0.8757	0.57825	0.96	0.196055	1.21	0.567363	-0.123417
Q8TB72	ID-PSPs	0.937149	0.831017	0.9935	0.772	1	0.309108	3.33	1.23619	0.261183
Q08211	ID-PSPs	0.917463	0.889141	0.1976	0.453083	0.79	0.381068	8.96	1.43649	0.166783
O94986	ID-PSPs	0.178124	0.544245	0.6369	0.492833	0.92	0.194276	1.49	0.980847	0.0920167
P51532	ID-PSPs	0.925394	0.794904	0.9178	0.732667	0.99	0.250061	5.58	1.38641	0.132333
Q13151	ID-PSPs	0.946444	0.944231	0.9959	0.7555	0.98	0.637337	12.72	4.68134	0.341483
Q03111	ID-PSPs	0.87209	0.96004	0.9976	0.7325	1	0.336053	3.45	0.783106	-0.20815
Q9NPJ6	ID-PSPs	0.124791	0.257159	0.9626	0.397167	0.81	0.270394	1.99	0.464891	-0.0373667
O00411	ID-PSPs	0.0478539	0.0328293	0.2602	0.162333	0.46	0.151169	0.76	0.266137	-0.198067
Q13627	ID-PSPs	0.889464	0.890215	0.9869	0.779667	0.99	0.32523	3.66	0.952848	0.145017
P61006	ID-PSPs	0.795659	0.896049	0.006	0.488583	0.17	0.201793	0.13	0.584957	-0.3177
Q32P51	ID-PSPs	0.939874	0.926691	0.9958	0.829583	0.96	0.571631	14.67	3.66695	0.379717
P19484	ID-PSPs	0.853955	0.689944	0.9882	0.621583	1	0.333009	2.45	0.183839	0.1345
P08047	ID-PSPs	0.937049	0.882806	0.9946	0.613417	1	0.305799	4.71	1.68187	0.291317
Q96CN9	ID-PSPs	0.0561915	0.642143	0.0653	0.573333	0.99	0.242968	2.21	0.475525	-0.340317
Q13439	ID-PSPs	0.402706	0.885142	0.6706	0.558833	0.85	0.119021	0.67	0.857073	-0.13195
Q8NFU5	ID-PSPs	0.604288	0.618942	0.3647	0.305	0.35	0.223553	1.6	0.620339	-0.2806
Q13546	ID-PSPs	0.820695	0.86897	0.5816	0.445583	0.6	0.326941	3.63	0.824451	0.0792167
Q9BSI4	ID-PSPs	0.0620848	0.0483107	0.1668	0.153333	0.49	0.305175	0.21	-0.125015	-0.1782
P08238	ID-PSPs	0.893553	0.954974	0.2768	0.533833	0.38	0.280748	0.66	0.83747	-0.297717
Q9UKA9	ID-PSPs	0.0704578	0.122764	0.9008	0.355917	0.53	0.334976	0.75	0.610848	-0.101433
P30622	ID-PSPs	0.798937	0.890814	0.6546	0.633917	0.99	0.181926	3.08	0.826803	-0.156667
P61081	noID-PSP	0.6025	0.518583	0.0257	0.329833	0.25	0.288231	-0.59	0.524793	-0.309333
Q96BY2	noID-PSP	0.055258	0.266577	0.0091	0.236917	0.23	0.24454	0.28	0.0369672	-0.436567
O15067	noID-PSP	0.0497314	0.214896	0.1257	0.174167	0.52	0.150335	1.77	1.0959	-0.2289
P59534	noID-PSP	0.121564	0.0318941	0.0184	0.097	0.19	0.168203	-0.45	-1.12195	-0.206183
P01116	noID-PSP	0.583972	0.842191	0.0152	0.553583	0.14	0.250831	-0.11	-0.0440731	-0.487983
P62491	noID-PSP	0.528006	0.90614	0.0272	0.51375	0.17	0.196222	0.42	0.0256467	-0.3311
P57678	noID-PSP	0.0783447	0.0587706	0.0614	0.119	0.18	0.109592	-0.14	-0.44323	-0.438567
P06493	noID-PSP	0.428289	0.476677	0.0056	0.327333	0.15	0.247236	-0.85	0.260355	-0.366917
P52292	noID-PSP	0.355177	0.166657	0.5364	0.297	0.21	0.210575	-0.38	0.285511	-0.184733
P37840	noID-PSP	0.673105	0.514844	0.6065	0.614833	0.62	0.335422	-0.31	1.12517	-0.46605
Q8TCB0	noID-PSP	0.0602983	0.151094	0.0567	0.423333	0.11	0.187317	1.28	0.47185	-0.2575
P35573	noID-PSP	0.0588339	0.326187	0.0386	0.23025	0.17	0.113371	1.56	0.880335	-0.272583
Q8TCF1	noID-PSP	0.0695158	0.66335	0.0278	0.4065	0.21	0.195751	-0.01	-0.269895	-0.4975
P62495	noID-PSP	0.0962678	0.571525	0.0613	0.338667	0.14	0.191769	-0.1	1.1358	-0.3345
O14983	noID-PSP	0.0923963	0.138665	0.1828	0.2995	0.21	0.122085	1.14	0.35069	-0.362217
P47893	noID-PSP	0.0579573	0.0317151	0.0326	0.104917	0.11	0.15215	-0.67	-0.843547	-0.258267
P49765	noID-PSP	0.0578317	0.0297308	0.6942	0.247083	0.81	0.328671	0.24	-1.15147	-0.227383
Q9BS26	noID-PSP	0.0657294	0.210515	0.0083	0.359917	0.14	0.278305	0.51	-0.0647538	-0.314767
P25788	noID-PSP	0.621852	0.29062	0.0029	0.415833	0.21	0.213584	0.35	0.437513	-0.1732
P50613	noID-PSP	0.223726	0.0991348	0.0126	0.237083	0.14	0.216362	-0.27	0.175541	-0.351517
P06730	noID-PSP	0.683936	0.718625	0.2332	0.396667	0.2	0.208303	-0.1	-0.0125946	-0.414517
Q71U36	noID-PSP	0.361787	0.510058	0.0104	0.352833	0.19	0.227736	0.01	0.470167	-0.348717
P15018	noID-PSP	0.127606	0.0391879	0.0033	0.163583	0.14	0.192091	-0.39	0.0238661	-0.0857167
P62913	noID-PSP	0.828923	0.865131	0.0102	0.528917	0.15	0.247867	0.26	1.05668	-0.402383
P11021	noID-PSP	0.828426	0.961163	0.3872	0.655667	0.43	0.195682	0.84	1.19893	-0.31315
P78317	noID-PSP	0.545259	0.89427	0.0306	0.386	0.73	0.373063	1.6	-0.412095	-0.4632
P49913	noID-PSP	0.0627195	0.630345	0.0072	0.405417	0.2	0.271313	0.01	-0.0292895	-0.47045
Q9UKF6	noID-PSP	0.072754	0.0813551	0.0302	0.352833	0.12	0.143366	-0.08	0.287063	-0.1408
P14207	noID-PSP	0.0506337	0.0307885	0.789	0.259	0.15	0.235301	-0.02	-0.654872	-0.258367
O00410	noID-PSP	0.0730755	0.114945	0.0405	0.381583	0.21	0.182062	-0.26	0.113172	-0.248867
P32455	noID-PSP	0.0539085	0.232603	0.2489	0.3815	0.36	0.19249	-0.39	0.302876	-0.276517
P16104	noID-PSP	0.0579828	0.124676	0.0193	0.3855	0.9	0.30907	-1.65	0.893828	-0.37945
P27635	noID-PSP	0.516301	0.843449	0.0071	0.417417	0.11	0.232742	0.22	0.565419	-0.369483
P55344	noID-PSP	0.0826875	0.0763463	0.1616	0.0895833	0.14	0.165346	-0.28	-1.06607	-0.296633
Q9H4G4	noID-PSP	0.665023	0.653351	0.0204	0.43225	0.53	0.269959	1.24	0.843857	-0.181067
P49721	noID-PSP	0.249212	0.225661	0.0105	0.259417	0.11	0.256929	-0.83	-0.320077	-0.290933
O14773	noID-PSP	0.0980906	0.0711867	0.3231	0.0734167	0.4	0.240982	1.44	0.639174	-0.0613667
Q9UHD2	noID-PSP	0.257529	0.688123	0.2527	0.25475	0.13	0.19439	0.17	0.54848	-0.374767
O60760	noID-PSP	0.0759074	0.0908339	0.0248	0.228417	0.11	0.214371	-2.07	-0.822915	-0.52885
P13639	noID-PSP	0.612647	0.720297	0.0921	0.387583	0.22	0.147018	1.06	0.852728	-0.240567
P28070	noID-PSP	0.526796	0.658467	0.0083	0.141667	0.22	0.193948	1.04	0.400023	-0.215383
P02649	noID-PSP	0.0701397	0.459337	0.0254	0.29925	0.29	0.299165	-1.85	-0.337523	-0.484817
O15294	noID-PSP	0.0740779	0.19811	0.1014	0.319333	0.16	0.154986	1.01	0.521738	-0.07645
Q9H9Y6	noID-PSP	0.0968843	0.118678	0.047	0.187833	0.15	0.191243	0.9	0.745959	-0.0168333
P05062	noID-PSP	0.461	0.169	0.043	0.449083	0.19	0.217538	-1.26	0.425425	-0.202333
P60228	noID-PSP	0.0801515	0.246594	0.0261	0.255	0.13	0.200836	-0.46	-0.292519	-0.187333
Q8WXD5	noID-PSP	0.0689994	0.193134	0.0117	0.393417	0.15	0.204844	0.82	-0.128201	-0.455933
Q13702	noID-PSP	0.0649395	0.0758536	0.0286	0.13775	0.11	0.207625	0.47	0.100006	-0.369317
P05198	noID-PSP	0.470836	0.81761	0.0328	0.535833	0.14	0.247675	-0.2	-0.0359544	-0.452317
P0DP25	noID-PSP	0.103019	0.149891	0.0034	0.581833	0.18	0.224509	-1.75	0.171669	-0.49045
O15273	noID-PSP	0.260204	0.622959	0.0193	0.19025	0.77	0.35575	-0.05	-0.97709	-0.289967
P33993	noID-PSP	0.36773	0.715517	0.1061	0.392833	0.33	0.290233	0.43	0.29755	-0.211133
P07320	noID-PSP	0.0613826	0.0676072	0.3218	0.282917	0.12	0.333038	0.54	0.276837	-0.21835
Q15286	noID-PSP	0.625965	0.644724	0.0057	0.504917	0.1	0.233057	-0.64	0.449078	-0.349383
P60842	noID-PSP	0.163013	0.365248	0.0132	0.399333	0.14	0.233316	0.71	0.167095	-0.341717
P30876	noID-PSP	0.0518877	0.614078	0.0896	0.39075	0.17	0.135646	0.34	0.760514	-0.176683
P63244	noID-PSP	0.511061	0.669456	0.1197	0.265167	0.13	0.1459	0.63	0.351621	-0.339333
Q9Y2L1	noID-PSP	0.0509565	0.537082	0.3663	0.332417	0.34	0.177987	0.91	0.518929	-0.314983
O14980	noID-PSP	0.0717483	0.0878931	0.0355	0.232417	0.23	0.134495	-0.4	0.0564064	-0.209617
P31689	noID-PSP	0.835986	0.918705	0.314	0.502	0.32	0.283872	0.72	1.59049	-0.3246
Q13347	noID-PSP	0.435572	0.805316	0.0075	0.445417	0.21	0.139153	0.83	0.799915	-0.284917
P51452	noID-PSP	0.381075	0.204946	0.0024	0.294583	0.11	0.256211	0.31	0.230216	-0.214217
Q9UBQ7	noID-PSP	0.0857528	0.0661509	0.0107	0.200583	0.14	0.233786	-0.27	-0.0900411	-0.366067
Q03135	noID-PSP	0.223894	0.285908	0.0131	0.187417	0.11	0.29299	-1.88	-0.510549	-0.425367
Q9NYN1	non-PSP	0.048967	0.0548272	0.198	0.133833	0.34	0.18415	-0.9	-0.468861	-0.403617
Q8TF42	non-PSP	0.0473285	0.107183	0.8877	0.15875	0.29	0.168579	0.81	0.213537	-0.25445
Q9UKF5	non-PSP	0.600933	0.317356	0.9702	0.420917	0.31	0.261524	2.95	0.386889	0.214017
O60784	non-PSP	0.613612	0.625023	0.7935	0.366917	0.77	0.191358	1.16	0.226981	-0.213467
P59533	non-PSP	0.0578117	0.0400941	0.0467	0.066	0.11	0.137485	-0.95	-1.5218	-0.32205
Q7Z7G2	non-PSP	0.0668655	0.148398	0.0599	0.550833	0.96	0.333396	-1.62	0.142984	-0.422283
Q9BTK6	non-PSP	0.712485	0.729972	0.9924	0.351583	1	0.39318	1.14	0.425898	-0.558367
Q9BST9	non-PSP	0.250839	0.725307	0.4207	0.1575	0.69	0.238438	1.25	-0.0757149	-0.298467
Q9NWA0	non-PSP	0.543262	0.666987	0.5523	0.357167	0.65	0.314655	2.02	-1.18016	-0.237817
A6NE01	non-PSP	0.136191	0.134815	0.714	0.515333	1	0.339469	1.74	0.612547	0.0100667
A1L1A6	non-PSP	0.0677309	0.0375759	0.0208	0.1035	0.32	0.157317	0.18	-0.922366	-0.358183
Q03431	non-PSP	0.296889	0.176852	0.0197	0.06225	0.45	0.248054	0.99	-0.0338307	-0.198717
Q9UJX3	non-PSP	0.182438	0.104448	0.1642	0.308667	0.23	0.260711	-0.21	0.0745714	-0.228167
Q8IVS2	non-PSP	0.111211	0.0372451	0.0238	0.083	0.21	0.260732	-0.45	0.0566841	-0.36565
Q9C037	non-PSP	0.0510533	0.196573	0.01	0.173083	0.21	0.206727	2.08	0.015437	-0.313233
Q8TC71	non-PSP	0.064758	0.114676	0.4066	0.445917	0.85	0.251226	0.56	0.0178383	-0.256733
Q8IYP2	non-PSP	0.0560794	0.0369311	0.009	0.095	0.11	0.16015	-0.79	-0.958304	-0.328833
Q96PV6	non-PSP	0.699229	0.625335	0.9792	0.698417	1	0.363661	5.74	1.10222	0.449633
Q9Y4P3	non-PSP	0.122035	0.482926	0.3766	0.38225	0.2	0.253903	0.17	0.465054	-0.201167
Q9HCE3	non-PSP	0.50283	0.403595	0.9878	0.555417	1	0.22397	1.67	0.631986	-0.157333
Q9BY08	non-PSP	0.0661156	0.0375627	0.009	0.0986667	0.19	0.177647	-1.28	-0.617611	-0.516367
Q8N806	non-PSP	0.456669	0.810382	0.1988	0.424667	0.27	0.283234	0.95	0.41742	-0.507733
O75448	non-PSP	0.0636949	0.0485905	0.1605	0.171083	0.56	0.176948	0.32	-0.112617	-0.246483
A6NM62	non-PSP	0.0579865	0.0545131	0.6025	0.364917	0.99	0.500832	0.36	0.634388	-0.146433
Q6JVE6	non-PSP	0.0966716	0.0270203	0.0046	0.0695833	0.16	0.193847	-0.21	0.00645251	-0.286217
Q8IY84	non-PSP	0.0931597	0.296027	0.022	0.287333	0.34	0.246301	0.04	0.690141	-0.401183
Q5T2R2	non-PSP	0.0527576	0.0316718	0.0128	0.266917	0.3	0.184046	0.48	0.181683	-0.256683
Q9HBU9	non-PSP	0.0842469	0.0664717	0.0606	0.0626667	0.2	0.279396	1.31	-0.651311	-0.144917
Q9Y6N1	non-PSP	0.0658871	0.0366229	0.3281	0.209917	0.61	0.239257	0.41	0.0271985	-0.260717
O95171	non-PSP	0.873044	0.93108	0.9546	0.421	0.96	0.442479	2.1	1.3064	-0.105067
Q96MN2	non-PSP	0.060898	0.033849	0.0305	0.204333	0.16	0.118385	-0.12	-0.203589	-0.31865
Q6P9F0	non-PSP	0.0545045	0.170219	0.2979	0.413833	0.62	0.23618	0.48	0.301226	-0.3189
Q14392	non-PSP	0.0792699	0.0585693	0.4963	0.199667	0.21	0.219755	0.18	-0.0107814	-0.222017
Q5SR53	non-PSP	0.0908097	0.0384573	0.0313	0.131	0.97	0.303149	1.07	-0.523601	-0.13975
Q99932	non-PSP	0.778256	0.371102	0.836	0.46675	0.97	0.278739	8.43	0.95569	0.0739333
Q96FE7	non-PSP	0.0569803	0.0541229	0.0917	0.250583	0.38	0.261795	2.29	0.102293	-0.2844
Q8TBP5	non-PSP	0.116047	0.18044	0.1764	0.243917	0.99	0.293684	2.69	0.443345	-0.183467
Q6AI39	non-PSP	0.661747	0.469696	0.9964	0.453917	1	0.316343	2.19	1.10299	0.22295
P57071	non-PSP	0.140837	0.165801	0.5432	0.457583	0.98	0.460844	1.88	0.881903	0.0108
Q8TE23	non-PSP	0.0788484	0.0288207	0.0553	0.0424167	0.13	0.152166	0.01	-0.351768	-0.188933
Q7Z5R6	non-PSP	0.451159	0.419149	0.9855	0.664417	0.99	0.284778	4.53	0.556925	-0.0913333
Q93097	non-PSP	0.0653576	0.0369135	0.2532	0.297583	0.2	0.200234	1.03	0.0764173	-0.302717
O43609	non-PSP	0.442608	0.341345	0.8876	0.314333	0.94	0.351671	1.01	-0.0878848	-0.0773167
O60928	non-PSP	0.0593282	0.0432675	0.0241	0.0941667	0.14	0.167758	-0.02	-0.506056	-0.332017
Q96PJ5	non-PSP	0.0479491	0.167367	0.0119	0.212583	0.58	0.208521	1.2	0.578684	-0.2568
P48556	non-PSP	0.0535057	0.0612774	0.0271	0.211083	0.3	0.284652	-0.04	0.120735	-0.257317
Q16585	non-PSP	0.0476272	0.122144	0.0436	0.345333	0.44	0.19857	-0.5	0.830462	-0.1557
P0C7M6	non-PSP	0.0529315	0.0404465	0.0158	0.148833	0.11	0.230409	-2.99	-1.50219	-0.345833
O75916	non-PSP	0.0546921	0.177211	0.9325	0.39775	0.68	0.26177	2.12	0.405887	-0.2184
Q13224	non-PSP	0.102889	0.329065	0.4142	0.407917	0.87	0.37709	2.28	1.17677	-0.078
Q96P48	non-PSP	0.625098	0.813811	0.5072	0.288	0.64	0.227446	2.58	0.592389	-0.23715
Q6P4A7	non-PSP	0.0811219	0.0474485	0.166	0.0474167	0.2	0.162229	-0.86	-0.488136	-0.29025
Q9GZT8	non-PSP	0.0686183	0.111848	0.0747	0.277667	0.13	0.190762	1.44	-0.102407	-0.172317
Q5EBL2	non-PSP	0.268803	0.0600153	0.9048	0.2695	1	0.294687	2.24	0.664412	-0.06365
Q9HBM0	non-PSP	0.0552942	0.157996	0.3777	0.259333	0.55	0.324954	0.31	0.00434523	-0.223967
O60942	non-PSP	0.0600861	0.325515	0.6532	0.47675	0.47	0.213949	0.24	0.859278	-0.310133
P07358	non-PSP	0.218732	0.223016	0.2016	0.397167	0.2	0.200458	3.64	0.763242	-0.18425
P08700	non-PSP	0.0519787	0.0285106	0.0258	0.22375	0.15	0.218079	-0.65	-1.31275	-0.31255
Q9ULW0	non-PSP	0.859078	0.924749	0.8753	0.406917	0.92	0.288838	1.25	0.60237	-0.341483
Q9H1Y3	non-PSP	0.0701182	0.0364954	0.1638	0.0621667	0.21	0.25761	0.69	0.0290608	-0.228283
Q5JRM2	non-PSP	0.0535421	0.0408982	0.8536	0.37775	0.9	0.350952	1.36	0.137953	-0.28025
Q9H611	non-PSP	0.0474861	0.0300057	0.2383	0.159167	0.56	0.275686	0.47	0.23479	-0.2916
Q5RL73	non-PSP	0.0557993	0.0920407	0.5812	0.46075	0.75	0.309119	1.56	0.395139	-0.212983
O75600	non-PSP	0.0602712	0.0426386	0.0429	0.107667	0.23	0.193649	0.71	0.589335	-0.253883
Q9C0E8	non-PSP	0.758692	0.642206	0.1	0.38175	0.99	0.278725	2.18	0.0131991	-0.109683
O43909	non-PSP	0.102806	0.0483313	0.2345	0.17225	0.57	0.185077	3.01	0.293124	-0.19
Q96MT7	non-PSP	0.0638878	0.469985	0.315	0.46225	0.84	0.169696	1.67	1.13195	-0.139767
P49356	non-PSP	0.0501985	0.0824182	0.1566	0.0663333	0.19	0.247763	-0.29	0.0883259	-0.32535
A3KMH1	non-PSP	0.0526632	0.121045	0.1731	0.259417	0.38	0.125779	2.83	1.02155	-0.224317
Q6TDU7	non-PSP	0.0688014	0.572311	0.1968	0.262833	0.3	0.277973	0.39	-0.0585136	-0.454633
Q86Y26	non-PSP	0.0751785	0.0756473	0.9737	0.481083	1	0.316617	2.76	1.26203	-0.209017
Q969R8	non-PSP	0.0555542	0.365315	0.0255	0.242917	0.24	0.210669	1.16	0.39754	-0.282583
Q5T036	non-PSP	0.0494765	0.0395788	0.9389	0.137417	0.72	0.302908	1.07	0.0329813	-0.270167
Q4FZB7	non-PSP	0.148347	0.579458	0.9136	0.522583	1	0.492503	2.02	1.50842	-0.0599
Q9Y232	non-PSP	0.448435	0.695469	0.8385	0.523083	0.76	0.334417	0.77	0.711164	-0.163683
Q70CQ3	non-PSP	0.0616765	0.070664	0.1859	0.140167	0.59	0.272684	1.35	-0.169448	-0.14595
P00742	non-PSP	0.0802066	0.409895	0.0826	0.4425	0.32	0.248067	1.19	0.709988	-0.354983
O15021	non-PSP	0.878799	0.626617	0.9294	0.500583	1	0.704783	4.58	1.42757	-0.0202333
Q8WX39	non-PSP	0.0526027	0.0356846	0.0026	0.251333	0.1	0.226611	-0.46	-0.0919197	-0.335967
Q8TCT9	non-PSP	0.110651	0.0995185	0.1094	0.0841667	0.24	0.202118	0.45	0.108092	-0.230517
Q9H0V1	non-PSP	0.0628714	0.0522686	0.0253	0.0479167	0.12	0.15095	0.31	-0.205794	-0.29605
Q9BSK2	non-PSP	0.115117	0.0378481	0.0345	0.0983333	0.22	0.200975	-1.01	0.216151	-0.162283
Q8N9V7	non-PSP	0.195986	0.408109	0.6371	0.311167	0.9	0.403843	2.97	1.01605	-0.0055
Q16671	non-PSP	0.105936	0.0387236	0.0644	0.086	0.53	0.19235	2.96	-0.193314	-0.2438
P13765	non-PSP	0.0673066	0.0341065	0.0026	0.0654167	0.17	0.142836	-0.27	-0.0952358	-0.436383
A6NJV1	non-PSP	0.0753067	0.0467181	0.0649	0.27625	0.44	0.311939	0.7	-0.314588	-0.111567
Q13889	non-PSP	0.0897317	0.036553	0.0225	0.245917	0.15	0.220846	0.02	-0.244117	-0.215733
A0A1B0GTK4	non-PSP	0.0720562	0.0621717	0.0271	0.0796667	0.14	0.221946	-1.81	-0.363039	-0.464617
P10124	non-PSP	0.0619581	0.0800703	0.0262	0.310667	0.83	0.345182	1.05	0.433429	-0.2168
Q6UXK5	non-PSP	0.0785985	0.0369844	0.4883	0.300417	0.15	0.231305	-0.39	-0.0183284	-0.257383
Q5VZL5	non-PSP	0.632876	0.882995	0.361	0.339167	0.99	0.210182	1.34	0.762245	-0.0424833
Q96RD6	non-PSP	0.0594423	0.02811	0.8544	0.24	0.71	0.277509	1.36	0.0707326	-0.299233
Q9NP56	non-PSP	0.0470964	0.0489601	0.0535	0.239917	0.23	0.213403	1.89	0.142756	-0.286767
Q86TU7	non-PSP	0.0701943	0.492312	0.2582	0.37825	0.36	0.299295	0.5	0.521738	-0.177383
B2RXF5	non-PSP	0.0607001	0.0363486	0.0901	0.13925	0.91	0.315777	0.73	0.0437627	-0.3919
Q9NRE2	non-PSP	0.0811587	0.296279	0.9914	0.332667	1	0.356153	0.99	0.710723	-0.0812333
Q16513	non-PSP	0.789036	0.914183	0.0982	0.353083	0.64	0.202677	0.98	0.540737	-0.227417
Q64LD2	non-PSP	0.0474658	0.456333	0.11	0.223167	0.75	0.278556	0.72	0.504913	-0.247833
P52797	non-PSP	0.202986	0.074595	0.4343	0.159917	0.61	0.318967	2.03	0.431844	-0.0296667
Q7RTR2	non-PSP	0.0606477	0.0496248	0.1459	0.26	0.19	0.154612	0.76	0.678608	-0.1996
Q96CB5	non-PSP	0.0867211	0.0561968	0.0145	0.207333	0.4	0.182268	-0.7	-0.193543	-0.495083
Q9Y2K2	non-PSP	0.778492	0.808447	0.9919	0.571917	1	0.406743	3.39	0.731927	0.2091
P0C221	non-PSP	0.0538342	0.107012	0.2128	0.390917	0.14	0.164658	-1.15	0.234904	-0.369783
Q6JBY9	non-PSP	0.845167	0.930046	0.9874	0.340333	1	0.407077	1.81	1.03939	-0.320717
Q8N6N3	non-PSP	0.833394	0.603135	0.5047	0.48475	0.99	0.369831	0.45	0.341918	-0.4972
Q13017	non-PSP	0.151978	0.717129	0.1539	0.423333	0.33	0.239226	1.79	0.796697	-0.19055
P33681	non-PSP	0.0609748	0.0317754	0.0454	0.1525	0.14	0.14429	-0.36	-0.473859	-0.256233
Q8IYD9	non-PSP	0.047225	0.260264	0.178	0.36625	0.73	0.348663	0.57	0.751284	-0.15175
Q9H0R1	non-PSP	0.0508808	0.0372979	0.014	0.163	0.19	0.18025	-0.29	0.135274	-0.198
Q8TDG4	non-PSP	0.0476881	0.125776	0.0257	0.228167	0.34	0.253629	0.62	0.776278	-0.248383
Q86XW9	non-PSP	0.0783182	0.348568	0.0132	0.480417	0.43	0.260355	-0.11	0.10306	-0.465717
Q9UBE8	non-PSP	0.583115	0.456607	0.7886	0.421833	0.78	0.31675	1.82	-0.273194	0.0548167
Q9NX70	non-PSP	0.678059	0.67988	0.2859	0.431583	0.95	0.298364	0.41	-0.563198	0.16635
Q92560	non-PSP	0.716753	0.817019	0.7798	0.503167	0.99	0.341526	2.03	0.869815	-0.150217
Q7Z5Q5	non-PSP	0.0464905	0.0585629	0.2546	0.243167	0.58	0.220411	0.7	0.377872	-0.254117
A5D8V7	non-PSP	0.137865	0.481075	0.1283	0.468083	0.53	0.272129	1.26	0.446465	-0.228367
Q9UBR2	non-PSP	0.0700823	0.087474	0.0786	0.279667	0.16	0.310762	1.62	0.882491	-0.269267
Q86XJ1	non-PSP	0.794456	0.520941	0.9968	0.383917	1	0.295227	1.32	0.64842	-0.105133
Q9H0I3	non-PSP	0.0761919	0.108278	0.0699	0.396	0.31	0.30097	-0.43	0.104106	-0.439383
P82675	non-PSP	0.183479	0.550575	0.0551	0.31175	0.74	0.263329	1	1.08484	-0.243367
Q9BTV4	non-PSP	0.153695	0.0863744	0.0214	0.108333	0.25	0.237741	-0.62	0.17804	-0.378367
Q9UKN5	non-PSP	0.069415	0.203836	0.8368	0.3545	1	0.288873	1.13	0.433086	-0.0323833
Q6IQ32	non-PSP	0.163839	0.280491	0.8604	0.324167	0.96	0.180458	1.04	0.714824	-0.0173
Q8N6T0	non-PSP	0.0577742	0.0416725	0.3873	0.139583	0.29	0.293447	-0.1	-0.0761886	-0.287667
Q86VD9	non-PSP	0.0672862	0.0337066	0.0488	0.02225	0.16	0.146939	0.32	-0.36005	-0.150867
Q8IV38	non-PSP	0.0514996	0.309883	0.1843	0.378083	0.21	0.269927	-0.03	0.340627	-0.363183
Q86WI3	non-PSP	0.0621442	0.0282464	0.4813	0.199	0.37	0.0932601	1.26	0.311501	-0.245467
Q9UHB4	non-PSP	0.05884	0.0377846	0.0948	0.09875	0.25	0.250646	1.44	-0.00115982	-0.28015
Q5VWC8	non-PSP	0.112101	0.0354716	0.0042	0.0505833	0.11	0.216923	0.28	-1.3754	-0.3697
O60674	non-PSP	0.0540029	0.583272	0.2514	0.3525	0.18	0.167624	0.18	0.833746	-0.22435
Q99685	non-PSP	0.0912551	0.0826835	0.0086	0.0895833	0.32	0.198509	-0.42	-0.056292	-0.387283
Q7Z3U7	non-PSP	0.111274	0.045249	0.1099	0.17975	0.77	0.0441286	0.8	0.178612	-0.0176667
Q9P2H5	non-PSP	0.055966	0.155109	0.5394	0.303917	0.72	0.270657	2.48	0.483905	-0.327967
Q9Y5Y0	non-PSP	0.0666207	0.112985	0.169	0.0785833	0.36	0.234502	0.84	0.154321	-0.2553
Q96BZ9	non-PSP	0.0544253	0.034875	0.0097	0.223167	0.23	0.245594	0.59	-0.314719	-0.377133
Q5SQN1	non-PSP	0.0697239	0.632287	0.212	0.191417	0.47	0.231487	1.25	-0.160333	-0.452267
P0C2W1	non-PSP	0.0528044	0.0750355	0.5169	0.174083	0.22	0.231107	0.44	1.02915	-0.1985
Q8NG68	non-PSP	0.0708661	0.0349572	0.2524	0.1835	0.13	0.248022	0.3	0.22837	-0.338467
Q9NP92	non-PSP	0.0454516	0.0510832	0.0134	0.226	0.15	0.224589	1.28	-0.580497	-0.227417
Q16270	non-PSP	0.0743093	0.187508	0.6224	0.16075	0.88	0.291737	2.61	0.830152	-0.367833
Q9NZR4	non-PSP	0.0898838	0.118153	0.9373	0.188667	1	0.345463	2.17	1.26567	-0.2592
Q7Z699	non-PSP	0.730468	0.859466	0.3142	0.378083	0.71	0.290667	2.73	0.331577	-0.125917
P28715	non-PSP	0.708804	0.900164	0.8624	0.464083	1	0.390034	0.62	0.981663	-0.300383
Q49AJ0	non-PSP	0.0565435	0.22238	0.3054	0.27375	0.45	0.283637	1.62	0.732058	-0.124267
Q15735	non-PSP	0.280585	0.382447	0.9894	0.420167	1	0.276261	3.34	0.892374	-0.165133
Q9H1Z9	non-PSP	0.0757258	0.0495215	0.4588	0.103833	0.8	0.23472	0.55	0.388278	-0.300717
Q9UHV9	non-PSP	0.0562073	0.547661	0.0146	0.515917	0.53	0.257928	-1.71	0.853904	-0.418717
Q9BXX3	non-PSP	0.0648677	0.260074	0.3978	0.434583	0.98	0.260843	-0.32	0.607255	-0.2183
Q86VD1	non-PSP	0.0507233	0.477993	0.0783	0.325833	0.23	0.180782	0.44	0.584908	-0.1725
Q7Z5S9	non-PSP	0.0596443	0.0400768	0.1235	0.154333	0.12	0.17221	-0.56	-0.338455	-0.327117
Q9H9B1	non-PSP	0.0563114	0.54371	0.5109	0.385167	0.99	0.354657	1.5	0.957128	-0.169117
B2RXF0	non-PSP	0.647066	0.26326	0.5215	0.183583	0.7	0.263864	1.38	0.531425	0.04115
O75112	non-PSP	0.720291	0.55823	0.8871	0.520833	1	0.415009	2.53	-0.0871824	0.0862167
Q6UXI7	non-PSP	0.0572582	0.173893	0.9632	0.46275	0.73	0.297877	1.14	0.793414	-0.146817
Q96MW7	non-PSP	0.0540597	0.128299	0.0659	0.427083	0.28	0.18939	0.27	0.0674818	-0.22095
Q9BX46	non-PSP	0.223723	0.0984594	0.1568	0.424667	0.29	0.404147	0.99	-0.355754	0.0442833
Q9NP71	non-PSP	0.0566263	0.122241	0.8336	0.23825	1	0.289934	2.65	0.0190962	-0.178467
P54296	non-PSP	0.631476	0.720073	0.1427	0.452917	0.41	0.121672	1.77	0.992429	-0.124033
Q8N819	non-PSP	0.0602209	0.0715853	0.0247	0.118167	0.83	0.327207	1.81	0.292127	-0.4372
Q9P2K6	non-PSP	0.0459197	0.0485573	0.011	0.105833	0.21	0.240931	0.74	0.356048	-0.114233
Q6ZSG2	non-PSP	0.0718511	0.22061	0.9593	0.248	1	0.351163	0.05	0.0709776	-0.280383
O60320	non-PSP	0.0669284	0.0459307	0.8613	0.16525	0.77	0.310086	2.82	-0.496043	-0.15285
Q96KJ9	non-PSP	0.0799992	0.0458461	0.095	0.263333	0.6	0.262542	0.89	-0.0203867	-0.364283
Q9BQ83	non-PSP	0.0512659	0.0366743	0.7038	0.0579167	0.82	0.258845	2.23	-0.388441	-0.24805
Q52MB2	non-PSP	0.051574	0.119322	0.0545	0.348583	0.95	0.328146	0.66	0.379293	-0.2718
Q9HD67	non-PSP	0.0919721	0.601163	0.4176	0.459333	0.71	0.198175	2.89	1.0687	-0.107267
Q8IYL2	non-PSP	0.0475722	0.644045	0.4798	0.140917	0.6	0.215804	1.48	0.732335	-0.317317
Q70J99	non-PSP	0.047038	0.0311916	0.5606	0.141917	0.64	0.236347	0.87	0.0498885	-0.302333
Q12904	non-PSP	0.102036	0.830472	0.2173	0.427167	0.52	0.259632	0.18	0.514763	-0.33375
A8MT66	non-PSP	0.0708065	0.0521121	0.0364	0.3845	0.8	0.31011	-1.09	0.0385027	-0.2293
Q53RY4	non-PSP	0.0627898	0.09297	0.1921	0.118667	0.21	0.300817	0.76	-0.507314	-0.443433
Q08397	non-PSP	0.440598	0.113607	0.9242	0.4185	0.99	0.482086	3.49	1.01406	0.0977833
P57775	non-PSP	0.0563776	0.0284738	0.008	0.107833	0.22	0.246089	-0.13	-0.194196	-0.356667
A2RUR9	non-PSP	0.12288	0.394486	0.7884	0.41925	0.95	0.224602	3.35	0.9396	-0.187717
A8K5M9	non-PSP	0.0923777	0.301824	0.0354	0.170083	0.91	0.391667	0.26	-0.566269	-0.381017
P86452	non-PSP	0.048179	0.0470778	0.476	0.208833	0.75	0.209338	0.69	0.33326	-0.209917
Q96M02	non-PSP	0.0502776	0.23073	0.9569	0.264833	0.81	0.385759	1.23	0.456821	-0.247967
Q9H1E5	non-PSP	0.0564104	0.27179	0.0229	0.399583	0.58	0.356131	0.78	0.176635	-0.445367
Q9HBM1	non-PSP	0.0618686	0.27511	0.0062	0.4585	0.15	0.277231	1.19	0.121912	-0.357
A0A0J9YXQ4	non-PSP	0.203768	0.057686	0.9452	0.333667	0.99	0.328017	3.92	2.10473	-0.23475
Q8NAM6	non-PSP	0.0875066	0.0975215	0.6538	0.294667	0.94	0.285944	1.2	0.568736	-0.0852
O43766	non-PSP	0.0572752	0.353225	0.0077	0.407083	0.17	0.312542	0.38	0.528126	-0.447367
Q5HYI8	non-PSP	0.23163	0.378402	0.0292	0.28	0.18	0.214226	-0.2	0.694355	-0.303667
Q5MY95	non-PSP	0.08136	0.0281618	0.025	0.05575	0.16	0.165728	1.17	0.319293	-0.19135
Q96P70	non-PSP	0.0615902	0.0348885	0.0487	0.2045	0.24	0.23383	-0.85	-0.23296	-0.334683
Q0VF49	non-PSP	0.0959141	0.1705	0.8473	0.54775	1	0.523265	2.59	1.00416	-0.236
Q96GW9	non-PSP	0.0566962	0.19211	0.0998	0.0565833	0.27	0.21643	1.36	0.20024	-0.375883
A6NK89	non-PSP	0.0550992	0.203113	0.3451	0.476833	0.99	0.259462	1.3	0.232307	-0.281583
Q969H4	non-PSP	0.0819535	0.25907	0.6668	0.227167	0.89	0.232075	2.94	0.303954	-0.2442
Q05682	non-PSP	0.812813	0.776184	0.4162	0.611833	1	0.342604	2.48	1.24195	-0.3743
Q8TDV0	non-PSP	0.0575965	0.0399456	0.0696	0.0785	0.34	0.230621	0.33	-0.576528	-0.384167
Q7Z4N8	non-PSP	0.0599809	0.0293879	0.0516	0.118667	0.14	0.19518	0.84	0.19632	-0.1969
Q02383	non-PSP	0.277776	0.436419	0.9935	0.39925	1	0.411093	1.19	2.04835	-0.0487
Q9NTX5	non-PSP	0.0675172	0.261623	0.0242	0.154583	0.13	0.265343	-0.1	0.651736	-0.251317
Q6WN34	non-PSP	0.0486436	0.0380164	0.3632	0.1375	0.66	0.275412	1.02	-0.252138	-0.371917
P10451	non-PSP	0.818664	0.921664	0.995	0.5775	0.99	0.404748	1.64	0.223191	-0.2761
Q32M88	non-PSP	0.095112	0.0429868	0.3147	0.0928333	0.51	0.17981	1.06	0.545605	-0.288117
Q93070	non-PSP	0.047089	0.0365578	0.0578	0.131083	0.11	0.170069	-0.79	-0.34409	-0.167733
Q9BRS8	non-PSP	0.780861	0.8675	0.9053	0.326583	0.99	0.353564	1.16	0.757949	-0.10725
M5A8F1	non-PSP	0.0703612	0.0337666	0.0163	0.170833	0.14	0.230725	-0.34	-0.607222	-0.3376
O94941	non-PSP	0.0668643	0.107765	0.3218	0.131917	0.42	0.238625	1.97	-0.154141	-0.26425
Q9UHN1	non-PSP	0.0558664	0.295763	0.0596	0.134333	0.26	0.217412	-0.31	0.739523	-0.4082
Q7Z3T8	non-PSP	0.534619	0.795793	0.3341	0.2995	0.8	0.282526	1.49	1.0565	-0.185183
P47900	non-PSP	0.0566338	0.0410027	0.0263	0.0898333	0.11	0.209947	-0.09	-0.56212	-0.277233
P43490	non-PSP	0.714458	0.754357	0.0735	0.445167	0.19	0.20134	0.14	1.0705	-0.37125
O60431	non-PSP	0.0642065	0.0282148	0.1904	0.0461667	0.13	0.162949	0.45	-0.938668	-0.314
Q96PP4	non-PSP	0.146858	0.207919	0.786	0.401583	0.78	0.336287	-0.29	-0.00418188	-0.184033
Q6UW49	non-PSP	0.0535901	0.131683	0.9449	0.430083	0.85	0.311363	0.61	-0.145582	-0.357917
Q15116	non-PSP	0.0500428	0.0461953	0.0599	0.168333	0.83	0.221054	1.66	-0.206905	-0.252617
Q9BWV7	non-PSP	0.0498473	0.0720748	0.8926	0.33	0.33	0.291051	0.66	0.355819	-0.310217
Q6IMI6	non-PSP	0.0681023	0.284421	0.1613	0.354167	0.14	0.224853	-0.22	-0.211871	-0.24865
Q8N1D5	non-PSP	0.0583476	0.31589	0.0147	0.225833	0.56	0.353389	-0.73	-0.423399	-0.310383
Q8TBE9	non-PSP	0.0721573	0.138031	0.034	0.186167	0.16	0.19379	0.15	-0.395057	-0.405817
Q86WU2	non-PSP	0.0723633	0.0790319	0.0087	0.1175	0.15	0.194765	0.75	0.513522	-0.382783
Q02410	non-PSP	0.892945	0.631614	0.6151	0.5295	0.99	0.355185	1.43	0.841636	-0.22765
Q92954	non-PSP	0.584893	0.589174	0.9908	0.613417	1	0.33349	2.84	-0.0423089	-0.239067
Q04721	non-PSP	0.365307	0.227315	0.9617	0.356917	0.93	0.241179	4.86	0.971535	-0.05795
Q9BR26	non-PSP	0.0627253	0.028986	0.0519	0.0784167	0.22	0.188269	0.99	-0.640432	-0.280567
P00813	non-PSP	0.361077	0.259494	0.0207	0.398667	0.17	0.249804	-0.91	0.287586	-0.395817
P28330	non-PSP	0.0585094	0.341105	0.0961	0.1755	0.15	0.268198	0.54	0.793904	-0.224883
Q9UFV1	non-PSP	0.137881	0.0948434	0.0734	0.09725	0.85	0.248624	-0.34	-0.210613	-0.348167
Q9NNX6	non-PSP	0.0567048	0.17336	0.0942	0.217083	0.19	0.242489	0.54	0.231768	-0.232833
Q9BWH2	non-PSP	0.365519	0.222519	0.1715	0.208167	0.23	0.268905	-0.67	0.719087	-0.375767
O95622	non-PSP	0.175475	0.0780395	0.3117	0.226833	0.57	0.25058	3.52	0.772161	-0.121867
O00592	non-PSP	0.465562	0.537455	0.9899	0.472417	1	0.255716	1.63	-0.332508	-0.0890667
Q9H788	non-PSP	0.435642	0.818564	0.3789	0.342917	0.95	0.264185	0.69	0.355917	-0.233583
Q9HD23	non-PSP	0.0667518	0.0438732	0.0131	0.209917	0.14	0.18391	-0.46	-0.290641	-0.316467
Q9Y4H4	non-PSP	0.488377	0.72515	0.4229	0.241917	0.96	0.295419	1.64	-0.781619	-0.343767
Q5JXA9	non-PSP	0.0460632	0.0299849	0.5164	0.220583	0.67	0.183466	0.85	0.1603	-0.1817
Q9Y330	non-PSP	0.0465368	0.0460361	0.1534	0.229083	0.93	0.30352	1.59	0.596506	-0.29315
Q7L5A8	non-PSP	0.0560976	0.0336497	0.0293	0.0561667	0.34	0.290262	-0.61	0.0271659	-0.322967
O95428	non-PSP	0.310204	0.089809	0.9541	0.239167	0.97	0.303868	4.67	1.16733	-0.0942667
P50553	non-PSP	0.607106	0.295787	0.9004	0.52825	0.99	0.285983	1.16	0.00854345	0.231167
Q15293	non-PSP	0.801226	0.716068	0.2566	0.49325	0.5	0.332958	-0.41	0.915015	-0.533583
P50440	non-PSP	0.21706	0.208088	0.0186	0.436167	0.18	0.300991	-0.49	0.0966406	-0.33075
P15509	non-PSP	0.059238	0.0443059	0.0445	0.209833	0.17	0.199766	0.71	0.202756	-0.142683
O94989	non-PSP	0.415796	0.12099	0.8091	0.323583	0.99	0.295558	3.35	0.188021	-0.107817
Q8N0Z2	non-PSP	0.111501	0.474532	0.222	0.362333	0.98	0.292484	0.37	0.952129	-0.155467
Q2M2H8	non-PSP	0.22847	0.0594849	0.5256	0.434	1	0.0577844	2.87	0.576544	0.0277667
Q8IZF5	non-PSP	0.0747039	0.0317879	0.763	0.0925	0.54	0.178182	1.9	-0.020648	-0.181033
Q86SR1	non-PSP	0.0703806	0.182954	0.027	0.39725	0.34	0.256469	1.25	0.629618	-0.262867
Q5JRA6	non-PSP	0.621209	0.764014	0.9252	0.452417	1	0.284296	3.68	1.34993	-0.14025
Q9UBC1	non-PSP	0.0561902	0.45973	0.1464	0.256333	1	0.283891	0.81	0.382528	-0.381217
Q9UKI8	non-PSP	0.843116	0.799972	0.9661	0.428333	0.98	0.265059	2.59	1.06813	0.0127
Q99727	non-PSP	0.046939	0.0617859	0.0246	0.05775	0.1	0.233674	-1.14	-0.882703	-0.4438
Q32NB8	non-PSP	0.0489382	0.0308004	0.0377	0.0793333	0.17	0.244535	-0.25	0.0901228	-0.2563
Q8NEG2	non-PSP	0.0646721	0.169153	0.8799	0.39925	0.99	0.362549	0.18	0.492906	-0.176
Q96A59	non-PSP	0.132068	0.725726	0.2773	0.516417	0.71	0.451204	2.05	1.10184	-0.141067
Q9UK05	non-PSP	0.0527328	0.153757	0.1346	0.322083	0.6	0.205942	0.57	0.456021	-0.282633
Q8N8G6	non-PSP	0.0475501	0.0377124	0.027	0.0834167	0.21	0.19186	-1.05	-0.762491	-0.190567
Q5TAA0	non-PSP	0.0521183	0.18343	0.0069	0.240833	0.23	0.266216	-0.17	0.330254	-0.403317
P05814	non-PSP	0.141971	0.0702186	0.2216	0.18025	0.48	0.390045	0.39	-1.58784	-0.1941
Q6QNK2	non-PSP	0.0989467	0.0486294	0.7094	0.06625	0.25	0.152938	1.56	0.208686	-0.23815
Q8TBG4	non-PSP	0.0609221	0.466842	0.0797	0.537833	0.22	0.20802	0.41	0.813163	-0.322983
Q6PI78	non-PSP	0.0905527	0.0307117	0.2993	0.0808333	0.24	0.284184	0.36	0.066175	-0.3118
P17735	non-PSP	0.0779813	0.0396402	0.0107	0.1245	0.12	0.188351	-0.09	0.0472585	-0.265817
Q8N7X4	non-PSP	0.0754449	0.305972	0.888	0.43	0.94	0.310631	2.67	0.70383	-0.156183
Q96J86	non-PSP	0.093851	0.0437372	0.2209	0.207917	0.23	0.274442	2.73	-0.807789	-0.173133
Q5T6X5	non-PSP	0.0660021	0.0417426	0.0443	0.0989167	0.18	0.174575	0.35	-0.133134	-0.157933
Q14994	non-PSP	0.0454585	0.0393677	0.0722	0.135333	0.15	0.201084	1.84	-0.611077	-0.330683
Q9P0M9	non-PSP	0.172568	0.104781	0.1222	0.24675	0.61	0.279222	-0.13	0.294496	-0.265833
Q9UJY5	non-PSP	0.0548736	0.0605168	0.9789	0.407167	0.93	0.237731	2.01	0.0313968	-0.223167
Q8N5U0	non-PSP	0.0656557	0.0297152	0.0577	0.126	0.68	0.297129	2.04	-0.0762866	-0.257683
P41595	non-PSP	0.0685825	0.0338795	0.0195	0.0509167	0.14	0.241454	-0.35	-0.574551	-0.190567
Q2I0M4	non-PSP	0.0601196	0.0330749	0.1468	0.12025	0.44	0.261075	0.32	-0.765415	-0.4191
Q9BUA3	non-PSP	0.789682	0.382205	0.8978	0.32025	1	0.391947	2.44	0.316924	-0.368367
Q8N5V2	non-PSP	0.0589391	0.258735	0.608	0.459833	0.58	0.283578	1.02	-0.00321809	-0.223933
Q96GQ5	non-PSP	0.0616725	0.034534	0.1	0.0370833	0.28	0.166037	0.43	0.181079	-0.232817
Q9BVN2	non-PSP	0.1262	0.144788	0.9005	0.324	1	0.316557	2.7	0.88517	-0.159183
Q92466	non-PSP	0.0623587	0.152868	0.0235	0.298167	0.28	0.218087	0.07	0.31137	-0.2332
O76038	non-PSP	0.0710406	0.450972	0.0058	0.404333	0.13	0.176328	-0.55	0.228795	-0.494917
Q15047	non-PSP	0.903867	0.778656	0.8279	0.457333	0.98	0.214326	3.02	1.22648	-0.119017
A6NNL0	non-PSP	0.0949501	0.0691383	0.9878	0.24	1	0.33139	2.22	0.601635	-0.152617
Q99436	non-PSP	0.0569928	0.156169	0.1643	0.376167	0.15	0.179663	0.68	0.397458	-0.2568
Q53FP2	non-PSP	0.0597919	0.0645079	0.0129	0.118583	0.19	0.193674	-0.2	-0.685436	-0.514483
Q2TAL5	non-PSP	0.12369	0.126992	0.7784	0.220833	0.99	0.335471	3.02	0.174397	-0.1684
A6NFY4	non-PSP	0.0602641	0.0378009	0.0106	0.034	0.11	0.235554	-0.9	-0.741859	-0.374033
Q9Y6G3	non-PSP	0.0587749	0.244372	0.0077	0.419	0.33	0.312217	-0.27	-0.866564	-0.474733
P18065	non-PSP	0.0455409	0.227355	0.8881	0.187083	0.87	0.297022	1.41	0.737742	-0.32865
Q8NE28	non-PSP	0.0667838	0.0407175	0.5071	0.221333	0.2	0.185955	0.09	-0.178628	-0.418633
Q96NS5	non-PSP	0.0471072	0.0316931	0.031	0.110583	0.2	0.268831	-0.42	-0.467456	-0.30275
Q9NUD9	non-PSP	0.0669803	0.0347126	0.0611	0.031	0.15	0.175368	-0.79	-0.632836	-0.238267
Q8WW62	non-PSP	0.118383	0.095977	0.6325	0.30125	0.22	0.178807	1.79	0.394877	-0.0673833
Q99707	non-PSP	0.0515211	0.379152	0.0698	0.371333	0.18	0.114093	0.89	1.03936	-0.3197
Q96M95	non-PSP	0.0750929	0.424183	0.0039	0.301917	0.24	0.246623	0.09	-0.283714	-0.413083
Q7Z4H4	non-PSP	0.0871462	0.0283249	0.8709	0.139667	0.99	0.300243	0.86	-0.0677432	-0.20885
Q19T08	non-PSP	0.3714	0.108664	0.0904	0.283	1	0.265232	2.7	0.284106	-0.0257667
Q6ZRQ5	non-PSP	0.0696706	0.0912275	0.0931	0.105333	0.13	0.186241	0.55	-0.00215628	-0.191917
Q96EN8	non-PSP	0.0469928	0.0802848	0.6852	0.287333	0.46	0.206298	1.02	0.653043	-0.173267
Q8N960	non-PSP	0.0587558	0.477645	0.3681	0.352333	0.51	0.212019	1.21	0.350477	-0.292533
Q8N5M9	non-PSP	0.0558607	0.0369331	0.0038	0.0571667	0.17	0.243147	-2.26	-1.06068	-0.212167
A5PLK6	non-PSP	0.0699768	0.0446577	0.0545	0.136167	0.21	0.1681	0.41	0.203491	-0.232633
Q96BR9	non-PSP	0.0870164	0.515343	0.4144	0.32575	0.96	0.31429	1.07	0.462098	-0.0715333
Q9HAB8	non-PSP	0.0557455	0.0420185	0.0196	0.08875	0.24	0.250343	-0.62	-0.415411	-0.305017
O14782	non-PSP	0.184082	0.78323	0.9798	0.704167	0.95	0.225258	2.16	0.929455	-0.0898167
Q9BTV6	non-PSP	0.0685571	0.0403687	0.1566	0.1925	0.36	0.167474	-0.44	0.0847811	-0.376483
Q1RMZ1	non-PSP	0.066431	0.0684598	0.0343	0.236917	0.25	0.302829	-0.18	0.0666487	-0.354783
Q14397	non-PSP	0.0702249	0.0416246	0.0099	0.1755	0.21	0.23398	-0.09	0.257692	-0.300417
Q9NTJ4	non-PSP	0.0448816	0.0690948	0.2925	0.0615833	0.27	0.116904	0.64	0.473336	-0.177717
Q3ZCT8	non-PSP	0.0751052	0.103157	0.0147	0.318583	0.12	0.169424	1.37	0.354708	-0.15265
Q9H7D7	non-PSP	0.301163	0.303968	0.838	0.38225	0.58	0.257863	4.88	1.04732	0.06465
Q9Y365	non-PSP	0.440783	0.534028	0.0912	0.31675	0.3	0.307519	-0.52	-0.213194	-0.36175
Q96B18	non-PSP	0.865627	0.709117	0.9767	0.4355	1	0.581101	5.35	1.49674	-0.17845
O14904	non-PSP	0.0628331	0.0349325	0.0851	0.10375	0.37	0.230763	0.95	0.0889956	-0.39435
P16442	non-PSP	0.0566249	0.0309534	0.0038	0.0680833	0.11	0.202381	-0.32	-0.280856	-0.2484
O75459	non-PSP	0.15059	0.366582	0.59	0.395333	0.99	0.34766	0.37	0.191386	-0.5251
Q16558	non-PSP	0.109648	0.0327674	0.0015	0.0925	0.14	0.186899	-0.69	-0.907059	-0.216017
Q03393	non-PSP	0.142333	0.233641	0.0057	0.466667	0.13	0.320648	-0.22	0.227863	-0.3346
Q8IXY8	non-PSP	0.0578894	0.0782382	0.0347	0.325667	0.23	0.134438	1.15	0.571627	-0.153217
P0C7P4	non-PSP	0.0521275	0.0740105	0.009	0.19525	0.22	0.273474	1.04	-0.11229	-0.431167
Q9H977	non-PSP	0.183924	0.0321395	0.0499	0.0378333	0.15	0.149184	0.2	0.0663383	-0.29655
Q15464	non-PSP	0.894239	0.875524	0.9805	0.49275	1	0.382406	2.43	1.13826	-0.16655
O15327	non-PSP	0.049007	0.14134	0.3737	0.209083	0.39	0.147698	0.55	0.552335	-0.2259
O43147	non-PSP	0.0466946	0.0931971	0.3161	0.233833	0.86	0.213084	1.8	0.530805	-0.1908
Q9NQR4	non-PSP	0.153115	0.203882	0.0053	0.201667	0.13	0.227326	0.23	-0.0763356	-0.321283
P07998	non-PSP	0.044594	0.0493336	0.0102	0.32575	0.54	0.278635	1.23	-0.615422	-0.1967
Q14CW9	non-PSP	0.824483	0.709893	0.9707	0.417667	1	0.374731	1.16	0.920977	-0.186333
Q53T59	non-PSP	0.355222	0.524356	0.9331	0.415667	0.94	0.363034	0.84	0.317104	-0.335517
Q8NHW5	non-PSP	0.0851691	0.0577835	0.0767	0.294917	0.17	0.249183	-0.08	0.0035938	-0.349533
Q9ULZ9	non-PSP	0.0467753	0.0679872	0.0895	0.25925	0.78	0.217946	2	0.568066	-0.3035
Q5THR3	non-PSP	0.0493022	0.644038	0.0834	0.355083	0.57	0.100732	1.95	0.801924	-0.2595
Q9C029	non-PSP	0.065283	0.0674811	0.015	0.12225	0.43	0.207719	1.35	0.228125	-0.328367
Q96SU4	non-PSP	0.844364	0.801886	0.4896	0.425167	0.62	0.241932	2.26	0.638325	-0.121383
P0C2W7	non-PSP	0.0711806	0.258213	0.7241	0.606333	1	0.389897	1.46	0.605686	-0.282517
P47211	non-PSP	0.0527178	0.0347888	0.5272	0.0464167	0.4	0.152767	0.45	-0.618477	-0.320033
Q9Y345	non-PSP	0.0668872	0.0322822	0.4308	0.0958333	0.25	0.225823	1.03	0.0954808	-0.202983
Q86WN2	non-PSP	0.0585758	0.0480977	0.0038	0.158917	0.13	0.246792	-0.98	-0.755515	-0.232683
Q0VFZ6	non-PSP	0.0565353	0.398518	0.1558	0.507417	0.67	0.254061	1.76	0.761314	-0.1262
P43699	non-PSP	0.849774	0.630499	0.9698	0.4715	1	0.330023	5.1	1.22028	0.0862
Q99447	non-PSP	0.613152	0.620738	0.017	0.5395	0.39	0.21728	0.38	0.768143	-0.293667
P27540	non-PSP	0.245808	0.281371	0.9883	0.5185	1	0.277151	2.81	0.81692	0.0153167
Q969Q5	non-PSP	0.0517035	0.242067	0.0034	0.42075	0.12	0.238253	0.66	0.153423	-0.37665
Q96NR7	non-PSP	0.122968	0.0381985	0.7465	0.187667	1	0.339948	2.05	-0.0136238	-0.1625
Q96DL1	non-PSP	0.0587133	0.031293	0.0034	0.313333	0.15	0.195791	-0.02	0.102407	-0.227817
Q99726	non-PSP	0.0781832	0.029752	0.1629	0.0515833	0.4	0.279208	-0.13	-0.567886	-0.425967
O60683	non-PSP	0.0545329	0.0448853	0.0307	0.0669167	0.21	0.331821	0.03	-0.243121	-0.412117
Q9NYK5	non-PSP	0.0605353	0.417108	0.0661	0.192417	0.17	0.165172	-0.44	-0.482648	-0.41145
Q5VWK5	non-PSP	0.051239	0.0516363	0.1301	0.200833	0.32	0.282219	0.64	0.164482	-0.1243
Q9HC73	non-PSP	0.053842	0.0461011	0.0223	0.121333	0.35	0.18601	1.11	0.0164661	-0.224017
Q9C0B2	non-PSP	0.0974134	0.240214	0.2523	0.31025	0.43	0.109827	2.45	0.645529	-0.0833833
Q9H2K8	non-PSP	0.19114	0.577002	0.4757	0.47675	0.83	0.23037	-0.08	0.447412	-0.187117
Q9NWT8	non-PSP	0.0645303	0.0937857	0.0059	0.18475	0.71	0.278479	0.79	0.310897	-0.34575
Q8IV53	non-PSP	0.0486735	0.0329631	0.9452	0.236333	0.93	0.287363	1.33	0.204063	-0.19095
Q9H069	non-PSP	0.0987302	0.374417	0.2484	0.39425	0.15	0.231271	-0.67	0.183937	-0.413733
Q5HYK7	non-PSP	0.136849	0.442111	0.9758	0.476083	0.99	0.389238	2.81	1.00069	-0.220667
Q7Z2K6	non-PSP	0.0606838	0.0649036	0.3383	0.0625833	0.39	0.234517	1.27	0.523356	-0.2816
P40238	non-PSP	0.0451946	0.038581	0.159	0.0828333	0.6	0.23677	0.99	-0.361112	-0.250483
Q86YL7	non-PSP	0.0767288	0.028534	0.0642	0.283667	0.71	0.254012	-0.11	-0.100087	-0.370883
Q5T2D2	non-PSP	0.0490734	0.0333033	0.3063	0.182667	0.79	0.254215	1.55	-0.17559	-0.16245
Q8IZP9	non-PSP	0.253361	0.0449954	0.797	0.202333	0.57	0.192175	2.07	0.0861206	0.07815
Q9NWU5	non-PSP	0.0521072	0.343336	0.0125	0.204	0.19	0.272644	0.81	0.0391888	-0.473817
O75478	non-PSP	0.087768	0.233412	0.1283	0.391333	0.29	0.183697	1.52	-0.0220365	-0.285883
Q9BYD1	non-PSP	0.0617788	0.0886146	0.0185	0.234833	0.13	0.303332	0.64	-0.622986	-0.309117
Q69YI7	non-PSP	0.0855319	0.0351735	0.1801	0.317667	0.59	0.189338	0.63	-0.160855	-0.122283
Q9BTY2	non-PSP	0.0527543	0.10659	0.0695	0.100833	0.16	0.163625	2.66	0.34708	-0.315383
Q96LB1	non-PSP	0.0675007	0.0285535	0.4817	0.0705833	0.11	0.162345	-1.23	-1.00813	-0.371383
P35225	non-PSP	0.0641519	0.0289461	0.0071	0.0885	0.2	0.167399	-1.25	-1.07997	-0.32045
E7ERA6	non-PSP	0.0498932	0.0458492	0.5158	0.0421667	0.97	0.28642	1.87	-1.24821	-0.235667
Q8N8R3	non-PSP	0.0906279	0.0437806	0.1534	0.0430833	0.17	0.251582	0.17	0.460497	-0.305883
O96006	non-PSP	0.0549534	0.0703482	0.2112	0.220917	0.3	0.184336	0.81	0.225952	-0.269267
Q9H1X1	non-PSP	0.0535308	0.204477	0.0193	0.19725	0.22	0.228582	-0.5	0.076842	-0.423283
Q0VFX4	non-PSP	0.0784867	0.0437074	0.7843	0.122583	0.92	0.300489	1.58	0.38292	-0.282767
Q9NPC3	non-PSP	0.176508	0.0873259	0.013	0.364083	0.29	0.245802	3.98	0.187858	-0.1575
Q9NVS2	non-PSP	0.0746234	0.0356992	0.0207	0.153667	0.33	0.286656	0.06	0.107536	-0.40395
A9Z1Z3	non-PSP	0.058768	0.160213	0.2905	0.196917	0.93	0.142224	1.6	1.03988	-0.23555
Q86WC6	non-PSP	0.0521573	0.656703	0.0024	0.371417	0.2	0.29968	1.04	-0.205631	-0.444367
Q8IVU1	non-PSP	0.0480618	0.0385919	0.7154	0.197	0.86	0.257883	1.07	0.637769	-0.185017
Q5T6V5	non-PSP	0.0531588	0.341761	0.0186	0.22525	0.12	0.195205	-0.02	0.244624	-0.463833
P0C869	non-PSP	0.0514647	0.0369473	0.3662	0.114667	0.35	0.246384	0.35	0.160725	-0.34525
Q96DC8	non-PSP	0.0984996	0.0716461	0.1304	0.14225	0.23	0.230058	1.66	-0.237469	-0.357567
A1A4Y4	non-PSP	0.0585758	0.0482038	0.0033	0.255	0.22	0.210765	-0.45	-0.423399	-0.230233
P28222	non-PSP	0.0548004	0.034899	0.0061	0.0343333	0.16	0.200646	-0.54	-1.17759	-0.306883
A8MVS5	non-PSP	0.135291	0.0360189	0.3143	0.242167	0.7	0.225844	1.6	-0.367156	-0.0662333
Q9H765	non-PSP	0.10831	0.0868857	0.0035	0.26125	0.16	0.249808	-0.87	-0.245065	-0.303217
Q9BY21	non-PSP	0.0872225	0.0995214	0.0118	0.129083	0.18	0.166076	-1.55	-0.514796	-0.31705
Q9BT04	non-PSP	0.051958	0.0375202	0.0491	0.059	0.29	0.214415	1.32	-0.365784	-0.283983
Q9H0J4	non-PSP	0.337017	0.0680252	0.8977	0.507667	1	0.361491	2.99	1.60168	0.0162833
Q8TBZ9	non-PSP	0.137827	0.0614059	0.007	0.202083	0.12	0.161813	-1.96	-0.807184	-0.448567
Q99618	non-PSP	0.598571	0.667792	0.9836	0.313	0.98	0.345044	1.67	0.248021	-0.281583
Q92854	non-PSP	0.0471292	0.102028	0.3336	0.323667	0.4	0.195951	1.53	0.498607	-0.2847
Q16394	non-PSP	0.0635487	0.0447639	0.4244	0.189917	0.18	0.235348	0.91	0.365441	-0.23055
Q12864	non-PSP	0.0594493	0.13255	0.2696	0.336167	0.34	0.118051	0.54	0.886379	-0.03575
P15173	non-PSP	0.147194	0.163412	0.093	0.233917	0.65	0.26468	4.24	-0.109284	-0.354967
Q96GM1	non-PSP	0.0518124	0.0338287	0.1032	0.0695833	0.4	0.192711	1.48	-0.528501	-0.276783
P51841	non-PSP	0.0872053	0.0799273	0.1348	0.0950833	0.3	0.192288	1.07	0.602599	0.0900333
O75762	non-PSP	0.072179	0.100208	0.0269	0.281083	0.13	0.149364	0.16	0.518439	-0.209717
Q12774	non-PSP	0.776556	0.554844	0.9619	0.25275	1	0.454557	2.92	0.788725	-0.212417
P49221	non-PSP	0.0633834	0.0633964	0.2548	0.28675	0.18	0.150081	0.23	0.488822	-0.2654
A6NDI0	non-PSP	0.0498343	0.1049	0.0309	0.168667	0.14	0.205288	1.66	-0.348697	-0.41335
Q969H6	non-PSP	0.0500028	0.214574	0.0051	0.154167	0.1	0.287647	-1.69	-0.787631	-0.4189
O14683	non-PSP	0.158326	0.111894	0.0027	0.04125	0.1	0.210252	-1.79	-0.547646	-0.406083
P0DME0	non-PSP	0.0572144	0.250386	0.9096	0.538917	0.99	0.38983	-0.43	1.10813	-0.418533
P0CAP1	non-PSP	0.0623085	0.143752	0.106	0.492583	0.49	0.272298	0.77	0.081955	-0.184917
Q9BY32	non-PSP	0.0781262	0.119658	0.0116	0.142083	0.13	0.241074	0.32	0.0495128	-0.404417
Q7Z7M8	non-PSP	0.0625686	0.0450836	0.0618	0.0320833	0.34	0.27257	1.37	-0.23461	-0.17805
Q5TIA1	non-PSP	0.0701088	0.0425072	0.687	0.1275	0.31	0.122637	-0.49	-0.275285	-0.140467
O95398	non-PSP	0.0500626	0.0398221	0.5588	0.205333	0.19	0.206134	0.86	0.240817	-0.3654
P52945	non-PSP	0.0617236	0.0738007	0.5569	0.270333	1	0.329374	1.99	0.105886	-0.224533
O94880	non-PSP	0.8377	0.860682	0.9374	0.57825	0.98	0.322264	4.5	0.950495	-0.288117
Q18PE1	non-PSP	0.0905783	0.100813	0.548	0.111667	1	0.338313	2.62	0.560682	-0.147367
Q9UL01	non-PSP	0.0445715	0.285899	0.2205	0.218333	0.13	0.128082	1.39	0.557284	-0.141633
Q9BY89	non-PSP	0.808534	0.653473	0.9599	0.320167	1	0.845938	2.53	1.22542	-0.2426
Q9UHL9	non-PSP	0.176315	0.767305	0.602	0.4045	0.97	0.193135	1.51	0.908807	-0.0895167
A2RUQ5	non-PSP	0.0804357	0.0608397	0.3871	0.0810833	0.84	0.237217	0.88	0.18642	-0.302417
O14654	non-PSP	0.936858	0.880766	0.9598	0.675667	1	0.319833	14.68	1.79782	0.362883
P09488	non-PSP	0.261797	0.781738	0.0069	0.243417	0.15	0.262392	0.43	-0.0986335	-0.4488
Q8TCZ2	non-PSP	0.0595356	0.352116	0.3301	0.478417	1	0.342777	1.96	1.21227	-0.188383
Q8N1B3	non-PSP	0.0480655	0.0471739	0.0042	0.08375	0.15	0.228799	-0.38	-0.641722	-0.378267
P0C864	non-PSP	0.063778	0.0281943	0.0445	0.0975833	0.98	0.322774	-0.25	-0.695515	-0.224917
Q6ZQR2	non-PSP	0.097095	0.462106	0.0457	0.420333	0.35	0.353859	0.31	0.458487	-0.242583
P35716	non-PSP	0.519489	0.443009	0.9837	0.652333	1	0.465336	3.01	1.39796	-0.0864333
Q5HYW3	non-PSP	0.119183	0.236767	0.875	0.668417	0.97	0.46889	1.85	0.548088	-0.0994333
Q9NX62	non-PSP	0.0698886	0.0720713	0.0219	0.239167	0.38	0.217074	1.71	0.813049	-0.229517
Q9UNE0	non-PSP	0.0912808	0.0696476	0.4168	0.257083	0.84	0.267197	1.61	0.0524205	-0.241833
Q6NUI2	non-PSP	0.113429	0.0279167	0.1019	0.0563333	0.14	0.133866	0.37	-0.010471	-0.389567
C9JTQ0	non-PSP	0.0482724	0.141979	0.5346	0.136167	0.99	0.349819	1.33	0.710462	-0.2186
Q9Y2G9	non-PSP	0.0545501	0.116541	0.6077	0.317	0.94	0.224053	2.81	1.06277	-0.174
P05019	non-PSP	0.066797	0.101039	0.2108	0.263917	0.99	0.356756	0.54	0.124852	-0.300433
Q8NCW6	non-PSP	0.0514058	0.178938	0.0157	0.266	0.32	0.227532	1.8	0.842763	-0.213783
Q2TAC6	non-PSP	0.168985	0.315767	0.8056	0.410833	0.99	0.262236	5.05	0.944337	-0.19405
Q8WU20	non-PSP	0.809921	0.927662	0.5056	0.421083	1	0.338397	1.88	0.699697	-0.137483
Q9NX07	non-PSP	0.528902	0.378908	0.033	0.4165	0.22	0.42349	1.85	0.275187	0.280067
Q9UKY0	non-PSP	0.0709786	0.0555237	0.0427	0.160083	0.12	0.213364	0	-0.510859	-0.183817
A2RU49	non-PSP	0.103331	0.032238	0.0066	0.154667	0.25	0.249273	-0.32	0.123333	-0.265083
Q8NFQ8	non-PSP	0.727349	0.427479	0.9743	0.405917	0.83	0.231603	0.54	0.633261	-0.162717
Q99807	non-PSP	0.0489057	0.060773	0.0079	0.177333	0.16	0.224755	0.67	-0.164269	-0.303717
Q8NHG8	non-PSP	0.83607	0.856355	0.8016	0.360917	1	0.385646	4.72	1.12442	0.0380167
Q96BF3	non-PSP	0.715366	0.324228	0.6945	0.2655	0.72	0.310838	2.22	0.287063	-0.1172
P22304	non-PSP	0.0640887	0.0528998	0.0103	0.153083	0.27	0.250866	1.72	0.329797	-0.149367
Q9Y6N7	non-PSP	0.54765	0.318857	0.837	0.547917	1	0.462034	2.83	1.24582	0.05825
Q92685	non-PSP	0.0573724	0.0306939	0.0208	0.0254167	0.13	0.208091	0.1	-0.804375	-0.224267
Q9NVR2	non-PSP	0.181377	0.0885672	0.2862	0.211667	0.21	0.176403	-0.39	0.133853	-0.1199
Q9NQL9	non-PSP	0.74538	0.60126	0.8291	0.446083	0.99	0.311455	1.72	0.0579256	-0.0168833
P10768	non-PSP	0.257684	0.561932	0.6078	0.246667	0.2	0.209662	2.08	0.484428	-0.24175
Q9Y215	non-PSP	0.440941	0.135814	0.3294	0.504583	0.99	0.322671	3.89	2.61875	-0.08
Q7RTS1	non-PSP	0.384688	0.501625	0.7248	0.350917	0.99	0.347395	2.08	0.833942	-0.0749833
Q15080	non-PSP	0.193917	0.333686	0.0132	0.292833	0.14	0.203009	-0.84	-0.117746	-0.3484
Q7KZN9	non-PSP	0.0698397	0.036463	0.0413	0.0249167	0.13	0.209657	-0.57	-0.354316	-0.410117
Q9BX79	non-PSP	0.0553652	0.0664709	0.2102	0.0439167	0.4	0.208648	1	-0.377937	-0.310267
Q96P69	non-PSP	0.055074	0.0311772	0.1024	0.0810833	0.21	0.216164	0.2	-0.90554	-0.381517
Q3V5L5	non-PSP	0.0470608	0.0544134	0.1508	0.104833	0.2	0.138776	2.09	0.444929	-0.300183
Q96NL6	non-PSP	0.0513428	0.164255	0.2006	0.441167	0.25	0.279584	-0.95	0.357877	-0.341683
O60224	non-PSP	0.0528697	0.3083	0.0168	0.519167	0.96	0.364967	0.23	0.7209	-0.264467
Q9NXH9	non-PSP	0.0471218	0.109145	0.4024	0.220083	0.34	0.244437	0.88	0.272819	-0.319267
P17405	non-PSP	0.0506184	0.0337992	0.2836	0.0540833	0.43	0.236572	1.43	0.0799131	-0.203117
Q9NVP4	non-PSP	0.0536464	0.114745	0.914	0.320333	0.61	0.237688	2.07	0.791437	-0.218533
O60462	non-PSP	0.076488	0.0867452	0.2194	0.3305	0.72	0.222034	1	0.860405	-0.173217
P40200	non-PSP	0.0482667	0.0435137	0.1551	0.253083	0.46	0.249547	1.97	0.110738	-0.1199
Q9NX18	non-PSP	0.0471414	0.475779	0.006	0.304833	0.22	0.274593	-1.08	-1.1156	-0.47925
Q8TDY8	non-PSP	0.0448456	0.109892	0.7648	0.2275	0.91	0.193784	1.4	0.713647	-0.150983
Q96MC9	non-PSP	0.0999922	0.0349884	0.8905	0.0984167	0.79	0.33509	1.64	-0.295917	-0.252867
Q9GZP9	non-PSP	0.0670386	0.0354279	0.0274	0.0989167	0.16	0.202441	-1.43	-0.148751	-0.3192
Q86UB9	non-PSP	0.104723	0.102217	0.0232	0.0833333	0.12	0.184733	-0.14	-0.140289	-0.38195
Q9NS93	non-PSP	0.0703131	0.0310437	0.0122	0.03925	0.13	0.197802	-0.27	0.0904658	-0.196067
Q9Y6G5	non-PSP	0.0477967	0.169124	0.0041	0.234417	0.15	0.234981	-1.63	-0.864244	-0.38675
Q96HR3	non-PSP	0.0516787	0.0440052	0.0055	0.43325	0.41	0.263073	-0.78	-0.142233	-0.18035
O60294	non-PSP	0.0469501	0.0842515	0.0392	0.0695	0.29	0.19065	1.2	0.404205	-0.288167
Q96DN0	non-PSP	0.0758914	0.0468465	0.024	0.275583	0.11	0.172944	-0.92	-0.434981	-0.385083
Q5VT66	non-PSP	0.0527368	0.0458959	0.0601	0.124	0.18	0.142915	-0.25	-0.20715	-0.438
Q96IV6	non-PSP	0.0870047	0.0514039	0.0119	0.0378333	0.15	0.188547	-0.36	-0.374344	-0.391233
P0DKL9	non-PSP	0.0918637	0.103585	0.0638	0.391917	0.49	0.232991	2.13	-0.207411	-0.236783
O95342	non-PSP	0.0611456	0.0645535	0.3724	0.2035	0.13	0.172135	0.68	0.90273	-0.245617
Q8N888	non-PSP	0.0985851	0.173372	0.0307	0.339333	0.62	0.289546	-0.08	0.0955298	-0.452617
Q8NEV1	non-PSP	0.705453	0.695762	0.0274	0.68875	0.29	0.261462	1.67	0.451643	-0.06255
Q8IXT1	non-PSP	0.0529094	0.183238	0.9857	0.275417	0.65	0.209334	1.53	0.636854	-0.190017
Q9BZZ2	non-PSP	0.0623836	0.045219	0.427	0.161083	0.62	0.0858919	1.34	0.58646	-0.2047
P59025	non-PSP	0.0641494	0.173845	0.1188	0.0775833	0.2	0.183057	-0.38	-0.760792	-0.49065
Q96Q06	non-PSP	0.637387	0.405269	0.7745	0.387417	0.99	0.171687	1.65	1.783	-0.144817
Q13352	non-PSP	0.487436	0.761478	0.1627	0.364083	0.5	0.304628	-0.34	-0.199244	-0.38655
Q86YC2	non-PSP	0.274659	0.470512	0.6093	0.331167	0.94	0.390816	1.2	0.661505	-0.136483
Q9H819	non-PSP	0.050824	0.485724	0.1292	0.476333	0.26	0.293084	1.59	0.458504	-0.2829
Q8IXB1	non-PSP	0.0661161	0.144018	0.0434	0.24475	0.12	0.210175	0.48	0.704336	-0.192967
Q53HI1	non-PSP	0.0546572	0.0452612	0.0078	0.0880833	0.15	0.287032	-1.67	-0.505125	-0.26145
Q6DKK2	non-PSP	0.0531201	0.0680274	0.0315	0.349083	0.21	0.311205	0.61	-0.140763	-0.296983
Q9BTX7	non-PSP	0.0541	0.144539	0.0032	0.19775	0.24	0.246352	-0.47	-0.233826	-0.483567
O60830	non-PSP	0.095229	0.0898909	0.0454	0.107667	0.23	0.23269	1.41	0.746269	-0.222467
Q17RD7	non-PSP	0.0489106	0.207722	0.6891	0.382583	0.98	0.331476	0.79	0.773272	-0.20055
O95562	non-PSP	0.087032	0.12825	0.0157	0.0415	0.09	0.160762	-1.43	-1.33374	-0.550017
Q8NA66	non-PSP	0.0768158	0.0625645	0.0159	0.174833	0.2	0.226065	-0.25	0.169203	-0.140617
Q6UWY0	non-PSP	0.0620581	0.0292939	0.0054	0.1685	0.25	0.233969	0.95	0.164449	-0.249417
P42773	non-PSP	0.0586684	0.042627	0.0029	0.333	0.19	0.215204	-0.03	0.623263	-0.239783
Q7Z7J7	non-PSP	0.0667413	0.030258	0.4594	0.0500833	0.12	0.183206	0.04	-0.484069	-0.4115
Q9H7H0	non-PSP	0.0482802	0.0390855	0.0913	0.0431667	0.32	0.238977	1.46	-0.0743754	-0.253233
P51665	non-PSP	0.0513637	0.743617	0.0853	0.473417	0.16	0.334154	-0.04	0.75001	-0.3059
P21145	non-PSP	0.068121	0.0376006	0.0443	0.142	0.14	0.178139	-1.01	-1.64485	-0.44285
Q8N4V2	non-PSP	0.0653798	0.0355864	0.0092	0.02725	0.18	0.150985	0.29	-0.203491	-0.350333
Q9BX67	non-PSP	0.0468575	0.0546994	0.0193	0.2935	0.14	0.225646	1.29	0.262789	-0.246367
A0A0U1RQS6	non-PSP	0.0728123	0.0310536	0.6994	0.151083	0.99	0.283132	0.09	-0.694796	-0.237683
Q8N2K0	non-PSP	0.106846	0.0606467	0.0158	0.102917	0.24	0.235963	-0.27	0.345871	-0.396933
Q6ZNG2	non-PSP	0.0554921	0.035069	0.3137	0.151917	0.95	0.321829	2.11	-0.0700301	-0.281933
Q86Z20	non-PSP	0.0543168	0.384673	0.0857	0.40525	0.66	0.339172	1.62	0.44849	-0.174317
Q5UAW9	non-PSP	0.0568658	0.0358946	0.1278	0.0569167	0.19	0.19362	1.91	-0.986074	-0.34065
Q2M1Z3	non-PSP	0.362598	0.476545	0.8808	0.31575	1	0.467147	2.36	0.892995	-0.189967
Q9BTE3	non-PSP	0.122575	0.331856	0.6304	0.154583	0.2	0.255992	0.57	0.07119	-0.228767
Q9H7P9	non-PSP	0.878959	0.53637	0.6375	0.343583	1	0.267707	3.49	0.758015	-0.0369667
Q9UPZ3	non-PSP	0.135144	0.177671	0.2741	0.161417	0.51	0.200286	0.29	0.216347	-0.377617
Q16572	non-PSP	0.0526874	0.0308449	0.0694	0.0693333	0.53	0.328523	1.35	-0.399386	-0.313983
Q9BYX2	non-PSP	0.0560145	0.255975	0.3017	0.256833	0.63	0.189153	1.2	0.255683	-0.17145
O75830	non-PSP	0.0603181	0.0379063	0.0238	0.24175	0.11	0.189928	0.06	0.253461	-0.321817
Q8WVE6	non-PSP	0.0587123	0.0315958	0.14	0.186833	0.82	0.335135	1.7	-0.144373	-0.169383
O43361	non-PSP	0.102589	0.142813	0.5631	0.221833	0.24	0.286836	0.29	0.967517	-0.172367
Q70SY1	non-PSP	0.128222	0.289934	0.9635	0.296417	0.95	0.288075	1.67	0.0375226	-0.19835
I3L1E1	non-PSP	0.207992	0.0414558	0.1988	0.08875	0.99	0.291765	3.21	0.313723	-0.314117
Q495W5	non-PSP	0.0496735	0.0482422	0.017	0.189667	0.29	0.307226	0.99	0.127025	-0.349317
Q9NSD7	non-PSP	0.0545298	0.0300532	0.1575	0.0310833	0.53	0.247366	-0.01	-0.333521	-0.330017
O14668	non-PSP	0.052352	0.0368306	0.0469	0.309333	0.66	0.303989	0.77	-0.0877541	-0.314833
Q8N815	non-PSP	0.0683962	0.0283254	0.0088	0.159333	0.17	0.168257	-1.08	-0.626596	-0.284233
Q9UP38	non-PSP	0.683387	0.329835	0.3439	0.133417	0.68	0.26237	3.52	0.517377	0.11645
P0CG00	non-PSP	0.0690162	0.2183	0.193	0.223833	0.87	0.341267	1.74	0.459288	-0.192467
Q7Z6L0	non-PSP	0.057985	0.226636	0.9286	0.30575	1	0.354452	1.9	0.472405	-0.257217
O95994	non-PSP	0.340821	0.619188	0.0074	0.3345	0.26	0.224554	-0.54	-0.822997	-0.4415
Q149N8	non-PSP	0.0498015	0.421085	0.3999	0.248167	0.59	0.185305	1.24	0.573113	-0.329617
Q5JUQ0	non-PSP	0.0563923	0.0840033	0.0455	0.264667	0.21	0.183103	-0.5	-0.428185	-0.276383
P20273	non-PSP	0.0471711	0.106291	0.4452	0.313917	0.39	0.247872	1.34	0.601815	-0.2099
Q9GZS0	non-PSP	0.0604711	0.727986	0.0741	0.444917	0.22	0.255383	0.56	0.250096	-0.4218
A8MTL3	non-PSP	0.524668	0.078518	0.1848	0.216667	0.74	0.370271	3.3	0.119608	-0.04095
Q9ULI4	non-PSP	0.405491	0.217643	0.7674	0.2645	1	0.458743	4.26	1.27533	-0.137367
Q8N6S5	non-PSP	0.373156	0.384518	0.0536	0.0543333	0.87	0.263503	1.85	-0.136761	-0.387983
O60542	non-PSP	0.0556414	0.0437043	0.0847	0.0386667	0.14	0.288556	0.09	0.365114	-0.403167
Q9NVE4	non-PSP	0.0522903	0.0367663	0.4871	0.151583	0.74	0.194036	1.85	0.0400219	-0.254933
P11168	non-PSP	0.0862665	0.0377081	0.0439	0.0485	0.18	0.150045	0.45	0.163812	-0.1321
Q7L211	non-PSP	0.0560008	0.0297552	0.053	0.04525	0.15	0.214919	-0.49	-0.335873	-0.20745
Q32M84	non-PSP	0.0822541	0.0444615	0.012	0.1975	0.12	0.192114	-1.15	0.0156004	-0.31305
Q9Y2D8	non-PSP	0.166141	0.831545	0.1447	0.3815	0.62	0.189383	1.14	0.471295	-0.226817
A6NFX1	non-PSP	0.0539393	0.0301685	0.1422	0.0498333	0.67	0.224638	0.49	-0.513195	-0.233883
Q1HG43	non-PSP	0.0825469	0.0291805	0.0145	0.0798333	0.21	0.256162	-0.1	-0.591997	-0.234433
Q9UKB3	non-PSP	0.0620111	0.254354	0.0409	0.459	0.75	0.25173	-2.58	-0.313886	-0.47685
Q8WVE0	non-PSP	0.0586818	0.207039	0.0026	0.351917	0.1	0.285479	-1.6	-0.522065	-0.40315
P41159	non-PSP	0.0801198	0.0406565	0.0168	0.159833	0.11	0.203326	-1.69	-0.939943	-0.258417
P14061	non-PSP	0.107605	0.0363126	0.0081	0.12875	0.2	0.286416	0.04	0.326971	-0.420633
Q53FD0	non-PSP	0.123096	0.241541	0.7344	0.367333	1	0.451417	1.82	1.17705	-0.0380167
P05423	non-PSP	0.0981923	0.423274	0.6085	0.579417	0.97	0.334321	0.94	0.934764	-0.398517
Q9BXU3	non-PSP	0.0691328	0.111446	0.0483	0.399083	0.99	0.351071	2.59	0.0547238	-0.13385
P36551	non-PSP	0.152165	0.346008	0.055	0.144167	0.5	0.212747	4.01	1.11062	-0.289933
P11245	non-PSP	0.0488882	0.0334016	0.071	0.21725	0.18	0.154121	0.28	0.0583013	-0.17675
Q96AB6	non-PSP	0.118213	0.0462179	0.0366	0.236333	0.21	0.29759	0.24	0.110134	-0.364617
O75648	non-PSP	0.0649567	0.0771593	0.0032	0.278083	0.14	0.182614	0.94	0.477976	-0.380667
P23327	non-PSP	0.828917	0.777487	0.9954	0.454667	1	0.512418	3.51	1.72141	-0.333367
O15457	non-PSP	0.440527	0.103036	0.2832	0.265167	0.52	0.250568	3.83	0.256908	0.02495
Q6P1K8	non-PSP	0.051676	0.0354135	0.0815	0.171917	0.15	0.225147	-0.39	-0.192252	-0.3071
O60551	non-PSP	0.051172	0.218966	0.0866	0.290167	0.23	0.313261	-0.55	0.39558	-0.263567
P19320	non-PSP	0.0633927	0.0491706	0.5588	0.258833	0.21	0.132855	0.79	0.380861	-0.310033
Q9BVC6	non-PSP	0.0630634	0.0321634	0.036	0.0761667	0.28	0.200196	-1.34	-0.561597	-0.341267
Q9BSL1	non-PSP	0.0488389	0.326424	0.0255	0.456167	0.66	0.23434	0.13	-0.370978	-0.313183
Q9Y234	non-PSP	0.0713714	0.0391806	0.0612	0.236417	0.11	0.176758	-0.97	0.0314948	-0.29955
Q7Z3B3	non-PSP	0.877683	0.765988	0.8606	0.319667	0.99	0.308702	2.71	0.492384	-0.07305
Q8WTR2	non-PSP	0.0670226	0.0606022	0.011	0.2395	0.11	0.252975	-0.63	0.0995973	-0.289433
Q96MD2	non-PSP	0.0531619	0.0357043	0.2647	0.15925	0.28	0.185815	0.45	0.135111	-0.2732
Q14028	non-PSP	0.143839	0.179116	0.7906	0.5555	1	0.183389	3.03	0.499947	-0.215167
Q96RQ9	non-PSP	0.0474169	0.0622205	0.0423	0.159417	0.28	0.197346	0.23	0.45589	-0.256683
Q96D03	non-PSP	0.0579792	0.0633997	0.069	0.167333	0.2	0.22517	0.75	-0.483301	-0.5462
Q9H3P7	non-PSP	0.925506	0.951322	0.8272	0.643	0.83	0.320617	3.47	0.687919	0.290783
Q9H4I3	non-PSP	0.0537526	0.0920142	0.0024	0.206	0.18	0.236102	0.28	-0.281019	-0.387717
P13284	non-PSP	0.0796558	0.0279721	0.0082	0.10575	0.21	0.222186	0.18	-0.871432	-0.300233
Q14714	non-PSP	0.0800634	0.0459824	0.0902	0.0589167	0.2	0.236564	-0.29	-1.08286	-0.517183
Q5TDH0	non-PSP	0.298743	0.578056	0.0208	0.324667	0.44	0.302302	1.79	-0.0523552	-0.10195
Q7Z3Z4	non-PSP	0.0492299	0.0409048	0.0586	0.239667	0.38	0.207251	1.11	0.164547	-0.194417
Q8IWL3	non-PSP	0.138004	0.599822	0.0089	0.378917	0.25	0.262529	3.9	-0.217327	-0.373017
P51654	non-PSP	0.0454102	0.0291961	0.0207	0.205167	0.13	0.173449	0.43	0.278438	-0.226117
Q7Z628	non-PSP	0.843501	0.910862	0.9063	0.372	0.52	0.367004	0.95	0.492351	-0.212567
Q9Y2E8	non-PSP	0.0726696	0.0289236	0.0094	0.079	0.14	0.266352	0.43	-0.00908252	-0.250817
Q6ZMY6	non-PSP	0.0692076	0.131413	0.1165	0.24925	0.24	0.204795	0.92	-0.0936022	-0.453
Q96S55	non-PSP	0.727333	0.754058	0.9262	0.559583	0.77	0.300027	1.86	0.719708	-0.2293
P35858	non-PSP	0.0617225	0.0434526	0.0552	0.149083	0.15	0.245507	1.37	0.619375	-0.186733
Q96CD2	non-PSP	0.060272	0.0415119	0.0057	0.149333	0.14	0.157186	-1.24	-0.991383	-0.49935
Q7Z2X4	non-PSP	0.0584053	0.113286	0.8217	0.156833	0.14	0.196134	-0.9	-1.06174	-0.472117
Q2VWA4	non-PSP	0.556556	0.094362	0.9778	0.415	1	0.296268	5.53	1.60158	-0.115983
Q9Y3V2	non-PSP	0.0777882	0.349826	0.0034	0.201	0.19	0.160871	0.9	-0.579158	-0.491167
A6NKL6	non-PSP	0.367257	0.175016	0.9972	0.439667	1	0.392545	3.81	1.01433	-0.0263167
Q9BS92	non-PSP	0.0639194	0.0371602	0.0059	0.218167	0.15	0.187649	0.67	0.0858755	-0.274683
Q9HCQ7	non-PSP	0.0549031	0.10581	0.0169	0.276833	0.26	0.357729	-0.47	-0.263965	-0.2472
Q86XK7	non-PSP	0.0780227	0.0367188	0.413	0.311583	0.26	0.304493	0.84	0.162701	-0.0497833
Q96HJ5	non-PSP	0.0573424	0.0273113	0.0309	0.10475	0.24	0.25099	-0.25	-0.476865	-0.189933
Q06203	non-PSP	0.0546585	0.147986	0.0286	0.231167	0.19	0.149958	0.16	0.64597	-0.322433
P40426	non-PSP	0.620849	0.558827	0.9498	0.633083	0.97	0.233462	3.01	0.988377	0.266517
Q96I82	non-PSP	0.0537461	0.0278962	0.3633	0.176917	0.39	0.271392	2.07	-0.10079	-0.32075
Q5JV73	non-PSP	0.541801	0.772205	0.9279	0.534167	1	0.355312	1.93	0.736043	0.458417
P29274	non-PSP	0.203897	0.0388199	0.0307	0.0495833	0.36	0.237159	3.48	-0.179412	-0.1794
Q9BXB5	non-PSP	0.867858	0.740159	0.8666	0.3735	0.97	0.246446	2.47	0.899333	-0.0302667
Q15256	non-PSP	0.0481999	0.139614	0.6411	0.222667	0.21	0.164809	0.58	0.201041	-0.2669
P43005	non-PSP	0.0991258	0.0336094	0.0161	0.147583	0.15	0.137894	-0.52	-0.0386824	-0.3344
Q9BYG0	non-PSP	0.0968331	0.0371914	0.025	0.1625	0.12	0.203661	-0.17	-0.056488	-0.273417
P56557	non-PSP	0.107222	0.0351219	0.0069	0.120917	0.11	0.135393	0.3	-0.675847	-0.316267
P23786	non-PSP	0.0477093	0.278876	0.3306	0.2425	0.31	0.218008	0.99	0.479871	-0.151017
Q96B70	non-PSP	0.0473954	0.0485371	0.1247	0.138333	0.96	0.353922	0.96	0.118775	-0.36955
Q86VR7	non-PSP	0.0491282	0.0439975	0.8436	0.1085	0.91	0.277107	2.2	0.508262	-0.296117
Q96QS3	non-PSP	0.0619347	0.0385148	0.9407	0.3185	1	0.287509	2.48	0.187793	-0.242217
Q8WY50	non-PSP	0.0727779	0.0302305	0.1445	0.219833	0.96	0.355675	-0.74	-2.28342	-0.407283
Q9P2T0	non-PSP	0.0585015	0.121177	0.6204	0.298	0.85	0.340634	0.18	-0.200436	-0.28865
P28290	non-PSP	0.834871	0.812287	0.9796	0.468167	1	0.185579	1.27	0.622185	-0.1481
Q9BQS8	non-PSP	0.0514579	0.358216	0.5896	0.483333	0.98	0.14677	1.71	0.557546	-0.207717
Q9HC21	non-PSP	0.192141	0.143655	0.0218	0.0784167	0.17	0.159799	-0.16	0.467407	-0.325917
Q15170	non-PSP	0.643288	0.806969	0.4246	0.355583	0.9	0.336106	2.16	-0.0792597	-0.411383
Q7RTT9	non-PSP	0.0559415	0.0387877	0.0086	0.0403333	0.42	0.219573	1.53	-0.179363	-0.198867
Q6ZST4	non-PSP	0.0541103	0.0369374	0.1189	0.072	0.53	0.33311	0.79	0.00816773	-0.245517
P12830	non-PSP	0.135603	0.207409	0.7931	0.37925	0.34	0.299666	1.11	0.61441	-0.26495
Q6P093	non-PSP	0.0721787	0.0360684	0.014	0.190333	0.11	0.22222	-0.28	-0.232601	-0.33105
Q9BT17	non-PSP	0.0728315	0.0409292	0.0208	0.222667	0.13	0.175345	-0.56	0.357028	-0.29845
O76082	non-PSP	0.0617464	0.0676925	0.0084	0.01975	0.21	0.20373	-0.59	-0.192089	-0.251433
Q9UJC3	non-PSP	0.056431	0.149338	0.1277	0.507083	0.48	0.185996	0.65	0.0989439	-0.341317
Q96S96	non-PSP	0.0906069	0.0309336	0.0232	0.332083	0.35	0.282938	-0.57	-0.134376	-0.323067
O60231	non-PSP	0.0567654	0.703188	0.3339	0.500333	0.43	0.255126	1.53	0.478694	-0.292433
O75037	non-PSP	0.0663008	0.52114	0.386	0.51	0.89	0.157472	1.92	1.00326	-0.173417
Q9H2I8	non-PSP	0.0681695	0.403626	0.0202	0.317	0.67	0.281694	1.04	0.105592	-0.43345
P31025	non-PSP	0.084846	0.174364	0.0059	0.277333	0.14	0.223942	-0.96	-0.0470625	-0.565567
P61916	non-PSP	0.160914	0.185785	0.0162	0.20275	0.16	0.234942	0.44	-0.77631	-0.27535
Q9NX65	non-PSP	0.0682415	0.356701	0.9562	0.15	0.92	0.404955	1.14	0.769041	-0.173883
Q9P1Y6	non-PSP	0.859601	0.800134	0.8817	0.542083	1	0.922207	2.8	1.13064	-0.08705
Q15291	non-PSP	0.300697	0.769516	0.0062	0.41325	0.34	0.318031	0.67	0.801614	-0.360183
Q9BU19	non-PSP	0.121449	0.0886273	0.8047	0.301417	0.99	0.350724	2.33	-0.0146039	-0.182617
Q14CX7	non-PSP	0.0460272	0.217878	0.2426	0.209667	0.2	0.166392	0.7	0.325027	-0.20745
Q13084	non-PSP	0.0620134	0.3892	0.3891	0.27525	0.24	0.29654	-0.38	-0.0128723	-0.367783
P12272	non-PSP	0.618647	0.700652	0.0243	0.39475	0.99	0.360297	-0.5	0.619915	-0.436817
Q5W0B7	non-PSP	0.064684	0.0427128	0.0212	0.03325	0.17	0.219956	-0.47	-1.01491	-0.0835833
Q9NWS8	non-PSP	0.0795702	0.112907	0.0032	0.196667	0.14	0.224429	-0.15	-0.074457	-0.36455
Q9BRQ8	non-PSP	0.0640404	0.0973851	0.235	0.1725	0.11	0.13561	1.03	0.602403	-0.214067
O60312	non-PSP	0.046004	0.0593148	0.3828	0.176583	0.48	0.1326	0.67	0.464499	-0.23215
Q99608	non-PSP	0.0998365	0.0715219	0.0335	0.215583	0.41	0.283358	1.74	-0.505354	-0.110133
Q96M42	non-PSP	0.049181	0.0275238	0.0118	0.095	0.51	0.249783	0.36	-0.475166	-0.331167
Q07817	non-PSP	0.0631436	0.203808	0.0095	0.282667	0.19	0.260293	0.4	0.245212	-0.330717
Q12805	non-PSP	0.0808629	0.0890613	0.8333	0.35675	0.24	0.302078	1.68	-0.0919197	-0.111633
P86397	non-PSP	0.122313	0.0601971	0.0029	0.0524167	0.11	0.141393	-1.15	-0.520072	-0.421317
Q8N699	non-PSP	0.368895	0.317387	0.061	0.06575	0.83	0.332797	0.4	-0.842273	-0.188183
Q8IWT0	non-PSP	0.0696855	0.256103	0.0028	0.4185	0.11	0.285764	-0.9	-0.535901	-0.515483
Q86Y38	non-PSP	0.380909	0.0888707	0.8638	0.481583	0.44	0.255144	3.17	1.0758	-0.143983
Q03989	non-PSP	0.752354	0.67349	0.9848	0.20125	1	0.409737	1.87	0.889842	-0.271567
Q68BL8	non-PSP	0.0727474	0.0477787	0.844	0.452167	0.54	0.301153	1.34	0.287194	-0.128683
Q96KN2	non-PSP	0.0604363	0.0554378	0.016	0.206	0.16	0.169466	1.63	0.360622	-0.372367
Q7L190	non-PSP	0.0554782	0.1187	0.7963	0.167333	0.95	0.268743	0.45	-0.200354	-0.4165
Q9H0Y0	non-PSP	0.0695654	0.0347763	0.0021	0.206833	0.13	0.193236	-1.24	-0.452786	-0.311317
Q5JW98	non-PSP	0.106685	0.0326879	0.0457	0.0584167	0.11	0.187683	-0.2	-0.8697	-0.195933
Q6DN03	non-PSP	0.458832	0.703205	0.2517	0.316167	0.83	0.270375	0.72	-0.34873	-0.350067
P17022	non-PSP	0.0609703	0.42988	0.3208	0.2	0.91	0.31578	0.36	0.554703	-0.328833
Q6ZSA7	non-PSP	0.064335	0.0301726	0.0432	0.0748333	0.12	0.148805	-0.89	-0.778597	-0.326683
Q16254	non-PSP	0.54264	0.412907	0.9358	0.336083	0.91	0.276115	2.52	0.104139	-0.09775
Q6PJP8	non-PSP	0.0608086	0.375085	0.7904	0.354833	0.76	0.355695	1.4	0.938587	-0.208767
Q6ZUJ4	non-PSP	0.056992	0.0698629	0.2629	0.378083	0.62	0.352521	0.44	-0.603138	-0.3933
Q6KF10	non-PSP	0.0573207	0.0623851	0.0689	0.322083	0.96	0.296264	0.23	0.349742	-0.214667
Q8TDQ1	non-PSP	0.0513327	0.057086	0.0616	0.179917	0.47	0.26002	1.29	-0.544428	-0.3617
P54317	non-PSP	0.074578	0.0950257	0.1174	0.242083	0.14	0.199908	1.14	0.99238	-0.2997
Q92743	non-PSP	0.051741	0.123954	0.1491	0.2645	0.32	0.284173	1.54	0.677889	-0.209883
Q6ZRS4	non-PSP	0.059672	0.0430249	0.9072	0.300167	0.99	0.230924	2.27	0.329944	-0.174083
A6NFE2	non-PSP	0.0532202	0.374695	0.0114	0.362583	0.67	0.240098	-0.83	-0.0827065	-0.3706
P0CG32	non-PSP	0.0637968	0.0924351	0.1022	0.3375	0.86	0.330906	1.14	0.257741	-0.165833
Q7Z745	non-PSP	0.0815967	0.0328477	0.1042	0.182417	0.3	0.0678717	-0.27	0.0929815	-0.257433
O95067	non-PSP	0.195949	0.128753	0.1541	0.278833	0.24	0.238946	-0.69	-0.175312	-0.3106
Q9NVE5	non-PSP	0.0491728	0.20284	0.0171	0.228833	0.43	0.332174	0.97	0.852368	-0.285817
Q96KN8	non-PSP	0.0659641	0.0318261	0.9277	0.252333	0.86	0.321179	0.34	0.258541	-0.328717
Q9Y6X3	non-PSP	0.0561253	0.0352106	0.3067	0.133333	0.16	0.2111	-0.3	-0.636397	-0.146467
Q14114	non-PSP	0.202508	0.0813728	0.7772	0.3005	0.68	0.227695	3.37	0.487156	-0.120667
Q9BY67	non-PSP	0.145699	0.0854116	0.1275	0.316333	0.22	0.20312	-0.01	-0.115916	-0.208367
Q9C0A1	non-PSP	0.294903	0.0995997	0.7965	0.416833	1	0.120987	3.95	1.08417	-0.0899
Q9BXT4	non-PSP	0.0508129	0.0774323	0.2708	0.244667	0.32	0.169753	1.45	0.610064	-0.141367
Q8WW34	non-PSP	0.0580468	0.0307829	0.1843	0.05375	0.45	0.179172	1.29	-1.33351	-0.3858
Q01581	non-PSP	0.484434	0.439047	0.0172	0.341417	0.19	0.229344	0.07	0.728202	-0.0428333
Q8N412	non-PSP	0.0847084	0.225947	0.0267	0.456417	0.41	0.388856	0.12	0.788252	-0.11805
Q8N1Q8	non-PSP	0.0886554	0.105178	0.1053	0.105917	0.18	0.21937	0.4	-0.00380616	-0.369917
P57076	non-PSP	0.200109	0.386078	0.0433	0.4645	0.19	0.312388	-1.09	0.494769	-0.45235
Q96HY7	non-PSP	0.0533713	0.0882128	0.3629	0.177417	0.35	0.197156	1.18	0.763226	-0.19795
P11912	non-PSP	0.453823	0.425684	0.0103	0.130167	0.28	0.265397	1.51	0.621907	-0.1991
Q0VDF9	non-PSP	0.0598063	0.163005	0.0194	0.323083	0.18	0.15792	0.26	0.678984	-0.273433
Q8N7C3	non-PSP	0.0822604	0.15511	0.0211	0.205333	0.18	0.212174	-0.7	-0.171049	-0.303533
A4FU69	non-PSP	0.0693144	0.344166	0.3888	0.360583	0.48	0.256406	-0.27	0.905279	-0.196933
Q6T4R5	non-PSP	0.802115	0.698199	0.9473	0.529833	1	0.626537	3.64	0.855586	-0.116167
Q9H347	non-PSP	0.339375	0.0597303	0.9904	0.444	0.99	0.230042	3.51	0.455073	-0.0676167
O95704	non-PSP	0.044697	0.0503277	0.06	0.1125	0.44	0.240797	1.42	0.32354	-0.267433
Q6UXH0	non-PSP	0.0565661	0.0615106	0.0306	0.180583	0.15	0.26941	0.83	-0.746465	-0.3716
Q9UQL6	non-PSP	0.782193	0.635436	0.8893	0.547333	1	0.22435	4.69	0.904593	-0.0376333
Q8NFW8	non-PSP	0.049195	0.469095	0.1421	0.378167	0.25	0.214414	0.34	0.950267	-0.312617
A9UHW6	non-PSP	0.0484339	0.0428571	0.005	0.257167	0.12	0.23523	-1.48	-0.583977	-0.244967
Q14376	non-PSP	0.0632808	0.309453	0.0265	0.227167	0.2	0.222629	0.25	0.922954	-0.25025
Q9UPN9	non-PSP	0.929907	0.851068	0.8915	0.614833	1	0.268684	3.57	0.798331	0.184717
Q86VW2	non-PSP	0.0851722	0.315126	0.6979	0.437083	0.92	0.279618	1.65	0.945415	-0.115733
P29460	non-PSP	0.0541607	0.288264	0.0055	0.29825	0.16	0.170633	0.33	-0.199913	-0.408817
Q9NR28	non-PSP	0.0865496	0.273802	0.0072	0.190833	0.23	0.381418	-1.43	-1.146	-0.40565
Q8N4E4	non-PSP	0.0542963	0.184555	0.0441	0.365417	0.17	0.232411	-1.54	-0.138084	-0.467683
Q6PD62	non-PSP	0.900136	0.903423	0.9369	0.620667	0.29	0.251912	4.27	1.37117	-0.11745
Q96RI1	non-PSP	0.181582	0.196533	0.0682	0.25775	0.4	0.312815	0.94	0.0495291	-0.0220333
Q96RV3	non-PSP	0.552678	0.437506	0.8367	0.290333	1	0.242485	4.59	1.04366	0.0985667
Q9H7X2	non-PSP	0.0611215	0.539087	0.14	0.398583	0.94	0.324063	-1.32	0.403143	-0.487467
Q562E7	non-PSP	0.103675	0.10897	0.5536	0.195583	1	0.0931904	3.9	1.03083	-0.1666
Q96IQ7	non-PSP	0.0660876	0.0546766	0.4551	0.1395	0.42	0.197735	1.56	0.157817	-0.17955
Q9Y573	non-PSP	0.0930261	0.0549982	0.1292	0.114667	0.11	0.146305	1.09	0.521216	-0.285533
Q96PB1	non-PSP	0.090971	0.0291581	0.4854	0.047	0.11	0.161286	-1.12	-0.0209094	-0.371567
O95376	non-PSP	0.0516855	0.0891148	0.0469	0.35225	0.3	0.308295	0.71	-0.160496	-0.2505
Q9UMX5	non-PSP	0.0517142	0.318811	0.1448	0.445417	0.32	0.324313	-0.17	0.191076	-0.46885
Q8N6M6	non-PSP	0.0476154	0.0657097	0.4397	0.191417	0.59	0.169803	1.42	0.00503132	-0.2921
Q8IZW8	non-PSP	0.764858	0.60347	0.9786	0.245083	0.99	0.319963	2.44	0.2343	-0.0835333
Q6UX71	non-PSP	0.0485761	0.0629442	0.0081	0.374083	0.23	0.22292	0.66	0.215285	-0.194083
Q92625	non-PSP	0.878725	0.759995	0.9926	0.5345	0.99	0.259419	3.32	1.07932	-0.0671333
P51948	non-PSP	0.193894	0.710581	0.0144	0.384167	0.18	0.268948	1.56	0.0724478	-0.347067
Q9NZS2	non-PSP	0.0470199	0.0445593	0.0094	0.152083	0.15	0.229122	-0.98	-0.301504	-0.3427
A2CJ06	non-PSP	0.0771555	0.0448772	0.7745	0.34125	0.51	0.262411	0.78	-0.0699158	-0.251167
Q96H20	non-PSP	0.0516873	0.331005	0.0169	0.207417	0.12	0.230849	-0.93	0.368005	-0.443867
Q5TID7	non-PSP	0.0666934	0.144725	0.1605	0.627167	0.99	0.280094	2.18	0.673985	-0.187617
Q9BQS6	non-PSP	0.0748113	0.0339226	0.0078	0.264083	0.86	0.309528	0.13	-0.480851	-0.344067
P35680	non-PSP	0.606476	0.699075	0.9924	0.44775	0.99	0.266892	1.6	0.420508	0.139683
Q9H0F5	non-PSP	0.117835	0.0846846	0.4784	0.278583	0.98	0.378336	2.63	-0.436173	-0.119333
O43683	non-PSP	0.698892	0.870713	0.3586	0.349417	0.53	0.188154	0.6	0.619653	-0.0792333
O94808	non-PSP	0.0667246	0.121442	0.1084	0.277583	0.17	0.211596	-0.46	0.413745	-0.283283
B5MCY1	non-PSP	0.0637407	0.12903	0.0543	0.220833	0.19	0.0888281	0.51	0.723775	-0.10055
Q8NI22	non-PSP	0.137386	0.396043	0.0081	0.392833	0.49	0.281644	-0.7	-0.198117	-0.351617
Q6ZP01	non-PSP	0.0539175	0.231172	0.6327	0.347917	0.86	0.360049	0.35	0.93367	-0.196367
Q969S2	non-PSP	0.0493985	0.0834688	0.1068	0.16525	0.45	0.3103	2.03	0.78835	-0.37145
Q9NYJ7	non-PSP	0.118771	0.0660737	0.8478	0.0770833	0.86	0.289158	4.39	0.665997	-0.278567
Q8N0Z6	non-PSP	0.065057	0.0484095	0.1546	0.273667	0.42	0.230484	-0.26	0.321939	-0.199333
O94913	non-PSP	0.946907	0.812957	0.9735	0.75975	1	0.436983	5.1	1.9464	0.236267
P22492	non-PSP	0.881066	0.827678	0.6511	0.390917	0.98	0.346632	0.16	0.706019	-0.436517
P17342	non-PSP	0.0492964	0.230221	0.0097	0.18	0.37	0.20892	1.66	1.09751	-0.322417
Q1L5Z9	non-PSP	0.0461681	0.17322	0.1651	0.261417	0.7	0.234435	1.66	0.146807	-0.20845
P56715	non-PSP	0.111907	0.349707	0.521	0.332333	0.99	0.388878	1.44	1.27113	-0.0625333
A8MT65	non-PSP	0.0681362	0.117569	0.0785	0.263833	0.18	0.242719	-0.06	0.233091	-0.174333
Q5VTQ0	non-PSP	0.0530339	0.0578085	0.3854	0.127417	0.31	0.225755	0.13	0.112764	-0.317867
Q13227	non-PSP	0.641314	0.310649	0.7107	0.487	1	0.430501	3.19	0.194033	0.15305
A0AVT1	non-PSP	0.0578637	0.225724	0.2628	0.307917	0.3	0.120383	0.38	0.462751	-0.273467
Q6ZT89	non-PSP	0.133051	0.0431242	0.0986	0.0595	0.14	0.168939	1.17	0.366895	-0.245483
O43861	non-PSP	0.0743869	0.113647	0.1049	0.1295	0.25	0.235435	0.4	0.24036	-0.13455
Q9Y6X8	non-PSP	0.362849	0.630864	0.9517	0.388667	0.9	0.260369	1.11	0.512248	-0.193383
P50748	non-PSP	0.0779725	0.0557793	0.0647	0.233917	0.16	0.0372719	0.04	0.321041	-0.189233
Q6P2D8	non-PSP	0.0516344	0.126085	0.6083	0.265583	0.49	0.292818	0.92	0.21174	-0.393517
Q5T1A1	non-PSP	0.0868806	0.0282486	0.1461	0.0668333	0.28	0.226014	1.84	-0.159826	-0.286283
Q8IWF2	non-PSP	0.0542228	0.0508183	0.0806	0.163917	0.27	0.182256	0.44	0.651083	-0.24135
Q16560	non-PSP	0.0792388	0.287851	0.3808	0.511417	0.84	0.490208	-0.07	1.35463	-0.559683
Q63HM1	non-PSP	0.0541316	0.0310176	0.0529	0.161333	0.21	0.19305	-0.79	0.0100136	-0.32785
O75360	non-PSP	0.170157	0.0640652	0.7037	0.113917	0.99	0.375138	3.17	-0.291964	-0.2196
Q6NTE8	non-PSP	0.0532636	0.138886	0.7963	0.11875	0.99	0.416354	1.28	0.524548	-0.26895
A8MZ25	non-PSP	0.0721962	0.123751	0.4995	0.192917	0.99	0.313835	0.79	0.631888	-0.37585
Q8WU39	non-PSP	0.0579227	0.0309826	0.0111	0.11575	0.4	0.297676	-0.09	-0.101721	-0.412167
Q7Z418	non-PSP	0.0677814	0.160479	0.0066	0.0625	0.14	0.237124	0.12	-0.546879	-0.430867
Q8WYK0	non-PSP	0.0711415	0.126605	0.0187	0.236	0.14	0.128238	0.38	0.00942556	-0.292433
Q6ZUB1	non-PSP	0.141005	0.0479971	0.8808	0.333333	1	0.277949	2.79	0.962061	-0.0972
Q8WU58	non-PSP	0.636611	0.18757	0.9881	0.371917	0.99	0.270295	1.01	0.0200926	0.11695
P30084	non-PSP	0.27562	0.159985	0.0147	0.353083	0.14	0.147008	0.28	0.204079	-0.40365
Q15696	non-PSP	0.245103	0.371412	0.6319	0.619167	0.99	0.570707	4.58	1.13999	-0.1643
Q5T7N3	non-PSP	0.105287	0.179275	0.9771	0.521167	0.99	0.216884	2.32	0.940629	-0.129083
A0PK05	non-PSP	0.0769846	0.0279905	0.0766	0.0914167	0.63	0.285412	-0.21	-0.599071	-0.310667
O75388	non-PSP	0.0835779	0.0615111	0.0158	0.03	0.11	0.154223	0.26	-0.577736	-0.441667
Q9HBH1	non-PSP	0.064291	0.0614966	0.0248	0.0569167	0.25	0.243042	0.9	-0.593598	-0.3836
Q969J5	non-PSP	0.0785781	0.0399877	0.3448	0.16275	0.16	0.251681	1.29	-0.302124	-0.1156
O15528	non-PSP	0.0756691	0.0303831	0.024	0.0381667	0.3	0.197145	0.08	-0.033504	-0.395633
Q86YQ2	non-PSP	0.111667	0.0335135	0.0165	0.127667	0.17	0.218505	-0.6	-0.603073	-0.333167
Q6VN20	non-PSP	0.834816	0.738988	0.9963	0.539167	0.99	0.281154	3.78	1.12259	0.0716167
Q9NQ25	non-PSP	0.055676	0.0357943	0.056	0.150583	0.2	0.234745	0.69	-0.0709939	-0.255417
Q96NB3	non-PSP	0.654786	0.685801	0.1821	0.522667	0.99	0.359374	0.32	0.573015	-0.398983
P42857	non-PSP	0.0456737	0.348538	0.002	0.302	0.34	0.316845	-0.4	-0.560388	-0.41275
Q8WVB6	non-PSP	0.0753614	0.290133	0.6234	0.257	0.99	0.268553	1.64	0.596963	-0.137433
Q5JTV8	non-PSP	0.837023	0.924859	0.6915	0.454333	0.99	0.437064	3.75	0.5302	-0.0915333
Q6ZS17	non-PSP	0.237093	0.310137	0.9194	0.362833	1	0.214944	3.14	0.171375	-0.114917
Q9GZX5	non-PSP	0.117083	0.376976	0.0791	0.278667	0.36	0.234468	0.24	0.703389	-0.0928833
Q7LBE3	non-PSP	0.0899941	0.0436382	0.4104	0.0685833	0.21	0.25189	1.31	0.324128	-0.0708333
P29374	non-PSP	0.791117	0.856836	0.7526	0.57025	0.99	0.492226	1.44	1.31719	-0.303467
Q5BJD5	non-PSP	0.082255	0.105418	0.047	0.0356667	0.2	0.229134	-0.83	-0.440551	-0.383017
Q13163	non-PSP	0.0635133	0.143496	0.0753	0.160917	0.17	0.205443	-0.42	0.354071	-0.201
Q9H553	non-PSP	0.0689291	0.0999006	0.0112	0.134833	0.11	0.162339	0.35	-0.131076	-0.35695
Q5T442	non-PSP	0.0507975	0.0303543	0.1033	0.243083	0.99	0.291554	1.3	0.325893	-0.258717
Q9UK41	non-PSP	0.0474964	0.493982	0.0031	0.4095	0.46	0.230703	-0.52	-0.652569	-0.352367
Q6ZSB9	non-PSP	0.132772	0.210505	0.9597	0.30375	0.88	0.383385	0.84	0.463993	-0.0735833
Q8NFH5	non-PSP	0.478036	0.71805	0.3202	0.328667	0.96	0.267511	1.22	0.109448	-0.112633
A6NC86	non-PSP	0.0536591	0.0457368	0.0957	0.123167	0.17	0.15657	0.96	-0.728578	-0.39095
P25963	non-PSP	0.249772	0.509428	0.0271	0.350417	0.25	0.320748	0.05	-0.00914786	-0.2788
Q96LW7	non-PSP	0.0477445	0.033887	0.0145	0.0434167	0.22	0.221586	1.12	-0.934666	-0.256833
Q96CN4	non-PSP	0.0580714	0.322169	0.3301	0.418333	0.49	0.25196	1.05	0.146088	-0.35405
Q9P2G1	non-PSP	0.0690139	0.654394	0.839	0.31325	0.96	0.285032	2.44	0.518684	-0.114783
Q5QGZ9	non-PSP	0.0468237	0.0467631	0.0046	0.154333	0.13	0.189738	0.71	-0.551975	-0.222283
A0A1B0GTI1	non-PSP	0.0592637	0.0393163	0.7086	0.232333	1	0.32511	1.84	-0.298204	-0.168517
P22004	non-PSP	0.103259	0.0571035	0.0667	0.429917	0.95	0.285873	1.23	0.345413	-0.141317
P0C7M8	non-PSP	0.0481221	0.052969	0.2139	0.182917	0.28	0.311041	0	-0.840492	-0.4437
Q9NNX1	non-PSP	0.053081	0.459897	0.2828	0.4545	0.45	0.220337	0.89	0.212345	-0.404133
Q6N043	non-PSP	0.0919158	0.180616	0.9724	0.299083	0.98	0.229094	1.58	0.699174	-0.0540167
Q9ULJ6	non-PSP	0.889899	0.437522	0.9946	0.670917	1	0.245474	6.08	0.867593	0.381
Q9UHY8	non-PSP	0.815057	0.902758	0.3496	0.412917	0.9	0.285866	1.27	0.0781325	-0.392
Q96FA7	non-PSP	0.0979322	0.181405	0.015	0.0790833	0.76	0.259974	-0.77	-0.311321	-0.347517
P18847	non-PSP	0.0592415	0.329999	0.0051	0.376417	0.55	0.273291	2.62	-0.498101	-0.456083
Q8N6G5	non-PSP	0.0460637	0.428969	0.0049	0.33	0.31	0.225838	0.73	0.6675	-0.260433
O95971	non-PSP	0.0962408	0.0951085	0.0479	0.0865833	0.16	0.141155	-0.27	-0.14122	-0.272633
Q96GG9	non-PSP	0.0670061	0.386641	0.5089	0.355833	0.15	0.282203	-0.93	0.110967	-0.434333
A8MUL3	non-PSP	0.0546538	0.027999	0.1297	0.0675	0.28	0.282263	0.38	-1.51353	-0.28345
Q99801	non-PSP	0.639009	0.672407	0.93	0.245333	0.99	0.311227	1.37	0.0455923	-0.290883
Q9Y534	non-PSP	0.299118	0.488796	0.1325	0.311667	0.8	0.261932	2.11	-0.259571	-0.379983
O00322	non-PSP	0.0643919	0.0423805	0.0133	0.0666667	0.14	0.166166	0.4	-0.88499	-0.412533
Q9UHJ6	non-PSP	0.142568	0.0379917	0.0147	0.069	0.21	0.147043	0.33	-0.0469971	-0.0901833
Q6PIY7	non-PSP	0.255356	0.507366	0.0309	0.208167	0.21	0.205415	0.85	-0.0389111	0.05665
Q5KSL6	non-PSP	0.0595898	0.0550058	0.73	0.440333	0.31	0.259031	2.77	0.253265	-0.212867
P61587	non-PSP	0.214944	0.776696	0.1968	0.40475	0.22	0.242489	0.41	-0.414986	-0.251483
Q16206	non-PSP	0.0532577	0.266794	0.0148	0.487	0.65	0.319655	1.79	0.192922	-0.211917
Q96MM6	non-PSP	0.0576949	0.153834	0.2726	0.143333	0.27	0.231928	0.82	0.55472	-0.245767
O43314	non-PSP	0.816083	0.677561	0.1024	0.41375	0.7	0.223958	1.7	0.963286	-0.1922
Q96AY3	non-PSP	0.0936926	0.0694374	0.0253	0.217417	0.37	0.29023	2.09	1.34222	-0.0887833
O60894	non-PSP	0.0597392	0.0857513	0.0071	0.0519167	0.11	0.128971	-0.4	-1.57866	-0.555183
Q6UX40	non-PSP	0.112078	0.0647051	0.0367	0.08275	0.1	0.120894	-0.05	-1.79187	-0.4251
Q9Y3A0	non-PSP	0.0592261	0.0411216	0.0026	0.10925	0.33	0.281359	0.51	-0.329013	-0.305867
Q9UK97	non-PSP	0.0525502	0.202575	0.0315	0.3055	0.31	0.233396	0.91	-0.186469	-0.345317
Q96LX8	non-PSP	0.0614768	0.0672799	0.3738	0.26875	0.66	0.305078	0.81	0.0476015	-0.304067
Q9BXJ2	non-PSP	0.216533	0.0623213	0.0086	0.471167	0.86	0.316082	3.42	2.36077	-0.148767
Q9GZR5	non-PSP	0.0609268	0.0302807	0.018	0.0625	0.15	0.228099	-1.31	-0.124917	-0.293217
Q9Y3Y4	non-PSP	0.847529	0.418086	0.9737	0.52225	1	0.412695	4.76	1.17604	0.357467
Q9HB15	non-PSP	0.065349	0.0373175	0.1208	0.13575	0.24	0.233639	0.6	0.00418188	-0.208267
Q5T5S1	non-PSP	0.097027	0.0859184	0.0403	0.388583	0.15	0.245036	-0.03	-0.0669754	-0.398133
Q6ZMY3	non-PSP	0.233649	0.0864194	0.9654	0.211333	1	0.329425	3.93	1.09667	-0.183517
Q86UD3	non-PSP	0.139614	0.275898	0.0952	0.05325	0.14	0.155128	0.13	-0.944664	-0.371667
Q8N2C9	non-PSP	0.0892976	0.0460751	0.0094	0.17725	0.48	0.236117	-0.05	0.279059	-0.3421
Q6PIY5	non-PSP	0.0667217	0.0381533	0.0188	0.197917	0.14	0.211	-0.69	-0.339386	-0.258533
Q9P0J0	non-PSP	0.0585186	0.20726	0.008	0.188	0.15	0.207033	-0.67	-0.293679	-0.343983
Q9BYZ8	non-PSP	0.100203	0.138737	0.0415	0.194833	0.11	0.246222	0.7	-0.0954971	-0.155833
Q04446	non-PSP	0.11973	0.754999	0.056	0.264	0.18	0.253032	1.78	1.02371	-0.271133
Q496M5	non-PSP	0.0643294	0.0296843	0.0732	0.106083	0.83	0.270005	1.66	0.237779	-0.2952
Q9GZY4	non-PSP	0.0936356	0.0522848	0.004	0.13875	0.57	0.183873	-1.67	0.445811	-0.315467
O00421	non-PSP	0.0573135	0.104718	0.0245	0.0745833	0.15	0.224502	0.59	-0.882556	-0.40005
Q7Z6K5	non-PSP	0.425316	0.772197	0.0078	0.4635	0.28	0.264156	0.49	0.775445	-0.453467
Q9NX45	non-PSP	0.126141	0.180043	0.4529	0.1785	0.25	0.257064	0.21	-0.279222	-0.186183
Q9NPB0	non-PSP	0.0506211	0.0358791	0.0085	0.100417	0.82	0.281493	-1.49	-0.591458	-0.331717
A6NGG8	non-PSP	0.101512	0.091302	0.9894	0.202	1	0.452108	2.81	0.677268	-0.1819
Q6UWJ8	non-PSP	0.0672221	0.0353801	0.0781	0.0655	0.3	0.267279	-0.6	-0.404875	-0.4142
Q8N3Z0	non-PSP	0.0650883	0.581043	0.1155	0.387917	0.3	0.274215	0.19	1.0729	-0.3671
Q96P71	non-PSP	0.0781331	0.0298672	0.0495	0.155917	0.7	0.220966	0	0.0191452	-0.282883
Q96JZ2	non-PSP	0.38582	0.368556	0.9043	0.214333	0.97	0.257332	2.34	-0.0917236	-0.297133
Q8IYY4	non-PSP	0.21337	0.301842	0.8203	0.444	0.98	0.236177	2.96	0.52182	-0.115417
O75379	non-PSP	0.378511	0.577239	0.0186	0.488917	0.14	0.283502	-0.33	-0.154435	-0.4747
Q6ZS46	non-PSP	0.262646	0.0864185	0.7513	0.235667	1	0.392078	4.55	1.26294	-0.24795
Q6ZXV5	non-PSP	0.0696539	0.0318778	0.0273	0.147	0.22	0.197804	0.26	0.167373	-0.230817
Q68DN1	non-PSP	0.18167	0.155504	0.8324	0.4915	0.99	0.954469	3.91	0.936267	-0.140383
O60437	non-PSP	0.230061	0.615081	0.2852	0.538667	0.67	0.0988555	0.38	0.8574	-0.1355
P78424	non-PSP	0.734256	0.457537	0.9979	0.63075	0.99	0.266047	1.76	0.247629	0.487917
Q9BXW7	non-PSP	0.0618414	0.068638	0.0239	0.0658333	0.42	0.246342	0.46	0.425179	-0.08085
Q4AC99	non-PSP	0.0612111	0.0364336	0.0069	0.171333	0.22	0.22016	0.67	-0.0227553	-0.232217
Q86SH2	non-PSP	0.0700182	0.0866826	0.5197	0.233167	0.99	0.321514	2.54	1.01861	-0.168017
O15287	non-PSP	0.0471448	0.0369599	0.4417	0.188167	0.37	0.186891	0.11	-0.374147	-0.374983
Q8N488	non-PSP	0.800356	0.898623	0.8835	0.482417	1	0.342991	1.88	0.30348	-0.206383
Q6NUT3	non-PSP	0.0637071	0.0305586	0.0789	0.0688333	0.15	0.206181	0.3	-0.581853	-0.299717
P00374	non-PSP	0.279836	0.612218	0.0048	0.332167	0.14	0.217669	0.46	0.346867	-0.318167
Q9H6D3	non-PSP	0.0678884	0.0381465	0.1669	0.03175	0.13	0.229094	-1.06	-0.847664	-0.483783
Q9NY33	non-PSP	0.0858134	0.322549	0.0665	0.200417	0.15	0.184735	-0.2	0.795292	-0.278717
P06731	non-PSP	0.303943	0.166157	0.9064	0.300917	0.25	0.142049	1.45	0.40035	0.0164667
P43403	non-PSP	0.637954	0.865947	0.0571	0.249917	0.35	0.250094	1.49	0.374621	-0.212617
Q92541	non-PSP	0.862737	0.803524	0.9397	0.758167	0.99	0.3153	1.65	1.39043	-0.207117
Q9UHY7	non-PSP	0.0617644	0.0383827	0.2244	0.336917	0.11	0.221412	-1.63	-0.291572	-0.348267
O43741	non-PSP	0.494967	0.736474	0.1978	0.471333	0.39	0.271247	-0.2	0.31565	-0.374333
Q8NDX5	non-PSP	0.633772	0.85996	0.9945	0.544417	1	0.323096	0.92	-0.423187	0.124333
Q96K83	non-PSP	0.0493326	0.085201	0.9742	0.274917	0.83	0.245268	1.54	0.614557	-0.182583
Q9UJQ1	non-PSP	0.0470895	0.0367182	0.029	0.218	0.28	0.19126	-1.07	-0.585218	-0.321017
Q13516	non-PSP	0.658559	0.356638	0.8713	0.332917	1	0.275783	4.53	0.488724	-0.16725
Q86WA9	non-PSP	0.0779074	0.0288747	0.0443	0.0540833	0.18	0.174698	0.88	-0.345675	-0.174117
Q96PL5	non-PSP	0.0573561	0.0670663	0.0208	0.0963333	0.39	0.191178	0.63	0.321907	-0.354333
Q99972	non-PSP	0.0712313	0.0456344	0.0421	0.288167	0.31	0.258384	1.65	0.160333	-0.24295
Q96PG2	non-PSP	0.0561967	0.0324298	0.0237	0.0490833	0.21	0.195561	-0.24	-1.09355	-0.37115
O60701	non-PSP	0.382645	0.12681	0.0215	0.38475	0.12	0.140611	-0.37	0.438313	-0.389917
P16885	non-PSP	0.736011	0.898865	0.0443	0.435417	0.17	0.167968	1.02	0.680715	-0.136983
Q96FL8	non-PSP	0.113409	0.0275631	0.0213	0.0809167	0.18	0.17684	-0.89	-0.0550342	-0.195233
Q8WVN6	non-PSP	0.0791672	0.0305038	0.041	0.044	0.19	0.220261	0.03	-0.414937	-0.2251
Q8WXA9	non-PSP	0.296556	0.807679	0.8875	0.737	1	0.747404	1.66	1.5174	-0.266433
Q9Y4C5	non-PSP	0.0668714	0.053869	0.123	0.192	0.8	0.293423	1.23	0.394534	-0.187
Q9UJ55	non-PSP	0.750421	0.236665	0.7979	0.485833	1	0.375966	4.63	-0.249606	0.0507167
Q6ZVQ6	non-PSP	0.0726527	0.0354639	0.0179	0.137583	0.8	0.140166	-1.46	-0.601717	-0.385717
Q9BVG4	non-PSP	0.0774803	0.189682	0.0749	0.575917	0.88	0.310068	-0.69	1.31778	-0.356967
A5PL33	non-PSP	0.229032	0.148875	0.9858	0.204	1	0.322078	3.87	1.20417	-0.184633
P49796	non-PSP	0.140436	0.649132	0.7917	0.372417	0.98	0.266191	2.45	0.915537	-0.267367
Q8N9P0	non-PSP	0.100651	0.0461555	0.8062	0.116667	0.99	0.319529	2.89	0.347913	-0.2129
Q5T7M4	non-PSP	0.0537853	0.0349027	0.0744	0.10775	0.61	0.285952	1.11	0.498117	-0.2426
Q9Y467	non-PSP	0.369143	0.309486	0.9934	0.445083	1	0.25245	2.96	1.04392	0.0138333
P28069	non-PSP	0.0597864	0.0737032	0.0407	0.276167	0.32	0.256705	1.88	-0.321253	-0.157667
Q7Z6W1	non-PSP	0.0570595	0.0576218	0.0686	0.149917	0.22	0.19072	-0.66	-0.532781	-0.388133
Q6HA08	non-PSP	0.0485584	0.067655	0.2442	0.168917	0.97	0.312526	1.67	0.6897	-0.19685
P48742	non-PSP	0.36611	0.0834808	0.8994	0.39625	0.94	0.325786	4.52	0.605278	-0.0435667
Q3T8J9	non-PSP	0.0666353	0.482536	0.8778	0.627083	1	0.239169	2.84	0.950822	-0.139217
O60353	non-PSP	0.0617678	0.0638249	0.3057	0.0975833	0.41	0.274705	0.38	0.106426	-0.2585
Q8IUQ0	non-PSP	0.0700871	0.0400777	0.0148	0.304417	0.19	0.315098	-0.64	0.291131	-0.276333
Q6UXX5	non-PSP	0.0467766	0.0583924	0.8624	0.272083	0.98	0.218329	2.06	0.573979	-0.186517
Q9UJQ7	non-PSP	0.116535	0.148617	0.0025	0.18425	0.13	0.187791	-0.05	0.0139832	-0.426483
Q9BZ72	non-PSP	0.386736	0.48512	0.6513	0.4115	0.99	0.232426	4.01	0.98444	-0.0120667
Q9P2F5	non-PSP	0.0632926	0.383671	0.9874	0.570917	1	0.484457	2.81	0.741565	-0.136217
O60667	non-PSP	0.144043	0.0566493	0.2174	0.195333	0.94	0.314752	3.41	0.0268882	-0.233383
O75251	non-PSP	0.0522672	0.0568508	0.0107	0.139	0.23	0.220433	0.12	-0.292487	-0.211467
Q8N6Q3	non-PSP	0.0855948	0.0283678	0.5785	0.140083	0.64	0.275637	1.64	0.218062	-0.226217
Q8NEQ6	non-PSP	0.0818062	0.161694	0.1319	0.0974167	0.61	0.301688	0.74	-0.496729	-0.316333
A6NMD0	non-PSP	0.0465238	0.0292526	0.0702	0.191917	0.66	0.248645	0.9	-0.800372	-0.360717
A4D0V7	non-PSP	0.0455518	0.0549445	0.457	0.158583	0.16	0.118206	0.33	0.532438	-0.1632
Q8NCL8	non-PSP	0.121987	0.0400898	0.1278	0.066	0.23	0.214974	-1.15	-1.26311	-0.317917
Q5T700	non-PSP	0.0584111	0.0398537	0.8251	0.147	0.21	0.241497	2.34	-0.552547	-0.522
P49915	non-PSP	0.0704136	0.351173	0.151	0.370833	0.19	0.130153	0.31	0.768045	-0.340183
Q15743	non-PSP	0.0586264	0.0531805	0.0073	0.0416667	0.16	0.208814	-0.37	-0.55423	-0.35775
Q14728	non-PSP	0.0783902	0.0333814	0.1229	0.0289167	0.35	0.174551	-0.16	0.0751268	-0.306983
Q9UBD0	non-PSP	0.076965	0.0339714	0.3655	0.27175	0.99	0.29714	1.73	-0.250684	-0.134617
Q9ULX5	non-PSP	0.0588302	0.0651606	0.1221	0.189667	0.64	0.238569	1.96	0.875516	-0.262183
Q5FWF7	non-PSP	0.0587109	0.265304	0.0073	0.280667	0.31	0.293693	-0.21	-0.707407	-0.441033
Q2M385	non-PSP	0.0573696	0.163935	0.4872	0.294417	0.35	0.190008	1.43	0.778434	-0.0641667
Q96FX7	non-PSP	0.136994	0.1849	0.0107	0.150333	0.26	0.209948	0.64	0.18776	-0.335167
Q8N8U9	non-PSP	0.0534534	0.0387802	0.8319	0.268	0.18	0.15693	2.4	0.248087	-0.362217
Q8TBE7	non-PSP	0.080549	0.252866	0.0249	0.05025	0.15	0.314796	0.39	-0.40298	-0.336917
Q96PD2	non-PSP	0.728746	0.665982	0.9933	0.3505	0.65	0.258043	1.5	0.588305	-0.139317
Q6UWV6	non-PSP	0.0594359	0.055301	0.006	0.211333	0.2	0.171998	0.11	0.598695	-0.174433
P02763	non-PSP	0.0483488	0.0852088	0.0047	0.272917	0.12	0.288961	-0.6	-0.565174	-0.22785
Q96FF7	non-PSP	0.519652	0.817586	0.623	0.25375	0.98	0.332066	0.76	0.571578	-0.297
A6NKQ9	non-PSP	0.045951	0.091767	0.076	0.088	0.23	0.26221	1.1	-1.13767	-0.4327
Q14094	non-PSP	0.0594746	0.107796	0.0511	0.146	0.25	0.227574	-0.12	-0.742512	-0.370167
O15040	non-PSP	0.0471595	0.396538	0.5687	0.301083	0.83	0.214034	1.35	0.834726	-0.2024
Q8IUH2	non-PSP	0.0449168	0.0340331	0.1586	0.114083	0.63	0.277989	0.5	-0.369051	-0.261517
Q9NWX5	non-PSP	0.0786812	0.0457456	0.0142	0.244083	0.19	0.189467	-0.42	-0.192693	-0.3944
Q7RTS6	non-PSP	0.0553482	0.030206	0.1107	0.0253333	0.24	0.172326	0.25	-0.486699	-0.150167
Q5VXU3	non-PSP	0.0604347	0.178327	0.9215	0.385417	0.94	0.345783	0.56	-0.784298	-0.5682
Q8IV42	non-PSP	0.0599457	0.0745119	0.0544	0.201833	0.17	0.191704	-1.16	-0.458896	-0.38975
Q8TDL5	non-PSP	0.118664	0.0320155	0.0594	0.137833	0.15	0.1284	-0.64	-0.373412	-0.241517
Q6UXV1	non-PSP	0.0556327	0.0543942	0.0101	0.106417	0.11	0.146097	0.17	-0.689928	-0.268483
Q9UNP4	non-PSP	0.0546995	0.0367587	0.0252	0.16875	0.2	0.205153	-0.01	-0.181062	-0.333817
Q9H756	non-PSP	0.0619606	0.0300009	0.1087	0.209833	0.17	0.232658	-0.79	-0.198623	-0.146067
Q8N8Q8	non-PSP	0.0875862	0.0433014	0.0068	0.02075	0.23	0.180214	-0.26	-0.907092	-0.343783
Q96KV7	non-PSP	0.0630638	0.0464039	0.46	0.0819167	0.39	0.123328	1.74	0.571839	-0.267467
P38484	non-PSP	0.0552077	0.0328762	0.046	0.055	0.13	0.233298	-0.22	-0.698504	-0.2712
Q9BSE2	non-PSP	0.0563382	0.0471758	0.0727	0.10375	0.57	0.291723	2.37	-0.253592	-0.378333
Q29980	non-PSP	0.0478881	0.293844	0.0278	0.2955	0.4	0.215217	0.92	0.221623	-0.2308
Q9H967	non-PSP	0.0531882	0.149439	0.6411	0.53725	0.62	0.285046	1.57	0.448016	-0.2393
B2RPK0	non-PSP	0.08951	0.214092	0.4237	0.596167	0.92	0.370736	0.19	1.14791	-0.536733
Q5T4W7	non-PSP	0.0814733	0.0348617	0.8273	0.0961667	0.99	0.321886	1.82	-0.220578	-0.227317
Q9NY30	non-PSP	0.0726927	0.0780142	0.0098	0.34175	0.21	0.321565	0.01	-0.140632	-0.308083
C9JE40	non-PSP	0.0503929	0.0298508	0.8313	0.232	0.74	0.264412	0.58	-0.343404	-0.191533
Q8NEA9	non-PSP	0.100987	0.0557389	0.1046	0.185167	0.29	0.315452	1.52	0.554769	-0.292867
P82279	non-PSP	0.166927	0.0640595	0.9708	0.254667	0.15	0.180478	3.54	0.934879	-0.12435
Q99467	non-PSP	0.112734	0.0301052	0.642	0.218917	0.14	0.161111	-0.51	0.163028	-0.124933
Q9NVC3	non-PSP	0.056156	0.0308718	0.0265	0.054	0.18	0.163696	-0.69	-0.33785	-0.319417
Q96K21	non-PSP	0.789318	0.783464	0.7952	0.22975	0.99	0.250434	3.32	0.530102	-0.129383
O60583	non-PSP	0.433776	0.441691	0.9959	0.66825	1	0.363176	1.49	0.49913	-0.0196833
A1L4L8	non-PSP	0.114932	0.0326231	0.004	0.0374167	0.11	0.161943	0.89	-1.0942	-0.3239
Q15653	non-PSP	0.305139	0.594363	0.3535	0.285667	0.93	0.306722	1.98	0.334077	-0.380333
Q13976	non-PSP	0.0846317	0.814198	0.1526	0.435167	0.17	0.19091	1.21	0.840068	-0.427917
Q5TC12	non-PSP	0.0469238	0.0743229	0.003	0.2865	0.41	0.303346	0.61	0.342947	-0.361317
Q6ZVH7	non-PSP	0.0477632	0.296652	0.3951	0.154	0.98	0.236465	1.86	0.756414	-0.23605
A2RRP1	non-PSP	0.050835	0.115643	0.3275	0.20475	0.19	0.0846187	0.74	0.521591	-0.254167
Q9UF56	non-PSP	0.313221	0.101357	0.9161	0.313333	0.64	0.258196	5.78	0.211332	-0.1596
Q6UXB8	non-PSP	0.0495917	0.0335605	0.0116	0.246667	0.96	0.312753	1.07	-0.121683	-0.167067
A0A087WV53	non-PSP	0.0702835	0.433615	0.0054	0.55875	0.25	0.180925	0.45	0.260714	-0.453367
Q8TD90	non-PSP	0.119306	0.109835	0.0699	0.234083	0.15	0.245521	1.2	-0.0596408	-0.165967
P56915	non-PSP	0.164184	0.110135	0.8483	0.265167	0.8	0.376718	2.76	0.352764	-0.0549667
Q9H1D0	non-PSP	0.0840625	0.0406145	0.0077	0.0778333	0.22	0.243251	0.19	-0.0111898	-0.275767
Q14184	non-PSP	0.0678089	0.569695	0.1997	0.474583	0.58	0.378894	2.92	0.758325	-0.298033
Q13043	non-PSP	0.720101	0.867977	0.0611	0.510333	0.5	0.283677	-0.19	0.328784	-0.421033
Q96KB5	non-PSP	0.442048	0.760854	0.0376	0.358167	0.2	0.230595	-0.31	0.183104	-0.2913
Q8WTX9	non-PSP	0.051079	0.0297252	0.2374	0.115333	0.93	0.322615	1.95	-0.454534	-0.316367
Q8N394	non-PSP	0.0912605	0.0349581	0.3276	0.08575	0.19	0.158196	0	0.344237	-0.174033
Q8TAM6	non-PSP	0.0624829	0.396808	0.7982	0.51125	0.97	0.37436	0.53	0.553625	-0.314733
Q13190	non-PSP	0.104808	0.206537	0.4086	0.28125	0.32	0.221513	0.53	-0.168745	-0.24185
O60347	non-PSP	0.151775	0.312645	0.7771	0.4225	0.97	0.403413	3.13	0.904658	-0.187317
Q86XH1	non-PSP	0.0587454	0.534083	0.0975	0.490083	0.59	0.2407	0.31	0.854802	-0.257617
Q96EX2	non-PSP	0.163507	0.0483472	0.0948	0.0608333	0.31	0.299918	4.41	0.331512	-0.207783
Q5U3C3	non-PSP	0.0573468	0.056017	0.0476	0.03525	0.16	0.185919	0.18	-0.682234	-0.34085
Q9NPL8	non-PSP	0.0500179	0.197789	0.0059	0.267833	0.14	0.287856	0.6	0.344727	-0.2368
Q9NP70	non-PSP	0.154357	0.0444797	0.9164	0.36675	1	0.348801	2.83	0.254294	-0.0788667
Q9BQM9	non-PSP	0.0602498	0.165794	0.2791	0.186167	0.99	0.361741	1.09	0.0853038	-0.428017
Q8WZ60	non-PSP	0.0842544	0.0527987	0.0167	0.205417	0.19	0.149905	-0.37	0.111359	-0.35945
Q6ZRK6	non-PSP	0.106341	0.560247	0.4242	0.396833	0.53	0.386758	0.47	0.886166	0.0310167
C9J6K1	non-PSP	0.0457709	0.17228	0.0103	0.170417	0.39	0.25651	-0.28	-0.884157	-0.368617
O14764	non-PSP	0.0617498	0.0313715	0.0038	0.07575	0.17	0.236112	0.03	-0.178694	-0.285783
P58512	non-PSP	0.061066	0.0284681	0.475	0.193167	1	0.331811	1.98	0.130455	-0.306967
Q99650	non-PSP	0.0471857	0.094649	0.1127	0.200583	0.33	0.191188	0.77	0.297175	-0.190333
Q8ND61	non-PSP	0.0602101	0.126061	0.5269	0.226417	0.67	0.297764	1.14	0.426274	-0.104067
Q9HA64	non-PSP	0.173316	0.416281	0.014	0.154917	0.28	0.295598	1.48	1.04047	-0.135433
Q9NQG6	non-PSP	0.0572855	0.0522769	0.0112	0.223417	0.37	0.209858	0.24	-0.094615	-0.40205
Q86X67	non-PSP	0.0582412	0.0634295	0.2238	0.0785833	0.13	0.245419	-0.77	-0.446906	-0.245133
P26440	non-PSP	0.0671897	0.281307	0.0026	0.167083	0.14	0.219177	-0.14	0.931857	-0.2442
Q3MIT2	non-PSP	0.0674149	0.137038	0.0171	0.256667	0.19	0.191935	1.13	0.263066	-0.3189
Q70EL3	non-PSP	0.0553582	0.0855565	0.0211	0.219417	0.12	0.200391	0.45	-0.708714	-0.377783
Q9NXJ0	non-PSP	0.588089	0.368511	0.4709	0.164	0.33	0.253755	1.19	0.106246	0.186683
Q9H081	non-PSP	0.0623942	0.468218	0.005	0.310667	0.14	0.286962	-0.74	-0.710609	-0.486367
P54098	non-PSP	0.480475	0.518752	0.7228	0.325333	0.83	0.176213	1.33	0.697541	0.1529
Q14515	non-PSP	0.230452	0.64613	0.6388	0.421333	0.99	0.331806	2.17	0.93875	-0.04205
Q13571	non-PSP	0.0914813	0.124198	0.0371	0.081	0.22	0.220053	-0.57	-1.57134	-0.270367
Q9H6L4	non-PSP	0.0596991	0.0360577	0.0089	0.220833	0.13	0.294234	-1.97	-0.971682	-0.324783
Q96LM5	non-PSP	0.0604555	0.0357339	0.1057	0.281917	0.64	0.255898	-0.63	-0.0105364	-0.225883
Q9H6E4	non-PSP	0.0561772	0.206324	0.0037	0.309917	0.2	0.347404	1.16	0.101329	-0.205283
Q96JS3	non-PSP	0.0600817	0.290012	0.4723	0.3085	0.4	0.214345	0.28	0.477355	-0.217517
Q9NQS5	non-PSP	0.0547395	0.0326607	0.0447	0.0464167	0.21	0.22554	-0.34	-0.424755	-0.308033
Q9H3D4	non-PSP	0.840962	0.803601	0.9371	0.506	0.95	0.297681	2.19	0.0136891	0.193283
Q9NQ48	non-PSP	0.0703732	0.271515	0.0518	0.4305	0.18	0.233845	-0.4	0.0159434	-0.428067
P00750	non-PSP	0.0540473	0.0911696	0.6404	0.268083	0.17	0.283585	2.8	0.49356	-0.161817
Q5T013	non-PSP	0.054743	0.0534722	0.0946	0.122083	0.3	0.226512	0.67	0.461363	-0.227217
A2A3L6	non-PSP	0.0498009	0.117374	0.4208	0.195	0.89	0.227908	1.53	0.820302	-0.216133
Q96IW2	non-PSP	0.0518062	0.0821485	0.5483	0.308583	0.99	0.346328	1.09	0.230363	-0.267517
Q96NU1	non-PSP	0.353286	0.447174	0.7526	0.163333	1	0.287967	2.91	0.902616	-0.24865
P35372	non-PSP	0.0915998	0.0697633	0.0045	0.091	0.13	0.253594	1.62	-0.97807	-0.267867
Q96LY2	non-PSP	0.0904358	0.291878	0.7682	0.423083	1	0.310886	1.63	0.662681	-0.163833
Q9UHG0	non-PSP	0.655059	0.873397	0.9388	0.562667	0.98	0.329125	0.78	1.53491	-0.302433
O43181	non-PSP	0.0476331	0.328012	0.0173	0.483917	0.45	0.256495	-0.79	-0.625289	-0.411817
Q8NA92	non-PSP	0.0642196	0.0376192	0.1447	0.129667	0.82	0.258776	1.92	-0.628327	-0.241533
Q8NH41	non-PSP	0.0581687	0.0739926	0.0709	0.126667	0.12	0.174071	-1.22	-1.44753	-0.472233
Q9UIY3	non-PSP	0.0810955	0.0335354	0.0202	0.20025	0.12	0.197305	-0.54	0.081514	-0.3587
Q15493	non-PSP	0.0682853	0.381873	0.0933	0.34775	0.17	0.193415	-0.09	0.55998	-0.346033
Q9NYP8	non-PSP	0.0791645	0.138601	0.0272	0.142167	0.2	0.156784	0.39	-0.874601	-0.226217
Q7Z6Z6	non-PSP	0.0844452	0.0320335	0.0792	0.0430833	0.16	0.154129	0.45	-0.17657	-0.28705
P19419	non-PSP	0.694586	0.594245	0.5352	0.3035	1	0.372671	2.02	0.470706	-0.11095
Q16822	non-PSP	0.0476457	0.230396	0.0331	0.1595	0.33	0.191341	1.33	0.80854	-0.189233
Q9UJK0	non-PSP	0.523287	0.763307	0.137	0.199167	0.89	0.3124	2.7	0.784788	-0.363083
Q9NTN3	non-PSP	0.238939	0.0316468	0.0228	0.0813333	0.12	0.201208	-0.57	-0.0357747	-0.31115
Q96JQ5	non-PSP	0.0786827	0.0294828	0.2825	0.117667	0.16	0.217636	0.14	-0.256042	-0.123933
Q7Z7D3	non-PSP	0.0703214	0.0284009	0.0202	0.164833	0.12	0.145326	-0.51	0.0108958	-0.255733
Q8WWX0	non-PSP	0.101874	0.039996	0.0297	0.128083	0.14	0.181137	-0.85	-0.582212	-0.314217
A0AVK6	non-PSP	0.73978	0.841437	0.9821	0.373167	0.99	0.297364	1.88	0.663743	0.00755
Q96BY7	non-PSP	0.047882	0.402206	0.3682	0.233	0.98	0.112595	1.38	0.751219	-0.24335
P0C7X5	non-PSP	0.0561183	0.123542	0.0854	0.33575	0.23	0.270532	0.76	0.731878	-0.284167
P20809	non-PSP	0.0611762	0.117026	0.0472	0.0964167	0.71	0.235723	0.89	-0.989259	-0.45115
Q8IVV7	non-PSP	0.0515617	0.0923437	0.135	0.22825	0.82	0.369166	0.56	0.3806	-0.169083
Q6P3S6	non-PSP	0.487823	0.731757	0.9896	0.4135	0.99	0.227469	2.94	0.86444	-0.0978833
Q32P41	non-PSP	0.0649462	0.108285	0.0065	0.166917	0.14	0.167361	0.6	0.234986	-0.131183
P35626	non-PSP	0.10596	0.641749	0.103	0.372833	0.15	0.192458	0.29	0.642261	-0.427367
Q8NG08	non-PSP	0.0626556	0.621528	0.1081	0.256417	0.52	0.190942	2.47	0.567657	-0.2529
Q9P0M4	non-PSP	0.0490484	0.052218	0.3658	0.0763333	0.86	0.274165	0.92	-0.994536	-0.4412
P58012	non-PSP	0.851043	0.637766	0.6669	0.468583	1	0.334131	4.74	0.846978	-0.0602833
O95396	non-PSP	0.0621552	0.0406115	0.0246	0.143417	0.15	0.254556	1.08	-0.107504	-0.390733
Q9BYH1	non-PSP	0.04668	0.11015	0.7574	0.341083	0.58	0.239521	1.55	0.534905	-0.183267
Q9NWS0	non-PSP	0.0683744	0.150242	0.0515	0.33375	0.67	0.268353	-0.31	-0.0212361	-0.267367
Q4LEZ3	non-PSP	0.0544262	0.184931	0.0035	0.3405	0.19	0.250004	-0.04	-0.813931	-0.476333
Q9BRV3	non-PSP	0.0560977	0.0456077	0.0088	0.0775	0.1	0.187937	0.75	-0.8064	-0.36435
Q96M19	non-PSP	0.0720129	0.0307255	0.2964	0.0855	0.94	0.243504	1.91	-0.372171	-0.29555
Q9H4L7	non-PSP	0.818625	0.698761	0.0693	0.404833	0.61	0.269104	1.39	0.825415	-0.154317
Q9HAD4	non-PSP	0.0790097	0.0401328	0.0045	0.219167	0.17	0.15846	-0.84	0.164825	-0.347933
O14981	non-PSP	0.0497228	0.117132	0.0741	0.30025	0.65	0.173421	0.99	0.435553	-0.199167
P63135	non-PSP	0.0557539	0.0589142	0.082	0.23275	0.23	0.126758	0.26	0.427385	-0.209867
Q96AM1	non-PSP	0.0581521	0.0390762	0.1542	0.0325833	0.21	0.154639	-0.25	-0.732188	-0.383267
Q92858	non-PSP	0.10515	0.0897056	0.968	0.217083	1	0.271371	1.65	0.390026	-0.12405
Q9UKN8	non-PSP	0.0501125	0.0658963	0.0867	0.145583	0.3	0.19277	-0.22	0.43289	-0.31835
Q9P2G9	non-PSP	0.060266	0.0543592	0.5967	0.324667	0.18	0.171422	2.34	0.89061	-0.27075
Q92851	non-PSP	0.154785	0.495965	0.4167	0.153167	0.42	0.208797	0.03	0.0991073	-0.0171667
Q9NPC1	non-PSP	0.0725637	0.0501378	0.0402	0.0578333	0.2	0.226926	0.6	0.00372449	-0.332567
Q02086	non-PSP	0.70041	0.521021	0.9968	0.486	0.97	0.269301	1.38	0.184672	0.205683
Q9H6D8	non-PSP	0.057864	0.175616	0.1234	0.337167	0.94	0.195909	0.6	0.531017	-0.247283
Q9H672	non-PSP	0.0662731	0.052778	0.0354	0.30375	0.18	0.218033	-0.42	0.159908	-0.279967
Q15031	non-PSP	0.0631819	0.150805	0.114	0.213917	0.15	0.153162	2.42	0.253151	-0.261667
Q6PCB0	non-PSP	0.0479271	0.0376711	0.1741	0.128167	0.76	0.257111	1.51	0.356538	-0.308833
Q99983	non-PSP	0.051015	0.0426731	0.0155	0.262417	0.19	0.272095	2.35	0.116014	-0.2321
O95502	non-PSP	0.111411	0.0897524	0.1241	0.181833	0.91	0.287236	1.22	0.350216	-0.133917
Q13007	non-PSP	0.07553	0.0680593	0.0055	0.0731667	0.14	0.161275	-1.68	-1.18385	-0.318217
O95721	non-PSP	0.771216	0.922438	0.7549	0.477167	0.77	0.320891	0.71	0.381809	-0.237267
Q6PI47	non-PSP	0.565847	0.768969	0.1953	0.419833	0.24	0.314291	0.23	0.487369	-0.0736
P02042	non-PSP	0.433846	0.419471	0.0054	0.196417	0.12	0.209212	-0.5	0.314637	-0.443033
Q5R387	non-PSP	0.0493532	0.0287086	0.2401	0.155833	0.16	0.30644	1.33	-0.363644	-0.330933
Q5MJ10	non-PSP	0.0663019	0.559278	0.9703	0.550917	1	0.366068	1.06	0.9963	-0.293933
Q9HB19	non-PSP	0.665094	0.44215	0.3935	0.435333	0.64	0.236085	1.87	0.384831	-0.197133
Q9Y2R2	non-PSP	0.110304	0.175962	0.9571	0.417833	0.87	0.40054	0.76	0.32519	-0.178167
Q9BSM1	non-PSP	0.0460483	0.392972	0.2749	0.23725	0.14	0.244788	-0.65	-0.501793	-0.406917
P04746	non-PSP	0.11665	0.255418	0.158	0.375	0.22	0.206288	2.54	1.48155	-0.1003
O43772	non-PSP	0.0680931	0.150654	0.0244	0.0675	0.26	0.234296	0.58	0.536538	-0.343967
P12271	non-PSP	0.0511596	0.166663	0.0205	0.373583	0.18	0.235134	-0.23	0.132742	-0.30595
Q969L2	non-PSP	0.0671444	0.0282217	0.0551	0.12525	0.17	0.172297	-1.15	-1.06132	-0.28455
Q8TDT2	non-PSP	0.507697	0.269499	0.3393	0.144917	0.54	0.25411	1.9	-1.05759	0.133433
Q96M85	non-PSP	0.077845	0.042212	0.1645	0.197667	0.79	0.229717	-0.6	-0.936937	-0.0952
Q5XKL5	non-PSP	0.0886251	0.0339736	0.0184	0.234	0.13	0.273335	-0.48	-0.143899	-0.302167
Q86YV5	non-PSP	0.792774	0.732873	0.9511	0.383417	1	0.308685	2.97	0.976338	-0.128283
Q9Y4D7	non-PSP	0.0471368	0.0566459	0.2802	0.209917	0.39	0.0877496	1.62	0.549182	-0.172917
Q8IXQ9	non-PSP	0.0521732	0.0384853	0.0214	0.0951667	0.29	0.19151	-0.55	-0.0993033	-0.372083
Q7Z736	non-PSP	0.0449307	0.18751	0.8743	0.156167	0.94	0.213605	0.97	0.704516	-0.2314
K9M1U5	non-PSP	0.0509614	0.0819775	0.1064	0.0719167	0.43	0.256537	-0.33	-1.02943	-0.484817
P22794	non-PSP	0.0981787	0.294023	0.4296	0.321417	0.72	0.271641	1.09	-0.10935	-0.0965833
Q96HP8	non-PSP	0.0569853	0.0364436	0.0802	0.0810833	0.21	0.187858	-0.29	-1.22364	-0.3518
Q15773	non-PSP	0.890437	0.860385	0.7855	0.50175	0.93	0.362442	1.37	0.862088	0.0356667
Q494R4	non-PSP	0.0535708	0.138664	0.1006	0.469	0.7	0.300461	-1.96	0.073722	-0.54745
Q96QH2	non-PSP	0.0601706	0.219373	0.9732	0.544667	1	0.376106	2.83	0.583372	-0.266567
Q86SQ9	non-PSP	0.0510422	0.138498	0.041	0.171417	0.15	0.212191	-0.19	-0.201906	-0.419467
P32245	non-PSP	0.06437	0.0670389	0.0458	0.141167	0.16	0.214025	-0.15	-1.07144	-0.364433
A0A1B0GVZ9	non-PSP	0.111667	0.0340509	0.2104	0.102333	0.16	0.173472	-0.93	-0.872869	-0.3854
P82930	non-PSP	0.0475044	0.297109	0.0339	0.270917	0.35	0.329836	-1.39	-0.480769	-0.476783
Q96M20	non-PSP	0.0726788	0.340078	0.0134	0.182833	0.13	0.197147	0.83	0.116635	-0.383283
P20936	non-PSP	0.133794	0.207752	0.3189	0.257333	0.61	0.249372	3.03	0.937084	-0.103417
Q6ZUS5	non-PSP	0.0523925	0.182973	0.0226	0.367583	0.42	0.296465	-1.73	-0.11358	-0.16565
Q3MIW9	non-PSP	0.0509517	0.0731073	0.9848	0.42575	1	0.334601	0.34	0.50176	-0.226567
Q13164	non-PSP	0.753532	0.662692	0.6952	0.628	0.99	0.3286	4.62	0.321041	-0.0230833
Q92546	non-PSP	0.050931	0.0416996	0.1606	0.143417	0.59	0.202758	0.29	-0.261171	-0.319567
Q8WXE9	non-PSP	0.0540249	0.204609	0.9548	0.391583	0.98	0.315482	2.15	0.257512	-0.23025
P80370	non-PSP	0.114835	0.0390276	0.4812	0.2065	0.2	0.243307	3.5	0.203752	-0.4056
Q969J3	non-PSP	0.191229	0.429271	0.0352	0.365667	0.24	0.276037	-0.38	-0.600067	-0.2989
P20783	non-PSP	0.072696	0.405552	0.389	0.404583	0.52	0.312016	0.42	0.045919	-0.354483
Q8N7X0	non-PSP	0.052692	0.459952	0.8152	0.339667	0.91	0.206805	0.87	0.744946	-0.28065
Q96NW4	non-PSP	0.0507788	0.311319	0.23	0.266833	0.61	0.193387	0.36	0.460987	-0.232883
Q8ND30	non-PSP	0.641367	0.635407	0.2772	0.417417	0.96	0.247064	2.19	0.561401	-0.3271
P55212	non-PSP	0.0665109	0.256724	0.0182	0.36375	0.16	0.243863	-0.97	0.218536	-0.437867
Q9Y2H6	non-PSP	0.150696	0.626586	0.604	0.44775	0.49	0.236145	2.15	0.931138	-0.0387333
P41440	non-PSP	0.188813	0.169623	0.0171	0.03525	0.28	0.257542	0.57	-0.175116	-0.244917
Q92539	non-PSP	0.341816	0.770169	0.9556	0.41425	0.98	0.285058	0.86	0.764418	-0.254617
Q9P281	non-PSP	0.45715	0.19199	0.7931	0.373083	1	0.683524	3.33	1.66246	-0.0583833
Q6GMR7	non-PSP	0.0619768	0.142431	0.0082	0.0813333	0.18	0.185759	1.55	0.783629	-0.220833
P00736	non-PSP	0.0611977	0.253916	0.8354	0.36075	0.18	0.21943	2.09	1.0268	-0.19
Q6NT89	non-PSP	0.348188	0.148545	0.7724	0.222083	1	0.340406	5.81	0.926466	-0.17105
Q8NEF3	non-PSP	0.0528953	0.358087	0.3921	0.486583	0.87	0.227436	2.05	0.778842	-0.4673
Q9BQ13	non-PSP	0.064921	0.223465	0.0313	0.139417	0.18	0.180628	0.71	-0.49258	-0.383983
Q9P2H0	non-PSP	0.100911	0.192578	0.6183	0.323333	0.96	0.268282	2.62	0.895755	-0.0176
Q9NU53	non-PSP	0.092634	0.0274895	0.0091	0.228917	0.23	0.186227	-0.43	-0.121193	-0.30875
Q6ZVF9	non-PSP	0.215066	0.308422	0.9839	0.28375	1	0.338785	1.98	0.539985	-0.00888333
P51398	non-PSP	0.466707	0.442288	0.0098	0.175667	0.27	0.219803	-0.33	0.30036	-0.2169
Q7RTX1	non-PSP	0.0847331	0.027742	0.191	0.0375833	0.16	0.141469	0.06	0.00213995	-0.2886
Q96FS4	non-PSP	0.476745	0.46919	0.6803	0.321417	1	0.265588	1.26	0.78621	-0.173883
Q13625	non-PSP	0.886206	0.89236	0.9489	0.457417	0.98	0.283655	2.17	0.855064	0.1213
Q96JM7	non-PSP	0.0501471	0.237677	0.6068	0.38375	0.83	0.263489	1.92	0.76432	-0.3054
A4D1E1	non-PSP	0.0868718	0.158117	0.6938	0.256167	0.83	0.436159	2.15	0.787173	-0.0601333
Q8TDR0	non-PSP	0.21342	0.37835	0.2026	0.67175	0.99	0.527014	0.93	1.31509	-0.2574
Q6ZS82	non-PSP	0.0813325	0.0427675	0.0208	0.158667	0.31	0.221908	-1.73	-0.526753	-0.434533
Q13255	non-PSP	0.126372	0.0693275	0.1941	0.155417	0.34	0.26512	1.52	0.527619	0.0224833
Q92506	non-PSP	0.111745	0.109576	0.1553	0.186	0.18	0.219987	-0.69	0.446187	-0.20255
Q9BXP8	non-PSP	0.0464241	0.122818	0.3277	0.267167	0.63	0.169295	2	0.893076	-0.1979
Q9Y3R4	non-PSP	0.0495375	0.0304244	0.0715	0.109583	0.54	0.241674	0.53	-0.238514	-0.206033
A7E2U8	non-PSP	0.0784194	0.186536	0.9393	0.555667	0.96	0.364318	1.08	1.70456	-0.1361
Q8N4S0	non-PSP	0.471896	0.593972	0.0726	0.555333	0.95	0.403262	0.27	1.04808	-0.3015
Q0VG06	non-PSP	0.0953134	0.0340464	0.8855	0.1405	0.67	0.167726	1.16	0.0989602	-0.312467
Q9UNN4	non-PSP	0.086515	0.0678936	0.1042	0.382833	0.84	0.26032	0.37	0.515417	-0.13495
Q8N0W5	non-PSP	0.0471102	0.214541	0.0777	0.165	0.29	0.232795	-0.44	-1.08195	-0.480633
Q8N357	non-PSP	0.0615275	0.0288516	0.0726	0.046	0.28	0.189816	-0.69	-0.148914	-0.2323
P53539	non-PSP	0.615872	0.25512	0.832	0.482917	1	0.34656	3.66	0.187793	0.0795333
P13725	non-PSP	0.0571272	0.268724	0.3596	0.253667	0.61	0.314678	0.98	0.150025	-0.2969
P32298	non-PSP	0.0564342	0.834827	0.0058	0.505083	0.15	0.192052	0.78	0.781538	-0.475233
Q9H6U6	non-PSP	0.685214	0.6457	0.9624	0.371417	0.96	0.197808	1.29	0.583699	-0.00851667
P09958	non-PSP	0.0573817	0.0856036	0.9523	0.330917	0.49	0.194139	2.1	0.761739	-0.111917
Q76KP1	non-PSP	0.075465	0.386611	0.7968	0.468667	0.85	0.29545	2.07	0.974933	-0.1425
Q96DB9	non-PSP	0.045992	0.0443422	0.8217	0.382667	0.99	0.296254	0.6	-1.10057	-0.254567
O75400	non-PSP	0.916608	0.947468	0.9858	0.718417	1	0.441987	2.7	0.776866	0.2243
Q9UBP9	non-PSP	0.81354	0.74888	0.2388	0.460917	0.39	0.204076	3.08	0.139848	-0.145033
P22090	non-PSP	0.156046	0.431876	0.0048	0.4525	0.14	0.173679	-0.47	0.872167	-0.270883
Q9BV57	non-PSP	0.0634912	0.331793	0.0096	0.447917	0.16	0.307726	0.62	0.0751105	-0.4715
P43146	non-PSP	0.0653719	0.188168	0.8586	0.442583	0.98	0.23754	2.1	0.715461	-0.1533
Q86V20	non-PSP	0.0598958	0.0746223	0.8474	0.194833	0.24	0.19133	0.11	0.321466	-0.286533
Q96H78	non-PSP	0.108738	0.047143	0.0087	0.0849167	0.1	0.166403	-0.39	0.0536947	-0.227183
O95947	non-PSP	0.0738283	0.0595071	0.2506	0.16125	0.99	0.32142	2.25	0.401901	-0.1807
P15144	non-PSP	0.049511	0.302785	0.1498	0.21475	0.39	0.190758	-0.1	0.521706	-0.164083
A1L157	non-PSP	0.100799	0.0359272	0.0158	0.0299167	0.11	0.195728	-0.92	-0.461477	-0.272667
Q9Y6X0	non-PSP	0.498383	0.281319	0.9891	0.68875	1	0.37614	3.24	1.39464	0.0576333
Q8WYQ4	non-PSP	0.126409	0.199272	0.0093	0.3355	0.6	0.295847	-1.08	-0.0312824	-0.5072
Q99952	non-PSP	0.653639	0.793662	0.1996	0.217917	0.64	0.296395	2.88	0.587995	-0.191583
Q96FC7	non-PSP	0.0525935	0.104417	0.0202	0.443	0.26	0.199303	1.29	0.300997	-0.2279
Q9BS40	non-PSP	0.0647695	0.043157	0.1201	0.41125	0.22	0.264356	-0.68	-0.25498	-0.284267
Q6ZTW0	non-PSP	0.0618292	0.0363506	0.0339	0.156833	0.29	0.253927	-1.08	4.90064e-05	-0.18305
Q7L8J4	non-PSP	0.467453	0.806438	0.3798	0.3865	0.98	0.276391	1.62	0.888535	-0.3636
Q8TDN2	non-PSP	0.0580107	0.0346427	0.0073	0.103583	0.43	0.361234	0.06	0.337033	-0.345033
A2RTY3	non-PSP	0.0490612	0.67843	0.13	0.203417	0.17	0.2624	0.73	-0.404744	-0.4461
Q7Z2V1	non-PSP	0.0503271	0.162013	0.934	0.249833	1	0.35324	1.3	0.435863	-0.211417
Q96FN9	non-PSP	0.059051	0.0557315	0.0029	0.214833	0.19	0.189083	0.46	0.153194	-0.34705
Q6P4E1	non-PSP	0.414052	0.696226	0.7975	0.456333	0.98	0.368768	1.05	1.17669	-0.00908333
P01732	non-PSP	0.0560384	0.0355094	0.0538	0.04175	0.25	0.233347	0.17	-0.886003	-0.3066
P62487	non-PSP	0.0829607	0.0960239	0.0321	0.252333	0.11	0.197906	-0.01	0.124852	-0.423833
Q03167	non-PSP	0.0664418	0.0463572	0.9208	0.279583	0.73	0.178001	1.78	0.555569	-0.226117
Q8N6K4	non-PSP	0.138478	0.0557472	0.9811	0.125833	1	0.338504	2.84	-0.844674	-0.185433
Q8N661	non-PSP	0.066667	0.0282604	0.195	0.0769167	0.15	0.156698	-0.93	-1.51139	-0.4019
Q9P218	non-PSP	0.260851	0.137888	0.5071	0.1705	0.97	0.216909	3.07	1.29573	-0.127717
P50502	non-PSP	0.820078	0.906904	0.0437	0.739	0.92	0.32972	3.57	0.692297	-0.0321833
Q3SY77	non-PSP	0.0825784	0.0782266	0.032	0.06375	0.12	0.16427	-0.23	0.278438	-0.355217
O95445	non-PSP	0.0702027	0.077343	0.0437	0.135667	0.12	0.22556	-0.16	-0.450303	-0.4459
Q9H321	non-PSP	0.0701243	0.135139	0.9732	0.523083	1	0.379896	1.52	-0.313837	-0.3918
Q96E35	non-PSP	0.0539915	0.101002	0.005	0.39125	0.19	0.287758	0.01	0.204144	-0.396417
Q9BSE5	non-PSP	0.09945	0.0635309	0.0362	0.159833	0.3	0.23391	0.99	0.432367	-0.234417
Q9NR45	non-PSP	0.302545	0.375202	0.0121	0.310333	0.19	0.216446	-0.46	0.438722	-0.199117
Q9Y535	non-PSP	0.0852733	0.11181	0.0101	0.21875	0.24	0.269013	-0.43	-0.273537	-0.607983
O75128	non-PSP	0.824498	0.419331	0.992	0.530083	1	0.409074	2.9	1.11233	-0.115183
Q9P2N4	non-PSP	0.253858	0.0850128	0.4588	0.394417	0.71	0.285027	3.98	1.1838	-0.109417
Q96G91	non-PSP	0.0575468	0.0294377	0.151	0.03675	0.21	0.203004	-0.64	-0.696283	-0.347933
Q5IJ48	non-PSP	0.220549	0.0452637	0.9325	0.121	0.5	0.204126	3.49	0.678249	-0.28275
Q15014	non-PSP	0.639173	0.820395	0.3061	0.432667	0.47	0.295424	2.75	0.733283	-0.158417
Q5SNV9	non-PSP	0.0773001	0.145833	0.7742	0.197	1	0.155184	1.44	0.770054	-0.143433
Q8NFQ5	non-PSP	0.0645062	0.0276792	0.0046	0.147917	0.13	0.214866	-0.1	-0.142233	-0.283883
Q86X83	non-PSP	0.0483768	0.0387155	0.0027	0.3165	0.12	0.271687	-0.07	-0.562234	-0.347517
Q9NUK0	non-PSP	0.476726	0.17677	0.0555	0.240667	0.65	0.246335	0.39	-0.698913	0.1333
O15229	non-PSP	0.0848363	0.0412834	0.0369	0.159083	0.1	0.173692	0.37	-0.0345332	-0.193533
Q96RQ3	non-PSP	0.221836	0.34562	0.5925	0.3805	0.29	0.156605	0.35	0.590674	-0.115017
P0C672	non-PSP	0.0897014	0.0467873	0.049	0.125917	0.11	0.144666	-1.05	-0.236211	-0.366383
P07738	non-PSP	0.275702	0.241338	0.5085	0.241333	0.14	0.266127	-0.53	0.202266	-0.358767
Q96LR2	non-PSP	0.0532758	0.245985	0.0749	0.221167	0.97	0.293569	1.53	0.546846	-0.363883
Q99819	non-PSP	0.0509048	0.244496	0.0089	0.219083	0.16	0.263944	0.35	-0.320812	-0.51405
Q9UBX0	non-PSP	0.120949	0.455305	0.0918	0.228167	0.46	0.329473	0.29	-0.0670898	-0.372967
Q96HA7	non-PSP	0.0673629	0.209949	0.9103	0.336	0.68	0.198841	1.85	0.492449	-0.183617
P11086	non-PSP	0.0519662	0.0450443	0.0231	0.114417	0.27	0.253358	0.83	0.00735096	-0.19155
O75197	non-PSP	0.172185	0.0828514	0.3902	0.22175	0.37	0.28672	3.15	0.798004	-0.0848833
Q6YBV0	non-PSP	0.065993	0.10949	0.0108	0.04975	0.2	0.229734	-0.67	-0.216674	-0.37005
Q3LI81	non-PSP	0.108174	0.0319617	0.8067	0.258333	0.57	0.290174	1.34	-1.12056	-0.172133
Q8NFW9	non-PSP	0.142525	0.434294	0.9707	0.340167	0.99	0.315279	0.89	0.406328	-0.124333
Q96DU3	non-PSP	0.321665	0.438254	0.0034	0.1285	0.24	0.200613	0.06	-0.495977	-0.117767
Q15125	non-PSP	0.0571771	0.057852	0.0041	0.057	0.12	0.200269	-0.77	-0.60812	-0.45405
P82094	non-PSP	0.887334	0.896408	0.5039	0.473083	1	0.253369	2.35	0.531409	-0.1302
Q8N1A0	non-PSP	0.064156	0.283447	0.1423	0.381	0.22	0.288704	-0.11	-0.0506726	-0.435233
O95822	non-PSP	0.047757	0.0641256	0.0035	0.0675833	0.16	0.263096	0.26	0.457752	-0.24765
Q969J2	non-PSP	0.673266	0.725965	0.15	0.167083	0.86	0.457401	0.24	0.664559	-0.278817
Q6EMK4	non-PSP	0.0728924	0.042494	0.5577	0.174583	0.84	0.270932	2.91	0.180654	-0.23945
A8MVM7	non-PSP	0.0638009	0.147872	0.0925	0.304	0.31	0.470634	-0.18	0.657797	-0.196617
Q9Y2L8	non-PSP	0.0499556	0.371267	0.4803	0.187333	0.58	0.262707	0.62	0.761216	-0.295
Q8IZS7	non-PSP	0.0955539	0.121699	0.0118	0.179833	0.12	0.12746	-1.52	-0.881625	-0.448583
Q9HCS5	non-PSP	0.719141	0.84636	0.511	0.4615	0.83	0.5167	1.48	0.907876	-0.171
B3EWF7	non-PSP	0.284187	0.0959974	0.8808	0.22775	1	0.48754	4.74	1.16505	-0.180417
Q6ZTR7	non-PSP	0.0698771	0.0843514	0.0718	0.37825	0.13	0.225587	1.2	0.00601145	-0.228567
O00221	non-PSP	0.099158	0.19784	0.3704	0.218583	0.98	0.381043	3.09	0.723661	-0.212867
P54368	non-PSP	0.0576108	0.358701	0.0417	0.266417	0.48	0.253401	2.16	0.237599	-0.251567
Q9Y530	non-PSP	0.0796705	0.236166	0.0039	0.261417	0.11	0.165704	-1.55	-0.0129867	-0.4638
Q9UBM1	non-PSP	0.0688299	0.031325	0.0101	0.0775833	0.14	0.184565	-0.59	-0.947212	-0.369267
Q7RTX9	non-PSP	0.0668711	0.0434127	0.1154	0.0466667	0.22	0.174881	0.18	0.360654	-0.233917
Q9BXL5	non-PSP	0.836975	0.711115	0.9976	0.4475	0.99	0.437324	0.36	0.302304	-0.35855
Q9H213	non-PSP	0.0608229	0.0574429	0.0754	0.529667	0.8	0.323134	0.21	0.058628	-0.31505
O15375	non-PSP	0.072893	0.027729	0.1982	0.034	0.13	0.194066	-0.64	-0.191925	-0.245817
Q9BXU7	non-PSP	0.0926294	0.304519	0.9702	0.274417	0.84	0.24449	0.66	1.02518	-0.125467
Q8NBF4	non-PSP	0.10049	0.0315872	0.0978	0.102167	0.76	0.264704	0.88	-0.393685	-0.290533
Q9NZP6	non-PSP	0.614086	0.101491	0.981	0.266333	1	0.406744	3.24	0.469008	0.0456667
Q9P013	non-PSP	0.327836	0.571819	0.0341	0.635417	0.99	0.343903	-0.35	0.516413	-0.405583
Q6ZWJ1	non-PSP	0.309176	0.724556	0.3467	0.339417	0.37	0.22327	0.9	0.232241	-0.301733
P24394	non-PSP	0.0560521	0.0620887	0.9778	0.211083	0.99	0.227963	2.23	0.209045	-0.22565
Q9UFC0	non-PSP	0.0541404	0.0485026	0.1787	0.180583	0.25	0.201162	0.05	0.0447755	-0.315383
Q8TB92	non-PSP	0.114365	0.0386241	0.1823	0.17575	0.12	0.218177	0.01	0.499392	-0.19805
Q8N967	non-PSP	0.059489	0.0333825	0.4024	0.15675	0.32	0.257403	0.97	-0.346786	-0.348417
Q8WU17	non-PSP	0.0569497	0.037535	0.0105	0.0559167	0.14	0.275468	-0.24	-0.49833	-0.245733
P56851	non-PSP	0.0469409	0.136677	0.0163	0.195833	0.1	0.20076	-1.3	-1.10273	-0.374017
C9J3V5	non-PSP	0.0492366	0.127909	0.1318	0.1455	0.44	0.305523	0.08	-0.503737	-0.4326
Q9H0A8	non-PSP	0.0620534	0.0509949	0.0167	0.147167	0.25	0.228804	-1.43	-0.988622	-0.4458
Q8IUE1	non-PSP	0.0514483	0.0853449	0.5626	0.399167	0.99	0.251643	-0.12	-0.101166	-0.2647
Q8N5X7	non-PSP	0.0513498	0.0301455	0.0199	0.1605	0.25	0.276319	-0.53	-0.478319	-0.3596
Q9Y2C5	non-PSP	0.122545	0.035223	0.0981	0.0633333	0.16	0.228719	0.92	-0.180148	-0.117583
Q96C74	non-PSP	0.0767431	0.211915	0.0067	0.253	0.18	0.251962	0.11	-0.356326	-0.46615
Q9BXY5	non-PSP	0.0639449	0.213941	0.0225	0.409583	0.28	0.29017	0.6	0.746547	-0.235717
O14645	non-PSP	0.0650263	0.109952	0.6537	0.34475	0.66	0.289362	0	-0.590854	-0.401567
Q9H2F3	non-PSP	0.100925	0.0268446	0.0042	0.0525	0.13	0.188	0.13	0.204373	-0.338467
Q9BRX5	non-PSP	0.0627261	0.105987	0.0296	0.358417	0.23	0.236031	0.19	0.307629	-0.212983
Q9BT76	non-PSP	0.0700926	0.0299206	0.2391	0.0808333	0.9	0.293733	1.21	0.227602	-0.210683
A4D1T9	non-PSP	0.119563	0.0342601	0.0085	0.193167	0.19	0.221377	-1.09	-0.000490064	-0.31165
Q8NA56	non-PSP	0.0579895	0.173551	0.0318	0.423917	0.16	0.247799	-0.97	0.089551	-0.296267
Q96MI9	non-PSP	0.0642937	0.0298278	0.7391	0.171333	0.33	0.231596	0.72	0.329862	-0.124833
Q5BJH2	non-PSP	0.0646422	0.0459958	0.0033	0.0333333	0.09	0.241933	-1.05	-1.23313	-0.545783
Q9BXF3	non-PSP	0.760119	0.583055	0.9914	0.313083	1	0.521563	4.14	1.30792	0.09425
P49917	non-PSP	0.0478431	0.440146	0.1495	0.400583	0.25	0.133181	1.12	0.69527	-0.1302
Q96NJ5	non-PSP	0.111005	0.0400144	0.095	0.162917	0.11	0.141464	-0.04	0.00669754	-0.0882167
Q8TEU8	non-PSP	0.0538057	0.0305151	0.4201	0.24575	0.23	0.235139	1.56	-0.215073	-0.226083
Q9Y6A9	non-PSP	0.0486489	0.0347444	0.1345	0.106167	0.73	0	0.19	-0.636234	-0.2919
Q86XD8	non-PSP	0.0811069	0.141333	0.8907	0.31775	0.9	0.405802	0.97	0.954285	-0.0612833
Q6ZR03	non-PSP	0.130234	0.0400067	0.5958	0.112083	1	0.397691	2.64	0.526966	-0.257667
A8K855	non-PSP	0.0629611	0.143314	0.5845	0.312667	0.22	0.150341	0.76	0.360736	-0.288017
Q9H0P0	non-PSP	0.0547016	0.211359	0.2764	0.378667	0.1	0.246198	-0.42	0.32341	-0.366283
Q5T1R4	non-PSP	0.214022	0.176509	0.9361	0.440667	1	0.840238	2.85	1.06295	-0.111867
P32754	non-PSP	0.0841345	0.701679	0.612	0.542083	0.17	0.178368	0.05	0.770626	-0.244467
Q8IUX1	non-PSP	0.0922941	0.108678	0.0034	0.122667	0.16	0.200908	-0.98	-0.426584	-0.30415
Q8IWW8	non-PSP	0.0794502	0.0318807	0.0238	0.182583	0.24	0.25869	0.04	-0.00454126	-0.26665
Q04864	non-PSP	0.698482	0.563547	0.9503	0.522917	0.99	0.301494	3.4	0.882409	0.0628667
Q9BX69	non-PSP	0.147188	0.283319	0.9334	0.494833	0.76	0.322722	0.98	0.624194	0.00543333
Q96AP7	non-PSP	0.108866	0.0705281	0.7929	0.119083	0.47	0.259337	1.33	0.177893	-0.148583
P12268	non-PSP	0.320046	0.566482	0.0178	0.363667	0.14	0.186234	0.84	0.936414	-0.198983
Q96ET8	non-PSP	0.0585727	0.117218	0.0411	0.06925	0.8	0.21805	-0.31	-0.316565	-0.286833
Q53HC0	non-PSP	0.0915868	0.538625	0.7981	0.334083	0.92	0.271466	1.84	-0.104367	-0.366067
P32249	non-PSP	0.0534736	0.0647843	0.0283	0.0690833	0.22	0.206197	-0.09	-0.934764	-0.266517
O95619	non-PSP	0.0644026	0.297233	0.0045	0.507667	0.23	0.204791	0.69	0.150564	-0.37735
Q5JTN6	non-PSP	0.0619249	0.0589578	0.1369	0.170917	0.22	0.138678	0.8	0.150221	-0.3685
Q86TB3	non-PSP	0.146127	0.139347	0.9026	0.364417	1	0.51772	1.13	1.32917	-0.1067
Q96BM1	non-PSP	0.0586187	0.0326425	0.0353	0.0644167	0.69	0.295653	-0.05	0.101705	-0.373283
Q5TA89	non-PSP	0.16161	0.557423	0.1013	0.16925	0.6	0.300695	-0.12	-1.29178	-0.31525
Q9BXR0	non-PSP	0.122247	0.0751489	0.0073	0.13125	0.3	0.220599	0.2	0.0115818	-0.336
Q9Y235	non-PSP	0.0527859	0.42009	0.006	0.36775	0.18	0.258626	-0.25	-0.253167	-0.35745
Q8WVX9	non-PSP	0.0495085	0.0378994	0.0037	0.140667	0.11	0.159875	0.03	0.127776	-0.225683
Q86TG1	non-PSP	0.0587971	0.0361857	0.439	0.0791667	0.24	0.205398	-0.11	-0.931007	-0.3635
A8MWP6	non-PSP	0.11478	0.0336861	0.0832	0.0568333	0.37	0.225664	0.46	-0.16886	-0.22495
A6NFC9	non-PSP	0.0529362	0.0418754	0.0531	0.0646667	0.34	0.309605	0.27	-0.596081	-0.401933
Q96BV0	non-PSP	0.0639233	0.0789317	0.2596	0.1495	0.97	0.482815	2.6	0.932869	-0.202917
Q8IY47	non-PSP	0.0505352	0.0399805	0.0273	0.209667	0.15	0.150116	0.11	-0.267738	-0.293083
O43310	non-PSP	0.481963	0.597288	0.9821	0.487333	0.88	0.329288	2.56	0.609427	0.0911833
A0PJZ3	non-PSP	0.0550362	0.0502445	0.1358	0.215417	0.18	0.305391	0.71	-0.177076	-0.211517
P32971	non-PSP	0.083609	0.0401874	0.072	0.205917	0.18	0.195584	-0.26	-0.488871	-0.272617
Q9P0W8	non-PSP	0.060135	0.337364	0.9458	0.370833	0.52	0.255269	1.96	0.445893	-0.204383
O43462	non-PSP	0.179052	0.0609323	0.1503	0.142167	0.2	0.209418	-0.27	-0.160806	0.0309333
O00161	non-PSP	0.884715	0.952365	0.0056	0.434167	0.34	0.287511	1.73	0.618526	-0.16925
Q5VV43	non-PSP	0.069151	0.12856	0.5637	0.346917	0.7	0.23242	1.59	0.562593	-0.0338667
Q70Z35	non-PSP	0.0485591	0.592122	0.2469	0.268167	0.53	0.118656	1.45	0.87318	-0.224483
Q96QB1	non-PSP	0.471692	0.790444	0.8993	0.314417	1	0.218271	2.58	0.963972	-0.0953333
Q8NB90	non-PSP	0.0626454	0.261961	0.0769	0.336833	0.55	0.198091	0.37	0.737465	-0.293867
Q9BU64	non-PSP	0.108187	0.150974	0.0056	0.139	0.2	0.223253	-1.03	-0.272329	-0.264033
Q5TZJ5	non-PSP	0.0497151	0.108076	0.9606	0.229583	1	0.354783	1.25	0.548316	-0.156167
P03986	non-PSP	0.0512963	0.109265	0.01	0.29425	0.24	0.232211	-0.81	-0.697475	-0.361367
Q2V2M9	non-PSP	0.379353	0.448423	0.7636	0.588417	0.99	0.294391	3.96	0.87019	-0.06325
Q9Y2Y4	non-PSP	0.0701664	0.0630106	0.6818	0.129333	0.98	0.327363	1.55	0.466753	-0.192833
Q92874	non-PSP	0.0823327	0.0302553	0.0121	0.1265	0.19	0.274988	-0.29	-0.527227	-0.434767
Q8TBZ2	non-PSP	0.05616	0.34049	0.5105	0.355083	0.9	0.210476	0.68	0.554883	-0.382117
Q9GZU0	non-PSP	0.0553221	0.382436	0.1307	0.30025	0.12	0.30933	-1.65	-0.274419	-0.390717
Q6ZMU5	non-PSP	0.0527097	0.168463	0.0346	0.124833	0.34	0.199127	0.29	-0.144487	-0.506617
Q5NE16	non-PSP	0.091039	0.0541538	0.2785	0.350167	0.88	0.259542	-0.51	0.36727	-0.317433
P14555	non-PSP	0.0527223	0.0343399	0.0161	0.346167	0.12	0.283911	0.23	0.0234251	-0.36775
P49366	non-PSP	0.0631654	0.16164	0.0132	0.256583	0.18	0.240314	-0.48	0.44622	-0.206967
Q6UXV0	non-PSP	0.0686336	0.0367341	0.3275	0.351083	0.12	0.208156	-0.23	-0.593386	-0.261633
Q14919	non-PSP	0.17479	0.856434	0.8974	0.62375	0.99	0.348362	1.33	0.475264	-0.379317
Q92674	non-PSP	0.0696219	0.211739	0.6745	0.113167	0.33	0.212972	0.28	0.275416	-0.0698667
Q86T26	non-PSP	0.0798744	0.0407921	0.0451	0.185667	0.13	0.181879	1.29	0.582882	-0.203783
P32248	non-PSP	0.0898705	0.124413	0.0666	0.0813333	0.13	0.17568	-1.14	-1.1667	-0.352817
Q2TAL6	non-PSP	0.0625542	0.0369063	0.6322	0.208333	0.63	0.311169	1.21	-0.201547	-0.397667
A0A1B0GTL2	non-PSP	0.0651259	0.10528	0.1487	0.124333	0.51	0.271457	0.33	-0.197528	-0.34145
Q6PCB8	non-PSP	0.0472103	0.0310202	0.0384	0.186667	0.38	0.235942	0.48	0.114185	-0.175467
P59047	non-PSP	0.0479382	0.0281692	0.2499	0.155667	0.38	0.190587	0.79	0.229432	-0.324117
Q9HCU5	non-PSP	0.0453669	0.0629682	0.2344	0.0969167	0.36	0.171461	0.55	0.41662	-0.267533
P01860	non-PSP	0.0637055	0.0501778	0.9047	0.382083	0.78	0.246547	2.3	-0.27932	-0.208683
O95980	non-PSP	0.0460986	0.0448687	0.9571	0.244	0.21	0.196444	2.1	0.00614213	-0.183117
Q68DK7	non-PSP	0.774887	0.550282	0.9702	0.4125	1	0.320436	3.03	0.595575	-0.247417
Q14657	non-PSP	0.0551909	0.0465268	0.0355	0.3105	0.82	0.309438	2.27	0.562855	-0.258117
Q1RN00	non-PSP	0.053434	0.0691219	0.075	0.216833	0.99	0.355229	0.03	-0.716555	-0.347533
Q5SWH9	non-PSP	0.0828367	0.167335	0.1544	0.0376667	0.14	0.252895	-0.13	-1.1336	-0.25915
Q96JJ7	non-PSP	0.0536233	0.360976	0.003	0.307417	0.22	0.315422	-0.22	0.500143	-0.28065
Q9NPI8	non-PSP	0.0531637	0.0332292	0.0049	0.07475	0.29	0.185459	-0.86	0.0821347	-0.357817
P40394	non-PSP	0.0720438	0.0600723	0.0778	0.258583	0.13	0.1917	0.69	0.667908	-0.382317
Q8N4P6	non-PSP	0.0529275	0.312685	0.9086	0.314917	0.72	0.250199	0.74	0.664167	-0.248333
Q9UNE2	non-PSP	0.0562781	0.145046	0.1488	0.207167	0.99	0.323025	2.51	0.654725	-0.280717
Q5T0B9	non-PSP	0.276744	0.361408	0.5407	0.281	0.97	0.277836	1.18	-0.154779	-0.208833
Q99967	non-PSP	0.888756	0.6202	0.8848	0.648917	1	0.341225	4.11	1.61873	0.22885
Q13115	non-PSP	0.166973	0.206349	0.351	0.104917	0.46	0.253608	1.8	0.0260387	-0.296867
Q96A46	non-PSP	0.251341	0.0568905	0.0544	0.156833	0.28	0.268849	3.29	0.454926	-0.125567
Q96HH6	non-PSP	0.125685	0.0277037	0.0915	0.101417	0.17	0.15451	0.04	0.156053	-0.245317
Q9C0I3	non-PSP	0.442483	0.354464	0.9847	0.359333	0.99	0.439958	1.76	0.722648	-0.0227333
Q9ULN7	non-PSP	0.11494	0.206857	0.8833	0.671833	1	0.404406	1.7	1.36463	-0.2258
Q86UU0	non-PSP	0.945184	0.640317	0.9981	0.616083	1	0.463909	5.35	1.68482	0.309867
A0JNW5	non-PSP	0.552874	0.824961	0.429	0.297417	0.84	0.213278	0.97	0.661047	-0.1511
P18509	non-PSP	0.054302	0.465677	0.0133	0.339417	0.96	0.348926	1.81	1.14833	-0.329517
Q92733	non-PSP	0.795173	0.719136	0.9739	0.642	1	0.421677	4.51	0.81251	-0.00306667
Q12950	non-PSP	0.109733	0.118653	0.4944	0.254667	0.95	0.400186	1.36	0.49222	-0.1435
P01034	non-PSP	0.0472885	0.0332497	0.015	0.182083	0.4	0.231826	-0.29	-0.615324	-0.339467
O76071	non-PSP	0.0475431	0.0763674	0.043	0.2245	0.11	0.12322	0.57	-0.286197	-0.332633
P21583	non-PSP	0.0453574	0.0452935	0.0156	0.26975	0.4	0.237873	0.37	-0.491828	-0.311583
A8MWE9	non-PSP	0.0729598	0.0644553	0.003	0.288167	0.16	0.176047	-0.64	-0.800274	-0.3893
Q12866	non-PSP	0.0472173	0.123054	0.3675	0.113833	0.22	0.166244	0.81	0.483448	-0.197483
Q86UD0	non-PSP	0.0547489	0.106858	0.8192	0.22875	0.99	0.308653	1.42	-0.120245	-0.344567
Q9ULW5	non-PSP	0.045972	0.207995	0.0498	0.344167	0.38	0.257406	1.33	0.674769	-0.2017
O95372	non-PSP	0.110955	0.0344536	0.0042	0.0714167	0.13	0.167311	-0.51	-0.695303	-0.36305
Q9NXI6	non-PSP	0.0593862	0.0383889	0.0661	0.0643333	0.34	0.183154	-0.96	-1.59405	-0.540367
A1IGU5	non-PSP	0.0517776	0.393838	0.1048	0.226917	0.21	0.165364	0.79	0.231408	-0.222333
Q00G26	non-PSP	0.0534224	0.390468	0.0257	0.179583	0.35	0.219827	0.08	-0.285789	-0.4076
Q8NDZ4	non-PSP	0.0529513	0.372341	0.0071	0.175417	0.17	0.269578	-0.15	0.133395	-0.4747
Q9NRK6	non-PSP	0.0657687	0.090913	0.2638	0.0895	0.24	0.195279	2.26	0.905001	-0.333433
Q9Y661	non-PSP	0.0632083	0.0466547	0.5167	0.382417	0.86	0.251459	2.78	0.361177	-0.217883
Q5VTH2	non-PSP	0.266678	0.462143	0.4243	0.363583	0.89	0.270435	1.09	-0.203916	-0.20505
Q5KU26	non-PSP	0.827034	0.668929	0.9407	0.682583	0.43	0.252757	5.13	1.724	0.190183
Q9P2X3	non-PSP	0.0625501	0.484507	0.0737	0.37925	0.33	0.255619	0.27	-0.00199293	-0.438383
O75541	non-PSP	0.0536283	0.278	0.0307	0.493833	0.97	0.340413	2.16	0.158601	-0.24855
Q8N461	non-PSP	0.0695243	0.0327649	0.1332	0.0819167	0.24	0.255269	0.86	-0.187286	-0.204517
Q8NFT2	non-PSP	0.062185	0.0314818	0.005	0.03225	0.2	0.180737	-0.78	-0.151136	-0.1603
Q5T440	non-PSP	0.082003	0.0427779	0.0246	0.0265833	0.26	0.161072	0.1	0.37155	-0.3676
Q8WVE7	non-PSP	0.100127	0.101174	0.1134	0.0605	0.14	0.205333	-1.01	-0.289089	-0.39545
Q13873	non-PSP	0.49103	0.714642	0.5605	0.439917	0.92	0.324803	2.28	0.672564	-0.0154
Q92609	non-PSP	0.818498	0.885463	0.9879	0.422417	0.85	0.204321	2.09	0.82401	-0.0254
Q9P203	non-PSP	0.249902	0.491997	0.9467	0.386417	0.93	0.37325	3.14	0.360475	-0.115983
A6NEY8	non-PSP	0.0951324	0.0391572	0.0144	0.258667	0.17	0.217667	1.04	0.132954	-0.469233
Q8NFX7	non-PSP	0.0726654	0.054938	0.0173	0.40125	0.15	0.199218	-0.46	-0.0852711	-0.321033
Q9BY79	non-PSP	0.143749	0.0502919	0.8384	0.127417	0.69	0.258295	2.98	-0.117566	-0.0918833
Q9Y5X2	non-PSP	0.049235	0.105286	0.0629	0.189417	0.47	0.251769	-0.76	-0.287684	-0.29395
Q8N7Y1	non-PSP	0.0603566	0.0294	0.5514	0.1125	0.97	0.370019	1.21	0.294316	-0.300867
P06127	non-PSP	0.75242	0.607728	0.6639	0.17825	0.71	0.26138	2.9	0.206709	-0.04275
Q9UGM6	non-PSP	0.0675832	0.0987733	0.0138	0.254	0.16	0.232846	-0.58	-0.143801	-0.435867
Q96DA0	non-PSP	0.0474261	0.0898783	0.0064	0.0985	0.19	0.268868	0.46	0.86413	-0.218017
Q8IYF3	non-PSP	0.0537402	0.0338753	0.1514	0.195333	0.15	0.139688	-0.11	-0.153374	-0.290467
Q8NCQ2	non-PSP	0.073329	0.0659044	0.2952	0.254167	0.97	0.341027	1.14	-0.00490064	-0.1819
Q0VAK6	non-PSP	0.056258	0.231411	0.4753	0.713333	0.97	0.294417	2.28	0.712455	-0.208617
P18850	non-PSP	0.0844987	0.07375	0.9801	0.475417	0.89	0.284299	0.44	0.178645	-0.0410833
Q8NG31	non-PSP	0.676888	0.788295	0.7542	0.370667	0.92	0.38067	0.63	0.980406	-0.108367
Q8TAK6	non-PSP	0.640625	0.228433	0.6367	0.26025	0.98	0.335887	2.26	0.192906	-0.0881833
Q9UHD0	non-PSP	0.0511507	0.0319479	0.0027	0.29475	0.1	0.184718	-1.78	-1.30863	-0.35635
P35410	non-PSP	0.101187	0.0363461	0.4228	0.0311667	0.14	0.199285	-1.12	-1.26401	-0.2106
A6NL99	non-PSP	0.101869	0.0288912	0.1379	0.0364167	0.21	0.188871	-0.3	0.0706836	-0.15045
Q8WU76	non-PSP	0.0818217	0.0484966	0.3133	0.160333	0.24	0.136178	-0.68	-0.0725621	-0.27565
Q04727	non-PSP	0.737237	0.723351	0.8647	0.5565	0.74	0.252246	1.7	0.660851	-0.134483
Q9Y2C4	non-PSP	0.0794459	0.0676487	0.1556	0.377583	0.39	0.241933	1.03	0.609182	-0.100617
Q13459	non-PSP	0.631878	0.79591	0.7043	0.4895	0.93	0.178479	2.89	1.04294	-0.23925
Q9NXS2	non-PSP	0.0449591	0.0340814	0.0141	0.0765833	0.26	0.217664	1.17	-0.347031	-0.41435
Q9UJ68	non-PSP	0.0766017	0.0892738	0.0594	0.35125	0.54	0.267604	1.1	0.712406	-0.1865
Q969V4	non-PSP	0.084856	0.129897	0.0262	0.427417	0.24	0.209657	0.27	-0.0994013	-0.293317
Q8N1P7	non-PSP	0.0636914	0.172538	0.8113	0.264083	1	0.398157	2.18	1.21863	-0.212883
Q6ZU35	non-PSP	0.61024	0.788852	0.9111	0.526083	1	0.559896	1.43	1.08229	-0.1532
Q9H342	non-PSP	0.0646217	0.03188	0.0116	0.0666667	0.11	0.221506	0.46	-0.544249	-0.274583
Q8N7P1	non-PSP	0.0599965	0.0293596	0.0897	0.203667	0.21	0.166786	2.08	0.259897	-0.137533
Q9NX78	non-PSP	0.0679914	0.0280399	0.0716	0.0330833	0.12	0.216507	-0.19	0.197087	-0.280883
P0CG22	non-PSP	0.166157	0.0538441	0.0326	0.170667	0.16	0.203841	-0.82	0.229317	-0.346267
Q9NV56	non-PSP	0.774512	0.921999	0.0766	0.508917	0.99	0.328919	1.64	0.711802	-0.400133
Q8NI17	non-PSP	0.0487774	0.0558889	0.0415	0.291417	0.37	0.261805	0.91	0.389846	-0.196533
Q9GZV1	non-PSP	0.083975	0.151625	0.1261	0.501	0.65	0.231085	-0.81	0.368381	-0.398383
Q86V88	non-PSP	0.0902433	0.333539	0.0073	0.220333	0.18	0.229412	0.43	-0.194898	-0.312567
Q8IYQ7	non-PSP	0.100059	0.037954	0.0662	0.256667	0.13	0.136601	0.29	0.507935	-0.238417
Q5I0G3	non-PSP	0.0825856	0.0384613	0.0049	0.179167	0.11	0.183137	-0.68	0.198623	-0.387633
Q6UVW9	non-PSP	0.0600198	0.0467325	0.002	0.211833	0.12	0.103604	-0.06	-0.0906782	-0.418783
Q6ZNA5	non-PSP	0.0941769	0.0302577	0.0196	0.0766667	0.23	0.149503	0.55	-0.0557039	-0.237167
O15015	non-PSP	0.118834	0.172334	0.9466	0.334	1	0.685562	2.97	1.52082	-0.142633
Q8TF72	non-PSP	0.862378	0.636991	0.955	0.280417	1	0.699192	3.2	1.48563	-0.0833167
P02786	non-PSP	0.639576	0.652341	0.0855	0.292917	0.19	0.187249	1.04	0.936529	-0.16775
P41597	non-PSP	0.135612	0.0390961	0.0073	0.0599167	0.13	0.187271	-0.09	-0.0188675	-0.402933
Q8NCK7	non-PSP	0.0946109	0.0413732	0.5737	0.0784167	0.38	0.200263	1.51	0.661995	-0.267867
P43364	non-PSP	0.443712	0.493647	0.0375	0.326583	0.83	0.303414	1.33	0.334991	-0.32855
Q8NCR0	non-PSP	0.0631238	0.0299251	0.0226	0.101417	0.18	0.165981	-0.57	0.23938	-0.3622
Q6ZV77	non-PSP	0.384475	0.365562	0.0943	0.0988333	0.98	0.272411	1.41	-0.188511	-0.352383
Q6ZVH6	non-PSP	0.0516249	0.0330982	0.0047	0.086	0.18	0.204875	0.17	-0.616043	-0.3976
Q9P2L0	non-PSP	0.0696128	0.19186	0.0828	0.223333	0.19	0.121306	0.64	0.809096	-0.2155
Q6UX06	non-PSP	0.488559	0.453441	0.0287	0.331333	0.54	0.255236	4.5	0.702572	0.157767
O60315	non-PSP	0.913469	0.701519	0.8898	0.413167	1	0.483627	1.32	1.07721	-0.0349833
Q6TCH7	non-PSP	0.0852178	0.067076	0.0227	0.03675	0.11	0.190616	-0.39	-0.793838	-0.263133
Q5JXX7	non-PSP	0.0617859	0.0349837	0.0613	0.19525	0.35	0.308385	-0.97	-1.62827	-0.204017
Q9HBB8	non-PSP	0.797156	0.562527	0.9799	0.547583	0.99	0.219037	5.21	0.916926	0.0740167
Q9HBE5	non-PSP	0.151173	0.0502331	0.2804	0.122833	0.6	0.28676	5.35	0.314703	-0.254933
Q2TBA0	non-PSP	0.0568659	0.0731988	0.0468	0.194667	0.18	0.229639	0.32	0.220578	-0.323233
Q9H1H9	non-PSP	0.104016	0.667834	0.3376	0.3675	0.97	0.225754	2.26	0.992347	-0.250683
Q71H61	non-PSP	0.282339	0.373056	0.7576	0.33675	0.99	0.505244	1.95	0.756022	-0.169917
P98153	non-PSP	0.0541795	0.0911402	0.0932	0.24	0.46	0.341583	2.85	0.490391	-0.271533
Q14108	non-PSP	0.064571	0.0424309	0.0167	0.2335	0.11	0.165772	0.91	0.298596	-0.297867
Q96KD3	non-PSP	0.0493697	0.0304884	0.0914	0.115	0.53	0.219233	0.31	-0.0770544	-0.25835
Q6IA69	non-PSP	0.0502491	0.0689983	0.1467	0.1475	0.14	0.151007	-0.21	0.10636	-0.240833
Q8WYN0	non-PSP	0.0492535	0.0524729	0.0181	0.17275	0.31	0.215844	0.53	0.0579092	-0.2475
P14138	non-PSP	0.0686736	0.0446085	0.2729	0.172833	0.85	0.320387	1.83	0.379146	-0.337283
P16278	non-PSP	0.0542149	0.158248	0.0704	0.102167	0.26	0.171538	2.23	0.682806	-0.12845
Q17R60	non-PSP	0.053204	0.0556893	0.4754	0.381583	0.71	0.216989	0.81	0.287962	-0.255967
Q9P2E7	non-PSP	0.0829499	0.078574	0.9648	0.398083	0.92	0.302599	1.99	1.10506	-0.157267
Q8N393	non-PSP	0.0513245	0.173049	0.9044	0.140583	0.82	0.430801	0.89	0.940106	-0.230833
Q69YN4	non-PSP	0.451024	0.679244	0.7061	0.444833	0.92	0.253685	4.26	0.882393	0.0927
A6NEC2	non-PSP	0.0549927	0.0609117	0.2713	0.177	0.13	0.207455	0.04	-0.114953	-0.330717
Q9BQF6	non-PSP	0.053394	0.201134	0.8518	0.305667	0.98	0.341199	0.54	0.555095	-0.21195
Q49SQ1	non-PSP	0.0581322	0.0347803	0.1251	0.05	0.11	0.172024	-1.36	-0.968448	-0.304817
P51790	non-PSP	0.0601144	0.0373563	0.2454	0.0650833	0.15	0.208138	0.54	0.365588	-0.2168
Q9Y6I3	non-PSP	0.872417	0.754413	0.9186	0.457917	1	0.354761	5.09	0.614426	-0.0639333
O00258	non-PSP	0.0908227	0.184828	0.004	0.0575	0.14	0.151578	0.21	-1.59393	-0.445417
Q5TCY1	non-PSP	0.415166	0.315746	0.917	0.65525	1	0.674804	3.71	1.27392	-0.0986
P51164	non-PSP	0.0689905	0.143997	0.0187	0.286	0.15	0.206139	0.54	-0.102587	-0.190933
Q9BX59	non-PSP	0.0611029	0.0310864	0.1769	0.175333	0.42	0.161599	-0.21	-0.22917	-0.256333
Q9UMQ3	non-PSP	0.048342	0.15427	0.8931	0.238583	0.94	0.349141	-0.25	-0.532683	-0.371033
P11161	non-PSP	0.437232	0.101218	0.857	0.4895	1	0.429953	3.59	0.34623	-0.11615
B8ZZ34	non-PSP	0.325541	0.0999628	0.6667	0.243917	0.99	0.353361	4.94	0.49057	-0.146483
Q86U86	non-PSP	0.915771	0.872456	0.458	0.633167	1	0.240985	2.74	1.08459	0.0661167
Q96EG1	non-PSP	0.0711154	0.107748	0.066	0.1405	0.21	0.29931	2.67	0.798478	-0.184433
Q8N9V3	non-PSP	0.0637377	0.0591932	0.0529	0.216667	0.15	0.174475	1.21	-0.225103	-0.323767
Q8WW38	non-PSP	0.0512309	0.075858	0.6375	0.27375	0.98	0.215165	1.47	0.699746	-0.131233
Q8IX15	non-PSP	0.137794	0.0697507	0.9716	0.37175	1	0.286756	2.09	-0.0363137	-0.0845
Q2M3V2	non-PSP	0.0602037	0.162851	0.8764	0.30425	0.99	0.442983	2.76	0.589612	-0.298233
P40261	non-PSP	0.11671	0.114383	0.1214	0.147	0.14	0.186304	-0.39	-0.0949907	-0.425583
Q13572	non-PSP	0.0600573	0.0488085	0.0733	0.208667	0.16	0.187012	0.42	0.253053	-0.214467
Q7Z601	non-PSP	0.0618379	0.028174	0.0347	0.0491667	0.37	0.226123	0.69	-0.663089	-0.314317
P26951	non-PSP	0.0449292	0.0359132	0.0222	0.156583	0.17	0.172194	0.74	-0.520954	-0.289283
Q68D42	non-PSP	0.0499435	0.0340182	0.2364	0.266167	0.4	0.279964	1.69	0.012807	-0.28075
Q9H4M7	non-PSP	0.803997	0.724953	0.8962	0.4635	1	0.232941	4.21	0.945644	-0.1364
Q8TD86	non-PSP	0.0732657	0.429197	0.0214	0.499333	0.12	0.235441	-1.93	0.175329	-0.435717
Q86VZ4	non-PSP	0.0475417	0.0479319	0.2011	0.172333	0.88	0.235395	1.7	0.34494	-0.310317
O43493	non-PSP	0.897284	0.920871	0.9986	0.439417	1	0.364299	1.28	1.49951	-0.232883
Q6IV72	non-PSP	0.0631964	0.429456	0.5528	0.192167	0.45	0.294507	0.68	0.496598	-0.4481
Q9Y3C0	non-PSP	0.0486042	0.0408034	0.1237	0.35475	0.81	0.257516	-1.08	-0.45638	-0.255117
Q4G0N4	non-PSP	0.0566767	0.769547	0.1142	0.257167	0.27	0.27299	1.96	0.942981	-0.318
Q86WB7	non-PSP	0.113228	0.0271541	0.0253	0.072	0.16	0.191041	0.11	-0.0465887	-0.266567
Q8NCR9	non-PSP	0.0583555	0.0308759	0.1664	0.116	0.22	0.230431	-1.05	-0.512868	-0.11645
A6NC57	non-PSP	0.0526259	0.340647	0.8276	0.44	0.6	0.243503	-0.43	0.717062	-0.25035
P0C7M4	non-PSP	0.198923	0.0456853	0.1035	0.430833	0.95	0.299801	3.64	0.349465	-0.18095
Q8WYB5	non-PSP	0.731498	0.730286	0.9289	0.597417	1	0.426473	3.11	1.17375	0.526917
Q9NTG1	non-PSP	0.0636669	0.110157	0.1175	0.166667	0.22	0.0934709	1.71	0.581216	-0.127117
Q5VUJ6	non-PSP	0.621774	0.441232	0.8935	0.54325	0.92	0.26712	3.73	1.28998	0.0292
Q96C12	non-PSP	0.0943202	0.0415782	0.5194	0.1625	0.97	0.237726	1.38	0.215955	-0.14705
O75570	non-PSP	0.0553267	0.10234	0.0753	0.386167	0.14	0.228608	-0.07	0.27045	-0.30615
P17542	non-PSP	0.612654	0.447706	0.3984	0.45025	1	0.35843	4.3	0.988606	-0.252983
Q16549	non-PSP	0.0703612	0.213965	0.7317	0.285333	0.65	0.195866	1.78	0.963482	-0.104733
Q12934	non-PSP	0.0584038	0.312559	0.2894	0.46675	0.88	0.272571	1.46	0.624619	-0.406217
Q02487	non-PSP	0.112074	0.509333	0.9642	0.4205	0.32	0.204699	1.99	0.74671	-0.183017
Q9NZU7	non-PSP	0.0757647	0.419696	0.7529	0.421417	0.99	0.362246	2.66	1.00434	-0.25885
Q5VZP5	non-PSP	0.059929	0.379417	0.8896	0.649333	1	0.622556	2.12	1.16617	-0.136317
Q5T6L9	non-PSP	0.0597791	0.0447084	0.0244	0.0963333	0.13	0.142613	-0.4	-0.619032	-0.381567
Q8N6Y0	non-PSP	0.0733395	0.0756139	0.9359	0.352917	1	0.232804	1.88	0.604445	-0.256233
P31751	non-PSP	0.807536	0.836519	0.0159	0.352917	0.3	0.219783	0.88	0.237893	-0.459233
A6NH57	non-PSP	0.0955539	0.149843	0.0035	0.1845	0.1	0.158655	-1.8	-1.1558	-0.524383
O43929	non-PSP	0.052048	0.0338789	0.0216	0.22725	0.13	0.193767	-1.21	-0.14715	-0.3053
O94779	non-PSP	0.0487361	0.265481	0.8095	0.332833	0.48	0.241906	1.15	0.872837	-0.1582
Q8N5N4	non-PSP	0.0492274	0.0342989	0.0483	0.11975	0.91	0.291705	0.84	-1.24898	-0.370083
Q9HAW4	non-PSP	0.929135	0.774961	0.8156	0.644583	1	0.362558	1.68	1.43801	-0.187183
P27918	non-PSP	0.198329	0.0406535	0.7841	0.14175	0.84	0.362275	4.83	0.242614	-0.396233
Q8IY95	non-PSP	0.291427	0.180058	0.0315	0.145	0.21	0.204656	-1.33	-0.787533	-0.365917
Q9UHR5	non-PSP	0.801339	0.904451	0.5258	0.686167	0.92	0.369908	0.56	0.444374	-0.3958
Q8ND94	non-PSP	0.065552	0.029353	0.0535	0.05425	0.78	0.246976	0.46	-0.857367	-0.423933
Q9BUN1	non-PSP	0.0457333	0.0400756	0.5714	0.1545	0.97	0.318194	1.59	-0.387575	-0.2272
Q8NA58	non-PSP	0.0681847	0.0345476	0.0111	0.10725	0.12	0.164079	0.15	0.124607	-0.143633
P46663	non-PSP	0.0561446	0.0313449	0.027	0.05825	0.12	0.165015	-0.81	-0.939469	-0.342533
A6NCN8	non-PSP	0.084728	0.0463064	0.0493	0.16075	0.9	0.321479	2.65	-0.480802	-0.111633
Q8NCG7	non-PSP	0.0693035	0.0641439	0.1114	0.07525	0.23	0.259057	1.13	0.0377349	-0.201267
Q96M63	non-PSP	0.300005	0.376366	0.4456	0.5565	0.93	0.254626	5.04	0.780084	-0.12565
Q9UET6	non-PSP	0.0976579	0.300481	0.3328	0.250083	0.3	0.345172	1.38	-0.0361994	-0.28745
P60507	non-PSP	0.0917103	0.04032	0.1165	0.0671667	0.31	0.18168	2.05	-0.372824	-0.0761333
Q5JUK3	non-PSP	0.0467031	0.0508945	0.3524	0.134417	0.72	0.180608	1.86	0.549149	-0.245683
Q6WRX3	non-PSP	0.0929239	0.136663	0.1902	0.17575	0.11	0.100888	-0.36	-0.527962	-0.353583
Q86VZ1	non-PSP	0.14589	0.0932509	0.0056	0.0468333	0.16	0.243134	-0.58	-1.187	-0.3104
Q9H4B8	non-PSP	0.0639356	0.0277769	0.2022	0.143	0.34	0.282215	0.77	0.104841	-0.21565
P49703	non-PSP	0.0516099	0.101192	0.0192	0.219333	0.41	0.242337	-0.29	0.287668	-0.419533
A6NM10	non-PSP	0.0683771	0.0294381	0.0392	0.04875	0.24	0.241197	-0.6	-0.637541	-0.2432
Q5T8I9	non-PSP	0.0654743	0.0583685	0.013	0.256167	0.2	0.215943	0.47	0.347276	-0.3528
Q9HCK1	non-PSP	0.0507071	0.557361	0.9606	0.385	0.99	0.475652	0.9	1.16418	-0.137533
Q8NA23	non-PSP	0.0920397	0.0477338	0.1186	0.160083	0.12	0.214912	-0.61	-0.125522	-0.310733
Q16853	non-PSP	0.0613501	0.0417008	0.5833	0.0805	0.58	0.180658	1.34	0.63264	-0.186283
B9EJG8	non-PSP	0.0519633	0.0384304	0.0259	0.0501667	0.12	0.219641	0.59	-0.848921	-0.409883
Q6ZNL6	non-PSP	0.306977	0.373173	0.7824	0.40425	1	0.398099	2.01	1.1689	-0.18295
O95751	non-PSP	0.0543507	0.225898	0.0047	0.240583	0.26	0.262178	0.62	-1.4008	-0.4451
Q15011	non-PSP	0.3892	0.128859	0.3439	0.3965	0.98	0.287681	1.51	0.228239	0.0838
P16144	non-PSP	0.646863	0.944556	0.247	0.281083	0.92	0.32531	4.27	1.01332	-0.18035
Q96GV9	non-PSP	0.705213	0.822445	0.0652	0.314	0.71	0.339963	1.36	0.0674491	-0.344367
Q6ZT62	non-PSP	0.0543352	0.030759	0.9056	0.366417	0.89	0.213085	1.37	-0.15045	-0.34875
Q6P6B7	non-PSP	0.117308	0.0444924	0.0242	0.304167	0.16	0.258133	-1.09	0.0855162	-0.434983
Q9NR23	non-PSP	0.0834553	0.0324001	0.0713	0.106667	0.15	0.233245	-0.25	-0.178465	-0.22725
P02748	non-PSP	0.0867994	0.425151	0.0317	0.384083	0.29	0.26785	2.98	0.598842	-0.317067
Q9UP65	non-PSP	0.0704404	0.127683	0.0808	0.165167	0.34	0.175375	0.37	0.343094	-0.417467
Q9NV66	non-PSP	0.0501113	0.579296	0.7112	0.315833	0.2	0.211664	1.49	0.81612	-0.358867
P59826	non-PSP	0.0712558	0.0355139	0.2091	0.13725	0.25	0.232734	0.32	0.171735	-0.361883
Q6P9B6	non-PSP	0.152189	0.218238	0.1021	0.259917	0.37	0.257732	2.36	0.612221	-0.0405333
P54107	non-PSP	0.0501015	0.0344887	0.6816	0.2885	0.24	0.268489	1.14	-1.02293	-0.355233
Q5VZ19	non-PSP	0.152684	0.0411991	0.0605	0.0765833	0.23	0.264915	0.23	-0.267934	-0.372917
Q9Y2D1	non-PSP	0.0613334	0.0783664	0.5784	0.333667	0.99	0.370465	2.8	-0.383393	-0.18895
O15069	non-PSP	0.0510334	0.0332284	0.8891	0.409	1	0.371249	2.58	0.327836	-0.252617
Q16222	non-PSP	0.0648007	0.25599	0.118	0.4335	0.34	0.179485	-0.44	0.854982	-0.2694
Q9UHF4	non-PSP	0.0564771	0.028629	0.0823	0.312833	0.4	0.26315	1.96	0.0978494	-0.306717
I3L273	non-PSP	0.0619719	0.0362343	0.9276	0.472	1	0.258283	2.54	-0.169873	-0.207667
Q14406	non-PSP	0.0507972	0.0317791	0.0877	0.1955	0.12	0.275399	-0.96	-0.661456	-0.319433
A6NED2	non-PSP	0.0519036	0.0945154	0.02	0.09225	0.71	0.216605	2.51	0.922398	-0.372683
Q8NBH2	non-PSP	0.0987342	0.161605	0.8728	0.323833	0.41	0.254235	1.79	0.887048	-0.0454833
Q5GAN3	non-PSP	0.0959652	0.152692	0.0392	0.138917	0.11	0.265175	0.43	-0.712422	-0.211167
Q63HM2	non-PSP	0.0598089	0.0408508	0.2856	0.0533333	0.3	0.152241	0.61	0.142609	-0.307267
Q96MW5	non-PSP	0.0461879	0.0293776	0.0115	0.19425	0.19	0.216745	0.42	-0.288844	-0.259433
P08913	non-PSP	0.323178	0.223299	0.0786	0.137083	0.89	0.252954	1.72	0.505125	-0.310117
P11686	non-PSP	0.0544475	0.0299487	0.0439	0.0909167	0.23	0.182989	-0.43	-0.749128	-0.346717
Q99884	non-PSP	0.08663	0.0290575	0.0842	0.0400833	0.12	0.211746	1.65	0.020354	-0.207333
P27487	non-PSP	0.0491933	0.0724031	0.1264	0.217083	0.12	0.166674	-0.21	0.553299	-0.222367
P55291	non-PSP	0.0546497	0.104542	0.4441	0.258667	0.64	0.273667	1.07	0.702049	-0.309717
Q9UKM9	non-PSP	0.913284	0.947824	0.9803	0.72925	0.82	0.387125	4.22	2.00593	-0.0579667
P20702	non-PSP	0.0675735	0.0643546	0.4129	0.15225	0.24	0.128086	1.36	0.809994	-0.136717
Q6PF05	non-PSP	0.0601854	0.0558187	0.0198	0.299083	0.15	0.193639	0.38	-0.132415	-0.3197
Q9NPC7	non-PSP	0.0731288	0.471221	0.1978	0.3625	0.34	0.251206	-0.14	0.475215	-0.2914
Q9Y303	non-PSP	0.152541	0.0744838	0.0026	0.143167	0.29	0.210315	0.22	0.700661	-0.326817
O75385	non-PSP	0.810694	0.818593	0.9937	0.330917	1	0.295603	4.04	0.798968	-0.0677667
Q9HBV2	non-PSP	0.089113	0.0554153	0.286	0.2025	0.61	0.2584	0.33	-0.231817	-0.472133
Q8N126	non-PSP	0.0468745	0.0566264	0.1992	0.309167	0.3	0.231616	1.19	0.330385	-0.1532
Q07326	non-PSP	0.111667	0.0490951	0.0864	0.0949167	0.13	0.14804	-0.87	-1.41426	-0.522533
Q69YG0	non-PSP	0.0592128	0.0718607	0.0471	0.0585	0.17	0.184928	0.76	-0.752363	-0.347833
Q9NWZ5	non-PSP	0.168153	0.317706	0.0508	0.355917	0.29	0.249145	0.56	0.213112	-0.368333
Q14116	non-PSP	0.0680145	0.284063	0.0184	0.378083	0.18	0.173662	-0.58	-0.147101	-0.388283
Q6AWC2	non-PSP	0.0609277	0.681088	0.2704	0.505583	0.99	0.244022	2.17	0.538025	-0.106083
Q8N945	non-PSP	0.0597867	0.285256	0.003	0.188333	0.15	0.173569	0.02	-0.714187	-0.430783
Q9NPF7	non-PSP	0.0543188	0.034113	0.0082	0.102	0.63	0.218524	-0.47	-0.569977	-0.394033
P29597	non-PSP	0.0473002	0.311378	0.1427	0.157583	0.61	0.168756	1.72	0.689259	-0.298067
Q9UM22	non-PSP	0.0506821	0.0294672	0.0889	0.160333	0.17	0.173397	0.06	-0.472258	-0.316267
O60906	non-PSP	0.0521654	0.0274073	0.0191	0.05625	0.25	0.184893	0.38	0.212737	-0.274783
Q86Y33	non-PSP	0.0458731	0.0745311	0.0249	0.295417	0.39	0.256602	0.39	0.580432	-0.280417
Q8N9R0	non-PSP	0.0654288	0.0288154	0.2351	0.0893333	0.97	0.302613	0.63	-0.690974	-0.33545
Q14BN4	non-PSP	0.0531172	0.199253	0.6049	0.469667	0.37	0.162709	0.52	0.211397	-0.322783
Q96PS8	non-PSP	0.176606	0.0320226	0.0602	0.07675	0.16	0.210131	0.82	-0.0587913	-0.200867
A4GXA9	non-PSP	0.0533732	0.0328325	0.0465	0.135417	0.72	0.304449	1.15	-0.388425	-0.3681
P51693	non-PSP	0.071779	0.0983085	0.814	0.35325	0.96	0.265727	1.78	0.451545	-0.334633
Q6ZSR6	non-PSP	0.0751241	0.0343375	0.0302	0.1505	0.14	0.189966	-0.31	-0.960101	-0.4113
O76081	non-PSP	0.103133	0.0693675	0.355	0.239083	0.92	0.337852	2.11	-0.481717	-0.168033
Q6IPU0	non-PSP	0.0464052	0.61808	0.0165	0.215417	0.16	0.211379	-0.64	-0.42023	-0.427317
Q13443	non-PSP	0.495381	0.587468	0.9867	0.365833	0.5	0.2422	2.69	1.14191	-0.0461167
A6NMN3	non-PSP	0.0645778	0.0477841	0.3626	0.279833	0.77	0.351615	1.28	-0.48304	-0.315467
Q16829	non-PSP	0.0700634	0.151243	0.7958	0.327167	0.72	0.242035	1.37	0.634224	-0.192617
Q13469	non-PSP	0.830293	0.832456	0.9644	0.365667	1	0.336635	3.85	0.617154	0.0152667
Q5VTJ3	non-PSP	0.0480327	0.0967297	0.9582	0.187333	0.89	0.257103	2.51	0.671224	-0.244467
Q6UXG8	non-PSP	0.0527519	0.0331844	0.0122	0.0680833	0.29	0.152543	1.89	0.216412	-0.321583
Q9NRS6	non-PSP	0.0566011	0.171053	0.5415	0.364083	0.74	0.298738	-0.22	0.0712226	-0.4069
Q9BRP7	non-PSP	0.0454661	0.0367149	0.049	0.131083	0.18	0.183895	1.18	0.125571	-0.224117
P01210	non-PSP	0.054716	0.358656	0.8851	0.37525	0.98	0.397078	-0.96	0.720639	-0.50555
Q9H5Z6	non-PSP	0.0498701	0.0816046	0.1698	0.1535	0.69	0.314418	1.02	0.24464	-0.2233
Q5SSG8	non-PSP	0.471897	0.146403	0.9956	0.588417	1	0.331586	3.04	0.752755	0.0295833
P43681	non-PSP	0.0609716	0.046852	0.4711	0.122667	0.43	0.233544	1.54	-0.502054	-0.2825
P06850	non-PSP	0.0637398	0.0643566	0.1559	0.168417	0.99	0.352892	-0.03	-0.701951	-0.13765
O94900	non-PSP	0.701998	0.620163	0.9973	0.5365	0.99	0.297424	2.08	0.342473	0.1508
Q7Z5D8	non-PSP	0.0663823	0.148636	0.0793	0.47325	0.97	0.34282	2.23	0.261759	-0.4518
Q8N465	non-PSP	0.0849897	0.0710999	0.2701	0.0459167	0.34	0.204617	0.57	0.713582	-0.33975
H7C241	non-PSP	0.104142	0.0327203	0.0184	0.123083	0.11	0.14904	-0.6	-0.673658	-0.170133
Q9BXI2	non-PSP	0.0702653	0.0407847	0.0233	0.07975	0.11	0.18074	-0.11	0.371959	-0.3073
Q9UH92	non-PSP	0.786702	0.739594	0.724	0.500333	0.91	0.356861	0.56	0.450303	-0.292733
Q4G0F5	non-PSP	0.0717811	0.630464	0.0144	0.491167	0.26	0.162329	-0.87	0.645529	-0.410167
A6NH13	non-PSP	0.116767	0.042032	0.4916	0.266083	0.99	0.338426	2	0.307858	-0.0881333
O43592	non-PSP	0.124534	0.0468493	0.0623	0.25425	0.16	0.115389	0.25	-0.22128	-0.3299
Q6ZT21	non-PSP	0.0669138	0.0357033	0.0637	0.0395	0.21	0.156643	0.17	-0.359887	-0.167467
P55957	non-PSP	0.0679382	0.365772	0.0455	0.306333	0.54	0.265229	-0.64	-0.224858	-0.3222
Q7RTS9	non-PSP	0.0711657	0.0472643	0.5316	0.1595	0.17	0.176486	0.41	-0.275514	-0.05685
Q16538	non-PSP	0.0756334	0.0439667	0.1332	0.0615	0.94	0.326202	2.2	0.636413	-0.324717
Q8NCT3	non-PSP	0.0540162	0.252433	0.3571	0.31225	0.76	0.348093	1.16	0.435961	-0.328483
Q5FWE3	non-PSP	0.285109	0.119869	0.7878	0.212333	1	0.252976	3.08	0.709825	-0.0958667
Q86VU5	non-PSP	0.0583234	0.0496294	0.0056	0.116417	0.16	0.262613	-1.17	-0.607973	-0.431117
Q9H8V3	non-PSP	0.70211	0.723995	0.7466	0.321417	0.61	0.203661	0.8	0.382005	-0.272933
P51957	non-PSP	0.526775	0.884032	0.5924	0.361917	0.94	0.431234	0.81	0.825202	-0.311467
Q01658	non-PSP	0.545893	0.717549	0.6804	0.480583	0.66	0.236553	-0.12	-0.735112	-0.12485
Q9UF83	non-PSP	0.623881	0.578971	0.9876	0.497833	1	0.621755	5.18	-1.23926	-0.13575
P39905	non-PSP	0.13084	0.677728	0.0079	0.38	0.77	0.286978	0.2	-0.0278193	-0.313517
Q9GZU1	non-PSP	0.0753498	0.106426	0.3863	0.0531667	0.17	0.230686	1.44	-0.0124966	-0.270517
Q16739	non-PSP	0.064319	0.0311021	0.0834	0.07225	0.11	0.197564	-1.21	-0.197496	-0.2225
Q8N8H1	non-PSP	0.0715727	0.0546984	0.027	0.384417	0.78	0.290212	-1.03	0.153406	-0.262583
Q8NHS4	non-PSP	0.136025	0.190552	0.022	0.283917	0.13	0.173171	0.27	-0.0574682	-0.411167
P21549	non-PSP	0.0711274	0.0886079	0.3359	0.113083	0.16	0.204593	-0.7	0.484477	-0.211583
Q8N9Z2	non-PSP	0.0546932	0.281332	0.1283	0.32775	0.74	0.368275	0.74	-0.379359	-0.3269
Q07283	non-PSP	0.129478	0.23816	0.219	0.4525	0.99	1	0.66	1.31171	-0.3631
Q8N0S2	non-PSP	0.0512783	0.277676	0.7529	0.458	0.78	0.213521	0.82	0.202347	-0.2759
Q5I0X7	non-PSP	0.0552259	0.0672184	0.0039	0.487417	0.13	0.346204	0.14	-0.192366	-0.324667
Q9NX95	non-PSP	0.779731	0.761844	0.9218	0.30275	0.88	0.340218	3.51	0.495912	-0.0615333
Q53S99	non-PSP	0.0512335	0.0280622	0.0164	0.3215	0.35	0.271763	-0.59	-0.622153	-0.237217
A6NDY2	non-PSP	0.0963581	0.0601497	0.9859	0.175167	1	0.404171	2.11	0.38194	-0.17935
P57075	non-PSP	0.0519783	0.0784103	0.2915	0.14125	0.14	0.197497	1.58	-0.0129704	-0.330183
P83111	non-PSP	0.179285	0.468981	0.0582	0.375917	0.56	0.260778	0.53	1.01192	-0.201383
Q5JST6	non-PSP	0.0631307	0.664127	0.1707	0.37375	0.13	0.200141	0.86	0.912826	-0.31205
Q96M94	non-PSP	0.0478038	0.0371379	0.0253	0.26125	0.15	0.151196	1.21	0.312138	-0.199767
A6NGR9	non-PSP	0.0593598	0.0382013	0.423	0.0925833	0.46	0.241077	1.03	0.145124	-0.286233
Q8TEQ0	non-PSP	0.544554	0.612578	0.4075	0.414167	0.77	0.237956	1.88	0.855831	-0.166383
Q6ZRV3	non-PSP	0.0863667	0.0867334	0.1859	0.125917	0.99	0.272756	2.58	1.42194	-0.457417
Q8TAD8	non-PSP	0.911661	0.861196	0.9628	0.658667	1	0.464445	3.16	1.66752	-0.18625
Q8TC07	non-PSP	0.531754	0.681863	0.2475	0.185833	0.43	0.142275	2.73	0.384782	-0.300483
Q6ZP29	non-PSP	0.126992	0.0374358	0.0547	0.0524167	0.16	0.192743	-1.14	-0.298106	-0.322617
P42226	non-PSP	0.0631271	0.124742	0.4695	0.166917	0.8	0.265192	1.37	0.492057	-0.120283
Q5VZM2	non-PSP	0.0559265	0.129624	0.0089	0.216167	0.15	0.236149	0.35	-0.14764	-0.267133
Q5VZ89	non-PSP	0.568732	0.899658	0.4802	0.2405	0.99	0.165293	1.64	0.650642	-0.130833
O15482	non-PSP	0.0494861	0.0693271	0.1962	0.158583	0.44	0.23049	1.4	-0.48995	-0.35315
P01011	non-PSP	0.0621541	0.107743	0.0122	0.29375	0.12	0.179785	0.5	-0.314474	-0.3703
O95801	non-PSP	0.0618615	0.551879	0.0118	0.425333	0.25	0.265598	0.63	0.285283	-0.432867
P02741	non-PSP	0.145879	0.0330215	0.0576	0.126417	0.13	0.202776	0.72	0.222865	-0.252783
P46527	non-PSP	0.79564	0.86745	0.2862	0.369417	0.99	0.349527	1.86	0.447151	-0.31645
Q8NBC4	non-PSP	0.0682926	0.0490378	0.4282	0.14925	0.87	0.304405	2.37	0.646231	-0.206567
Q15392	non-PSP	0.179615	0.126067	0.0051	0.0655	0.13	0.155176	0	-0.0450695	-0.352917
Q8N2B8	non-PSP	0.0597046	0.0282389	0.1314	0.0610833	0.37	0.236111	1.02	-0.259473	-0.294517
P40197	non-PSP	0.0781955	0.0426977	0.0391	0.133833	0.18	0.233733	1.36	0.412389	-0.273983
Q8NEW0	non-PSP	0.0913757	0.0432054	0.0894	0.0741667	0.27	0.218356	2.9	0.31351	-0.25225
Q99501	non-PSP	0.793947	0.901533	0.9733	0.348833	1	0.275862	4.01	0.707636	-0.16435
P82673	non-PSP	0.195968	0.810958	0.2175	0.308667	0.56	0.327625	0.93	-0.463241	-0.431167
Q9H1Z8	non-PSP	0.0592178	0.105302	0.0362	0.349	0.2	0.302847	0.51	0.395106	-0.27305
Q53HC9	non-PSP	0.118396	0.15347	0.2681	0.242833	0.25	0.174184	-0.62	-0.0126436	-0.268483
A6NM11	non-PSP	0.0514884	0.0475603	0.9717	0.555167	1	0.235265	1.94	0.354463	-0.17445
Q9Y6E7	non-PSP	0.0658441	0.0426113	0.0148	0.10775	0.21	0.185666	0.53	0.045919	-0.297667
Q0P641	non-PSP	0.0690297	0.169242	0.0061	0.323	0.28	0.299317	-1.08	-0.517704	-0.374683
P59095	non-PSP	0.0505791	0.0338013	0.0934	0.463	0.14	0.234574	-0.12	0.192742	-0.25965
P19827	non-PSP	0.0669323	0.171067	0.5569	0.355667	0.37	0.156238	0.56	1.02587	-0.0803833
O43524	non-PSP	0.921796	0.903238	0.9963	0.56975	1	0.465383	2.02	1.0216	0.1429
O43521	non-PSP	0.64894	0.735595	0.12	0.337417	0.99	0.344121	3.61	-0.416522	-0.1462
Q8WV99	non-PSP	0.0508838	0.142219	0.8831	0.195083	0.68	0.271408	1.91	-1.02525	-0.207417
Q502W6	non-PSP	0.0533678	0.246696	0.2143	0.301917	0.46	0.19251	2.86	0.620013	-0.2342
P51825	non-PSP	0.690998	0.554246	0.9983	0.707333	1	0.417166	2.26	0.808491	-0.0752333
Q9BQW3	non-PSP	0.337863	0.122761	0.9643	0.335667	0.96	0.307919	4.76	0.844609	-0.00998333
Q9BW66	non-PSP	0.211851	0.778274	0.003	0.27725	0.38	0.25773	0.22	-0.571023	-0.503783
Q13127	non-PSP	0.0538612	0.671222	0.9927	0.545333	1	0.369418	1.52	1.02962	-0.203183
Q9Y6C2	non-PSP	0.119979	0.0915638	0.4462	0.3435	0.99	0.202866	2.55	1.66798	-0.133933
Q4LE39	non-PSP	0.869906	0.81669	0.778	0.582667	1	0.513681	2.29	1.41397	-0.244983
C9J442	non-PSP	0.0761238	0.0606894	0.0744	0.0565833	0.29	0.210896	0.1	-1.19817	-0.238883
Q15646	non-PSP	0.0521519	0.0391001	0.0261	0.17125	0.16	0.180525	0.25	0.208457	-0.165333
Q7Z7L7	non-PSP	0.080843	0.0762398	0.0691	0.244667	0.12	0.156087	0.24	-0.0947294	-0.33995
O75717	non-PSP	0.783246	0.88649	0.796	0.400333	0.75	0.313974	1.49	0.986041	-0.0797167
Q8N8A8	non-PSP	0.103281	0.320308	0.149	0.35425	0.73	0.286279	-0.03	0.468714	-0.326817
Q96IQ9	non-PSP	0.196805	0.266441	0.9959	0.176167	1	0.318381	3.43	-0.365833	-0.1892
P35318	non-PSP	0.071659	0.0906333	0.1217	0.335667	0.93	0.33093	0.16	0.414284	-0.21795
P00734	non-PSP	0.0721026	0.118633	0.0186	0.338917	0.25	0.242357	2.63	0.647015	-0.302533
Q0D2K2	non-PSP	0.0620055	0.0522519	0.2844	0.0975833	0.14	0.215868	1.07	0.222326	-0.262267
O75629	non-PSP	0.0484216	0.0445299	0.0333	0.14675	0.44	0.23239	0.57	-0.333391	-0.224067
Q99626	non-PSP	0.798888	0.798848	0.9739	0.55475	0.96	0.330606	2.69	0.439685	0.0404667
Q8N4F0	non-PSP	0.0646044	0.0355615	0.0033	0.098	0.12	0.171793	-0.48	-0.214517	-0.34055
Q5VV42	non-PSP	0.075409	0.346584	0.2383	0.518917	0.18	0.242304	0.21	0.604755	-0.272433
O94888	non-PSP	0.558146	0.836545	0.7528	0.415083	0.73	0.287443	0.5	0.56426	-0.322933
B1ANY3	non-PSP	0.0718869	0.0312428	0.8678	0.125917	0.62	0.357727	1.29	0.230836	-0.303717
P53805	non-PSP	0.3547	0.667416	0.8067	0.40975	0.53	0.314626	0.15	-0.296048	-0.315517
Q13322	non-PSP	0.204408	0.42487	0.5923	0.319333	0.44	0.284092	0.54	0.178775	-0.0514833
Q5JXM2	non-PSP	0.129686	0.0703366	0.1825	0.18	0.44	0.320627	2.23	0.43039	-0.14975
Q9Y271	non-PSP	0.056115	0.052932	0.0601	0.135333	0.12	0.194562	-0.71	-0.72108	-0.282033
O60383	non-PSP	0.095549	0.244466	0.3938	0.183583	0.28	0.269851	1.85	0.0778385	-0.190117
Q86W92	non-PSP	0.833734	0.922093	0.1642	0.481417	0.94	0.230584	2.21	0.920177	-0.3137
P31629	non-PSP	0.798071	0.744275	0.9478	0.510833	1	0.597095	3.31	1.22485	-0.125867
Q68CQ7	non-PSP	0.0671013	0.0279653	0.0059	0.176167	0.13	0.188556	0.12	0.260714	-0.29095
P56159	non-PSP	0.0557918	0.0278684	0.5561	0.237333	0.25	0.232889	-0.31	-0.206186	-0.251467
Q8IZM8	non-PSP	0.0503306	0.135697	0.5836	0.38175	0.63	0.417617	0.45	0.447739	-0.311017
Q6J4K2	non-PSP	0.0591493	0.0333867	0.0681	0.0748333	0.26	0.211379	1.39	-0.136515	-0.3616
Q14746	non-PSP	0.0512656	0.0762225	0.2575	0.229083	0.56	0.153758	-0.53	0.252644	-0.344
Q9Y6Q3	non-PSP	0.124461	0.565504	0.667	0.284167	0.9	0.360445	0.45	1.28382	-0.337383
Q8N3F8	non-PSP	0.841594	0.633473	0.9908	0.453	1	0.291825	2.22	0.681859	-0.18345
O15033	non-PSP	0.0486003	0.258194	0.2651	0.22725	0.25	0.202255	0.59	0.433021	-0.26935
P53367	non-PSP	0.730905	0.633636	0.3054	0.440167	0.31	0.249528	0.85	0.458324	-0.2166
Q8TBE3	non-PSP	0.061584	0.0372905	0.0581	0.107167	0.52	0.242091	-0.55	-0.702196	-0.36365
Q6UW68	non-PSP	0.0700755	0.0382143	0.0155	0.059	0.13	0.217761	-0.54	-0.385974	-0.377217
Q9HBE4	non-PSP	0.0601976	0.278758	0.0392	0.323583	0.66	0.256252	-0.8	-0.383867	-0.404517
Q9UKF7	non-PSP	0.111795	0.479055	0.0169	0.365583	0.77	0.250924	-0.24	-0.0727582	-0.426233
Q7Z4V5	non-PSP	0.800866	0.84706	0.9782	0.727833	1	0.380079	4.08	1.53588	-0.349783
Q8NCY6	non-PSP	0.381678	0.778003	0.0854	0.43875	0.73	0.365996	0.6	0.320322	-0.527317
Q96C36	non-PSP	0.31072	0.156376	0.0439	0.115833	0.31	0.187007	-0.5	-0.12856	-0.34635
Q9HCN4	non-PSP	0.0713111	0.0416878	0.03	0.305	0.25	0.283074	0.86	-0.158797	-0.3015
Q8IYK4	non-PSP	0.0533695	0.0945034	0.034	0.300417	0.22	0.268823	-0.18	-0.0846504	-0.3374
P05121	non-PSP	0.0589527	0.0350948	0.0113	0.161833	0.13	0.155401	0.76	-0.104155	-0.181783
Q9BRR8	non-PSP	0.0913741	0.413276	0.8599	0.731	1	0.504216	2.56	1.44775	-0.242967
Q9H5J8	non-PSP	0.0932553	0.535189	0.9499	0.557	0.97	0.347517	1.15	0.830495	-0.419383
Q8N377	non-PSP	0.224857	0.0433687	0.9836	0.24625	1	0.362435	2.38	-1.47091	-0.0634667
Q8TF65	non-PSP	0.0551662	0.790588	0.4423	0.411417	0.4	0.26847	0.14	1.19422	-0.340317
Q9BS86	non-PSP	0.051327	0.034132	0.1465	0.105667	0.11	0.227963	-0.13	-0.215775	-0.31065
Q8N0X2	non-PSP	0.04875	0.656425	0.6419	0.3305	0.26	0.260957	0.46	0.691725	-0.370283
Q96IZ5	non-PSP	0.0539754	0.172515	0.0351	0.278583	0.49	0.327909	-0.05	0.474366	-0.31045
O95905	non-PSP	0.13159	0.593301	0.5592	0.365833	0.63	0.216905	0.7	0.117027	-0.226233
Q9H974	non-PSP	0.0768444	0.0338869	0.0084	0.125917	0.13	0.199447	-0.58	0.184934	-0.4153
O75954	non-PSP	0.0715068	0.0399702	0.0448	0.084	0.13	0.174094	2.8	-0.422043	-0.40745
Q86TY3	non-PSP	0.0488048	0.104574	0.8153	0.579333	0.97	0.319796	1.59	0.339957	-0.202033
A0A0U1RQE8	non-PSP	0.0832255	0.0308259	0.0518	0.153917	0.13	0.24952	0.31	0.295525	-0.270783
Q9NTU4	non-PSP	0.0533542	0.333147	0.0602	0.413333	0.92	0.353641	-0.49	0.114218	-0.425017
Q9UJ99	non-PSP	0.125918	0.126282	0.9324	0.37625	0.95	0.314656	3.1	1.04674	-0.188983
Q8NC42	non-PSP	0.198466	0.0375294	0.0105	0.149417	0.54	0.259147	4.19	0.536587	-0.307483
O75143	non-PSP	0.222902	0.0831399	0.1665	0.315167	0.86	0.319562	1.97	0.186045	-0.176767
Q5VUD6	non-PSP	0.0654921	0.0462816	0.0075	0.0369167	0.14	0.213508	0.11	-0.261188	-0.420133
O14647	non-PSP	0.92179	0.897482	0.9663	0.665	0.99	0.354059	4.95	1.75062	0.00655
P83436	non-PSP	0.0590983	0.0399798	0.2842	0.254	0.21	0.14002	-0.89	-0.171098	-0.22075
Q9NQS1	non-PSP	0.877688	0.830315	0.985	0.625	1	0.41159	7.18	2.47314	-0.164767
Q7Z5L7	non-PSP	0.0560135	0.0725517	0.0855	0.2225	0.25	0.275812	2.09	0.645937	-0.18435
Q9NZC2	non-PSP	0.0469865	0.0352886	0.0538	0.139333	0.2	0.218945	-0.18	-0.343208	-0.402033
Q5M9N0	non-PSP	0.0547254	0.284433	0.444	0.555	0.91	0.192896	2.03	0.649237	-0.210767
Q8IVM0	non-PSP	0.67266	0.783845	0.7545	0.505667	0.79	0.316837	2.74	-0.0491044	-0.318167
Q8IVL1	non-PSP	0.944605	0.840688	0.9003	0.659333	1	0.383908	3.14	1.49527	0.128533
Q9H3Z7	non-PSP	0.0485293	0.0327917	0.0121	0.03675	0.35	0.245531	2.42	0.150417	-0.30965
P16930	non-PSP	0.0561029	0.29491	0.0079	0.1415	0.51	0.162748	1.28	0.603122	-0.241767
Q96EG3	non-PSP	0.183069	0.175407	0.7142	0.175417	0.99	0.612548	3.32	0.997329	-0.23185
Q8TAE6	non-PSP	0.736379	0.805635	0.2087	0.428333	0.9	0.348258	2.63	0.781293	0.0519667
P08138	non-PSP	0.105304	0.158635	0.696	0.210083	0.74	0.240963	0.91	-0.163338	-0.113017
Q641Q3	non-PSP	0.0487164	0.0846982	0.2348	0.157083	0.33	0.259012	0.83	0.513015	-0.386317
Q01973	non-PSP	0.500923	0.449937	0.9743	0.34175	0.71	0.289957	2.69	0.460938	0.127283
Q9NW61	non-PSP	0.0480745	0.426366	0.004	0.295417	0.13	0.260665	-1.24	-0.468044	-0.602967
P50221	non-PSP	0.050241	0.129738	0.5712	0.429417	1	0.321209	2.07	0.684391	-0.217383
Q9Y2P5	non-PSP	0.07244	0.0301266	0.0335	0.03475	0.26	0.1404	0.28	0.193788	-0.351767
Q9BVA6	non-PSP	0.0485276	0.0384846	0.0031	0.19525	0.18	0.178358	0.04	-0.376418	-0.334917
B7Z1M9	non-PSP	0.0538289	0.210385	0.4924	0.129167	0.98	0.368522	2.42	0.572591	-0.311217
B0YJ81	non-PSP	0.122033	0.0901643	0.0034	0.0368333	0.32	0.252799	0.23	-0.513375	-0.326
Q86Y34	non-PSP	0.066607	0.0299723	0.1368	0.0540833	0.24	0.180342	1.31	0.220676	-0.314083
Q1W209	non-PSP	0.0783762	0.0333971	0.066	0.0785	0.64	0.252194	0.35	-0.772913	-0.190417
A8MVZ5	non-PSP	0.0845024	0.0447593	0.0068	0.125833	0.2	0.16998	0.6	-0.535281	-0.417033
Q86X29	non-PSP	0.808684	0.905156	0.8749	0.37675	0.99	0.569705	3.91	0.617399	-0.0486667
C9JQI7	non-PSP	0.0518372	0.0683566	0.152	0.142	0.23	0.183506	-0.16	0.179788	-0.28435
Q96LD1	non-PSP	0.0504597	0.0433106	0.0197	0.152167	0.3	0.164177	0.56	0.0692787	-0.26355
O75844	non-PSP	0.0835075	0.0636546	0.0223	0.0593333	0.14	0.197789	-0.12	0.171179	-0.416167
P54219	non-PSP	0.0825901	0.0289509	0.2134	0.0790833	0.26	0.187592	0.19	-0.048794	-0.230083
Q7Z5V6	non-PSP	0.0905158	0.149837	0.6025	0.386583	0.98	0.427752	2.17	0.846994	-0.121217
Q96T25	non-PSP	0.675597	0.301328	0.9724	0.363917	1	0.274315	4.19	0.750239	0.01915
Q9H1B7	non-PSP	0.946485	0.911313	0.9878	0.540667	1	0.233022	4.96	0.89538	0.322417
Q14159	non-PSP	0.0512255	0.0534207	0.7936	0.225167	0.84	0.26713	1.48	0.312481	-0.3205
O75309	non-PSP	0.0465049	0.0346538	0.445	0.239167	0.68	0.142195	1.38	0.249965	-0.249067
P07988	non-PSP	0.0756192	0.0285238	0.1523	0.120917	0.26	0.215044	0.12	-1.05651	-0.382033
Q92619	non-PSP	0.834089	0.632129	0.695	0.297917	0.99	0.203316	1.91	0.793169	-0.168117
Q6UXU4	non-PSP	0.0928689	0.0383017	0.0776	0.151417	0.28	0.239584	1.32	-0.0964446	-0.0600667
Q96B54	non-PSP	0.0574245	0.207805	0.6037	0.451667	1	0.427401	0.51	0.518733	-0.352033
Q6ZVX9	non-PSP	0.0564141	0.0271655	0.0984	0.0226667	0.19	0.23162	0.04	-0.980847	-0.325917
Q3KP44	non-PSP	0.0569223	0.0373635	0.882	0.474667	0.87	0.24674	0.04	0.263115	-0.1477
Q8N7U6	non-PSP	0.0681724	0.220097	0.5869	0.531	0.8	0.267138	1.4	1.11947	-0.239383
Q9ULW8	non-PSP	0.0815865	0.0472111	0.0107	0.251833	0.16	0.183181	1.18	0.508637	-0.345
Q9HCJ3	non-PSP	0.222552	0.348511	0.9843	0.359333	0.84	0.383566	1.85	0.886542	0.0624333
P55061	non-PSP	0.0676056	0.0299322	0.1624	0.0919167	0.11	0.155117	-1.24	-0.820661	-0.383283
Q2M1V0	non-PSP	0.0515154	0.0310455	0.0399	0.11975	0.84	0.253665	0.11	-0.642523	-0.3317
A8MPX8	non-PSP	0.0608168	0.0793946	0.4946	0.376	0.36	0.232532	0.28	0.460448	-0.238467
P28223	non-PSP	0.0652413	0.0415888	0.0382	0.110083	0.27	0.23576	2.2	-0.415901	-0.2034
Q96N64	non-PSP	0.0509466	0.14869	0.9924	0.69775	1	0.289933	2.01	0.749144	-0.2337
Q9BYZ2	non-PSP	0.141003	0.0906756	0.0135	0.200333	0.15	0.147329	0.01	0.218797	-0.346467
Q8NFU7	non-PSP	0.0998499	0.088466	0.8402	0.504	1	0.220651	2.09	1.08183	-0.0586
Q9NZN9	non-PSP	0.0531773	0.0493047	0.0952	0.270583	0.26	0.258796	-0.1	-0.335596	-0.250767
Q96EW2	non-PSP	0.0583084	0.0413981	0.0123	0.368333	0.48	0.202712	0.85	0.154828	-0.324283
Q8NE63	non-PSP	0.0586996	0.059512	0.1289	0.270417	0.5	0.389398	0.35	0.25173	-0.3402
P03905	non-PSP	0.053467	0.0313172	0.0934	0.1465	0.12	0.165445	0.46	-1.50108	-0.282383
P16066	non-PSP	0.0516051	0.273282	0.0185	0.127667	0.19	0.158882	1.75	0.744603	-0.29025
O60337	non-PSP	0.176203	0.043044	0.5042	0.1255	0.25	0.220405	0.39	-0.209911	0.0371833
Q13304	non-PSP	0.0530865	0.0415829	0.048	0.0336667	0.25	0.173616	0.48	-0.928622	-0.342
Q9BYG8	non-PSP	0.0714592	0.0463317	0.0142	0.255167	0.14	0.19121	-0.49	0.143801	-0.364117
Q2QGD7	non-PSP	0.0941784	0.139458	0.9066	0.370167	1	0.357393	2.28	1.09273	-0.15665
P49789	non-PSP	0.0463393	0.220515	0.0047	0.4	0.18	0.233509	-0.59	-0.544739	-0.42835
Q8NDC4	non-PSP	0.178648	0.118332	0.2634	0.451417	0.37	0.253842	1.75	2.34474	-0.222383
Q9P0V8	non-PSP	0.068355	0.0281167	0.0074	0.0463333	0.28	0.165016	-0.64	-0.687266	-0.35895
Q9BV10	non-PSP	0.0568221	0.0398359	0.1672	0.028	0.1	0.228442	0.05	-0.494262	-0.20395
Q8NES3	non-PSP	0.0521602	0.0300141	0.0209	0.14725	0.33	0.28412	-0.27	-0.149976	-0.35055
Q9NSA1	non-PSP	0.0525509	0.027773	0.0124	0.21375	0.63	0.327356	0.87	0.310047	-0.243783
Q92622	non-PSP	0.859985	0.674954	0.9302	0.2685	0.95	0.258586	2.16	0.413777	-0.0427667
Q6NUK1	non-PSP	0.0656438	0.265917	0.0311	0.195417	0.17	0.172896	-0.21	1.00285	-0.283033
[truncated: 220 more rows]

## Sheet: Fig1b
Exact p-values:
Features	ID-PSPs vs non-PSPs	noID-PSPs vs non-PSPs
fraction_C	4.916e-44	0.09892
IDR_50	8.182e-57	1.812e-08
fraction_L	1.28e-42	0.0001943
fraction_LI	8.397e-39	0.3251
fraction_VILM	3.23e-36	0.002894
IDR_length	1.982e-70	1.165e-13
fraction_VILMFWY	3.057e-43	0.001553
fraction_VILFWY	8.836e-50	0.008714
IDR_60	2.292e-55	2.257e-10
low_complexity_score	5.054e-53	2.741e-14
uniprot_id	type	fraction_C	IDR_50	fraction_L	fraction_LI	fraction_VILM	IDR_length	fraction_VILMFWY	fraction_VILFWY	IDR_60	low_complexity_score
A0JLT2	ID-PSPs	0.0122951	0.860656	0.0778689	0.102459	0.135246	210	0.180328	0.155738	0.737705	83
A7MCY6	ID-PSPs	0.0260163	0.538211	0.104065	0.133333	0.177236	331	0.229268	0.217886	0.357724	138
O00401	ID-PSPs	0.0138614	0.746535	0.0633663	0.0930693	0.164356	377	0.217822	0.20198	0.685149	148
O00411	ID-PSPs	0.0252033	0.0934959	0.130081	0.144715	0.247967	115	0.314634	0.290244	0.0471545	22
O00444	ID-PSPs	0.0134021	0.320619	0.0783505	0.131959	0.207216	311	0.292784	0.265979	0.184536	16
O00472	ID-PSPs	0.0125	0.501563	0.084375	0.135937	0.192188	321	0.253125	0.239063	0.3875	49
O00487	ID-PSPs	0.00967742	0.0709677	0.106452	0.145161	0.306452	22	0.364516	0.306452	0.016129	0
O00571	ID-PSPs	0.010574	0.243202	0.070997	0.117825	0.185801	161	0.279456	0.258308	0.0468278	113
O14497	ID-PSPs	0.00700219	0.765864	0.0603939	0.0844639	0.153173	1750	0.211379	0.171991	0.721663	474
O14526	ID-PSPs	0.0123735	0.463442	0.0944882	0.109111	0.183352	412	0.251969	0.233971	0.359955	10
O14607	ID-PSPs	0.0274684	0.312546	0.100223	0.137342	0.209354	421	0.286563	0.271715	0.22346	4
O14641	ID-PSPs	0.00679348	0.546196	0.0706522	0.100543	0.188859	402	0.252717	0.221467	0.464674	100
O14920	ID-PSPs	0.0238095	0.0793651	0.128307	0.17328	0.255291	60	0.31746	0.28836	0.0330688	0
O14965	ID-PSPs	0.0173697	0.377171	0.1067	0.141439	0.2134	152	0.28536	0.275434	0.282878	0
O14979	ID-PSPs	0.00714286	0.516667	0.0547619	0.0857143	0.133333	217	0.233333	0.221429	0.366667	110
O15169	ID-PSPs	0.0185615	0.63109	0.0672854	0.0974478	0.171694	544	0.234339	0.219258	0.517401	6
O15550	ID-PSPs	0.0235546	0.399001	0.100642	0.136331	0.204854	559	0.277659	0.260528	0.314061	8
O43463	ID-PSPs	0.0509709	0	0.0898058	0.133495	0.208738	0	0.313107	0.300971	0	0
O43561	ID-PSPs	0.0152672	0.71374	0.0954198	0.122137	0.194656	187	0.255725	0.240458	0.618321	14
O43660	ID-PSPs	0.0116732	0.330739	0.0680934	0.11284	0.212062	170	0.285992	0.266537	0.217899	0
O43663	ID-PSPs	0.0193548	0.277419	0.11129	0.156452	0.229032	172	0.285484	0.259677	0.159677	18
O43670	ID-PSPs	0.0104603	0.855649	0.0460251	0.0878661	0.186192	409	0.230126	0.165272	0.834728	205
O43781	ID-PSPs	0.0238095	0.238095	0.0935374	0.151361	0.22619	140	0.306122	0.284014	0.12415	6
O43823	ID-PSPs	0.0144509	0.66763	0.0462428	0.0650289	0.125723	462	0.203757	0.179191	0.539017	74
O60264	ID-PSPs	0.0114068	0.235741	0.0931559	0.147338	0.223384	248	0.306084	0.275665	0.160646	45
O60341	ID-PSPs	0.0105634	0.245305	0.092723	0.130282	0.21831	209	0.285211	0.267606	0.224178	77
O60500	ID-PSPs	0.016116	0.161966	0.116035	0.144239	0.231265	201	0.296535	0.286865	0.0668815	14
O60563	ID-PSPs	0.00964187	0.632231	0.0853994	0.118457	0.190083	459	0.249311	0.227273	0.460055	34
O60885	ID-PSPs	0.00587372	0.848752	0.0602056	0.0881057	0.164464	1156	0.199706	0.174009	0.821586	536
O75334	ID-PSPs	0.0071599	0.566428	0.118536	0.156722	0.233095	712	0.268894	0.234686	0.29992	18
O75369	ID-PSPs	0.0146042	0.114912	0.0538048	0.105304	0.2206	299	0.294005	0.279785	0.018063	10
O75533	ID-PSPs	0.00996933	0.316718	0.0927914	0.157209	0.246166	413	0.315184	0.284509	0.272239	16
O75683	ID-PSPs	0.00554017	0.822715	0.0886427	0.102493	0.141274	297	0.166205	0.157895	0.65928	86
O75791	ID-PSPs	0.0030303	0.381818	0.0878788	0.118182	0.184848	126	0.281818	0.260606	0.342424	44
O75928	ID-PSPs	0.0273752	0.167472	0.10306	0.15942	0.256039	104	0.312399	0.285024	0.0499195	32
O94822	ID-PSPs	0.0266138	0.0169875	0.145527	0.19932	0.275198	30	0.363533	0.343715	0.0107588	6
O94986	ID-PSPs	0.0245614	0.251462	0.107018	0.150877	0.21345	430	0.259064	0.238596	0.132164	40
O94992	ID-PSPs	0.0139276	0.827298	0.091922	0.097493	0.130919	297	0.192201	0.172702	0.626741	42
O95049	ID-PSPs	0.00217628	0.548422	0.078346	0.12296	0.199129	504	0.253536	0.238303	0.392818	63
O95104	ID-PSPs	0.00523104	0.783784	0.0496949	0.087184	0.170009	899	0.220575	0.196164	0.741064	366
O95835	ID-PSPs	0.0079646	0.642478	0.0584071	0.104425	0.185841	726	0.260177	0.229204	0.584071	36
O95931	ID-PSPs	0.00796813	0.430279	0.0956175	0.115538	0.183267	108	0.262948	0.250996	0.247012	6
O96028	ID-PSPs	0.0520147	0.309158	0.0593407	0.0937729	0.16044	422	0.232234	0.216117	0.20293	42
P00519	ID-PSPs	0.0123894	0.446018	0.0849558	0.114159	0.184956	504	0.248673	0.232743	0.40531	60
P00533	ID-PSPs	0.0495868	0.117355	0.0917355	0.14876	0.227273	142	0.297521	0.27686	0.0553719	16
P01106	ID-PSPs	0.022779	0.457859	0.0842825	0.113895	0.177677	201	0.23918	0.230068	0.32574	18
P02545	ID-PSPs	0.00753012	0.495482	0.10994	0.134036	0.195783	329	0.230422	0.215361	0.207831	64
P02686	ID-PSPs	0	0.970395	0.0493421	0.0690789	0.105263	295	0.164474	0.151316	0.865132	0
P03372	ID-PSPs	0.0218487	0.154622	0.122689	0.154622	0.242017	92	0.314286	0.268908	0.0756303	8
P04049	ID-PSPs	0.0216049	0.185185	0.0833333	0.132716	0.229938	120	0.311728	0.280864	0.12963	2
P04150	ID-PSPs	0.02574	0.320463	0.104247	0.148005	0.23166	249	0.299871	0.27027	0.126126	0
P04156	ID-PSPs	0.0158103	0.355731	0.0474308	0.083004	0.185771	90	0.300395	0.252964	0.332016	87
P04626	ID-PSPs	0.047012	0.184064	0.10996	0.14502	0.229482	231	0.297211	0.278884	0.171315	25
P04637	ID-PSPs	0.0254453	0.531807	0.0814249	0.101781	0.178117	209	0.239186	0.208651	0.435115	41
P04792	ID-PSPs	0.00487805	0.385366	0.0780488	0.107317	0.180488	79	0.268293	0.258537	0.24878	0
P05067	ID-PSPs	0.0233766	0.338961	0.0727273	0.103896	0.219481	261	0.284416	0.253247	0.212987	86
P06241	ID-PSPs	0.0167598	0.0372439	0.0931099	0.139665	0.216015	20	0.320298	0.296089	0.0148976	0
P06401	ID-PSPs	0.0257235	0.439443	0.11254	0.141479	0.21329	410	0.275456	0.257235	0.315113	93
P06748	ID-PSPs	0.0102041	0.588435	0.0646259	0.0986395	0.187075	173	0.231293	0.204082	0.486395	49
P07305	ID-PSPs	0	0.912371	0.0257732	0.0618557	0.128866	177	0.154639	0.14433	0.721649	85
P07949	ID-PSPs	0.0305206	0.0224417	0.106822	0.136445	0.2307	25	0.322262	0.304309	0.002693	16
P08047	ID-PSPs	0.0140127	0.521019	0.0700637	0.122293	0.187261	409	0.216561	0.198726	0.324841	81
P08238	ID-PSPs	0.00828729	0.15884	0.0856354	0.151934	0.236188	115	0.310773	0.28453	0.0925414	39
P08621	ID-PSPs	0.00228833	0.853547	0.0457666	0.0663616	0.10984	373	0.160183	0.139588	0.71167	195
P08908	ID-PSPs	0.0331754	0.137441	0.113744	0.182464	0.270142	58	0.35545	0.336493	0.056872	4
P09651	ID-PSPs	0.00537634	0.534946	0.0215054	0.0430108	0.104839	199	0.22043	0.204301	0.137097	155
P0DMV8	ID-PSPs	0.00780031	0.107644	0.0780031	0.143526	0.227769	69	0.293292	0.279251	0.0390016	12
P10275	ID-PSPs	0.0293478	0.378261	0.0945652	0.119565	0.186957	348	0.261957	0.238043	0.28587	143
P10276	ID-PSPs	0.038961	0.205628	0.0995671	0.147186	0.218615	95	0.281385	0.251082	0.12987	10
P10412	ID-PSPs	0	0.863014	0.0410959	0.0502283	0.0913242	189	0.100457	0.0958904	0.730594	133
P10636	ID-PSPs	0.00527704	0.94723	0.0567282	0.0831135	0.149077	718	0.168865	0.156992	0.824538	43
P11142	ID-PSPs	0.00619195	0.213622	0.0681115	0.136223	0.227554	138	0.291022	0.270898	0.0789474	24
P11362	ID-PSPs	0.0231144	0.131387	0.0985401	0.13747	0.244526	108	0.319951	0.289538	0.0754258	22
P11940	ID-PSPs	0.00628931	0.305031	0.0613208	0.0974843	0.210692	194	0.286164	0.242138	0.191824	8
P12931	ID-PSPs	0.016791	0.147388	0.0914179	0.121269	0.197761	79	0.296642	0.276119	0.108209	0
P15056	ID-PSPs	0.0169713	0.26893	0.0887728	0.144909	0.220627	206	0.296345	0.272846	0.212794	48
P15502	ID-PSPs	0.00254453	0.0394402	0.0661578	0.0877863	0.21374	31	0.253181	0.251908	0.0330789	658
P16333	ID-PSPs	0.0106101	0.0318302	0.0769231	0.106101	0.225464	12	0.323607	0.297082	0	0
P16401	ID-PSPs	0	0.862832	0.0442478	0.0530973	0.10177	195	0.110619	0.106195	0.712389	151
P16402	ID-PSPs	0	0.855204	0.0452489	0.0633484	0.122172	189	0.131222	0.126697	0.714932	125
P16403	ID-PSPs	0	0.86385	0.0422535	0.0516432	0.126761	184	0.13615	0.131455	0.741784	126
P17066	ID-PSPs	0.0124417	0.183515	0.0824261	0.129082	0.219285	118	0.283048	0.267496	0.0622084	0
P17600	ID-PSPs	0.00425532	0.580142	0.0595745	0.0865248	0.163121	409	0.214184	0.194326	0.520567	206
P17844	ID-PSPs	0.014658	0.184039	0.0684039	0.12215	0.200326	113	0.288274	0.263844	0.0993485	22
P17931	ID-PSPs	0.004	0.42	0.06	0.1	0.168	105	0.268	0.256	0.304	98
P17948	ID-PSPs	0.0246637	0.0149477	0.0919283	0.156203	0.235426	20	0.321375	0.297459	0.00149477	8
P18031	ID-PSPs	0.0229885	0.241379	0.0850575	0.131034	0.213793	105	0.305747	0.275862	0.124138	6
P18615	ID-PSPs	0.00526316	0.763158	0.0631579	0.0842105	0.144737	290	0.2	0.184211	0.555263	122
P19174	ID-PSPs	0.0178295	0.0503876	0.0922481	0.136434	0.213178	65	0.318605	0.293798	0.0209302	0
P19338	ID-PSPs	0.00140845	0.667606	0.0394366	0.0633803	0.126761	474	0.177465	0.166197	0.574648	312
P19484	ID-PSPs	0.00210084	0.829832	0.111345	0.140756	0.228992	395	0.268908	0.22479	0.60084	67
P19532	ID-PSPs	0.00173913	0.70087	0.121739	0.16	0.217391	403	0.245217	0.231304	0.476522	95
P19622	ID-PSPs	0.012012	0.894895	0.0720721	0.0900901	0.117117	298	0.156156	0.144144	0.768769	88
P20226	ID-PSPs	0.00884956	0.471976	0.079646	0.138643	0.218289	160	0.283186	0.253687	0.466077	77
P20591	ID-PSPs	0.010574	0	0.101208	0.176737	0.261329	0	0.327795	0.308157	0	0
P21333	ID-PSPs	0.0181337	0.211938	0.0528901	0.0955799	0.211938	561	0.279184	0.268228	0.0517567	6
P21802	ID-PSPs	0.0219245	0.0682095	0.0816078	0.127893	0.243605	56	0.327649	0.293544	0.0182704	0
P22087	ID-PSPs	0.00623053	0.317757	0.0436137	0.0965732	0.199377	102	0.264798	0.246106	0.280374	83
P22626	ID-PSPs	0.00283286	0.526912	0.0283286	0.0538244	0.11898	186	0.23796	0.21813	0.192635	142
P22736	ID-PSPs	0.0334448	0.30602	0.108696	0.135452	0.185619	183	0.272575	0.262542	0.125418	32
P23246	ID-PSPs	0.00282885	0.783593	0.0452617	0.0622348	0.131542	554	0.182461	0.142857	0.72843	321
P23769	ID-PSPs	0.0270833	0.620833	0.0708333	0.08125	0.145833	298	0.208333	0.179167	0.395833	50
P23771	ID-PSPs	0.027088	0.65237	0.0790068	0.0948081	0.160271	289	0.225734	0.198646	0.336343	16
P24928	ID-PSPs	0.0121827	0.288325	0.0705584	0.120305	0.204569	568	0.283756	0.25533	0.201523	402
P25685	ID-PSPs	0.00882353	0.323529	0.0529412	0.117647	0.188235	110	0.276471	0.255882	0.108824	0
P26196	ID-PSPs	0.0144928	0.184265	0.10559	0.186335	0.275362	89	0.337474	0.306418	0.15528	4
P26368	ID-PSPs	0.0126316	0.305263	0.0736842	0.109474	0.225263	145	0.296842	0.263158	0.254737	48
P26599	ID-PSPs	0.00564972	0.0979284	0.0998117	0.154426	0.248588	52	0.312618	0.290019	0.0207156	40
P28347	ID-PSPs	0.0164319	0.190141	0.0633803	0.119718	0.20892	81	0.302817	0.2723	0.0915493	0
P29350	ID-PSPs	0.0117647	0.134454	0.0789916	0.131092	0.211765	80	0.297479	0.278992	0.0823529	0
P29375	ID-PSPs	0.0295858	0.166272	0.101775	0.130178	0.231953	281	0.302367	0.272189	0.0751479	57
P29590	ID-PSPs	0.0328798	0.264172	0.105442	0.130385	0.204082	233	0.263039	0.246032	0.199546	34
P30622	ID-PSPs	0.00904033	0.55007	0.108484	0.141864	0.210014	791	0.239917	0.216968	0.219054	44
P31269	ID-PSPs	0.0147059	0.441176	0.0772059	0.0919118	0.150735	120	0.238971	0.220588	0.198529	36
P31271	ID-PSPs	0.0154639	0.175258	0.0489691	0.064433	0.123711	68	0.203608	0.177835	0.0206186	113
P31483	ID-PSPs	0.015544	0.19171	0.0336788	0.0751295	0.181347	74	0.292746	0.253886	0.0362694	6
P31942	ID-PSPs	0.00289017	0.112717	0.0346821	0.0751445	0.156069	39	0.274566	0.225434	0.00289017	106
P31943	ID-PSPs	0.0111359	0.0890869	0.0489978	0.0824053	0.171492	40	0.285078	0.25167	0.00890869	56
P33240	ID-PSPs	0.0034662	0.729636	0.0727903	0.105719	0.227036	421	0.2513	0.190641	0.636049	90
P34931	ID-PSPs	0.0109204	0.024961	0.0826833	0.151326	0.23869	16	0.302652	0.285491	0.00312012	0
P35222	ID-PSPs	0.0140845	0.21895	0.120359	0.162612	0.270166	171	0.317542	0.279129	0.099872	0
P35226	ID-PSPs	0.0306748	0.328221	0.0674847	0.131902	0.205521	107	0.276074	0.245399	0.269939	0
P35240	ID-PSPs	0.00672269	0.356303	0.109244	0.157983	0.235294	212	0.309244	0.268908	0.12437	72
P35453	ID-PSPs	0.0145773	0.166181	0.0408163	0.0612245	0.139942	57	0.233236	0.212828	0.0787172	82
P35609	ID-PSPs	0.0111857	0.0111857	0.0939597	0.167785	0.237136	10	0.315436	0.282998	0.00447427	0
P35637	ID-PSPs	0.00760456	0.967681	0.00570342	0.0209125	0.0456274	509	0.144487	0.129278	0.857414	366
P35638	ID-PSPs	0	0.857988	0.0828402	0.100592	0.153846	145	0.201183	0.183432	0.846154	0
P35968	ID-PSPs	0.0243363	0.112094	0.0914454	0.150442	0.250737	152	0.330383	0.311209	0.0597345	0
P37198	ID-PSPs	0.00574713	0.37931	0.0804598	0.114943	0.14751	198	0.210728	0.201149	0.14751	205
P38159	ID-PSPs	0	0.902813	0.0306905	0.0383632	0.0869565	353	0.173913	0.153453	0.856777	235
P40337	ID-PSPs	0.00938967	0.399061	0.0938967	0.122066	0.215962	85	0.28169	0.267606	0.286385	41
P40763	ID-PSPs	0.0181818	0.0766234	0.106494	0.15974	0.248052	59	0.333766	0.298701	0.0038961	0
P40967	ID-PSPs	0.02118	0.236006	0.102874	0.143722	0.257186	156	0.316188	0.29652	0.204236	10
P42566	ID-PSPs	0.0122768	0.464286	0.0993304	0.136161	0.203125	416	0.267857	0.25558	0.310268	52
P42568	ID-PSPs	0.0105634	0.665493	0.0669014	0.102113	0.163732	378	0.213028	0.197183	0.582746	117
P42768	ID-PSPs	0.00796813	0.768924	0.0896414	0.119522	0.169323	386	0.215139	0.201195	0.727092	110
P43243	ID-PSPs	0.0106257	0.571429	0.0920897	0.126328	0.180638	484	0.243211	0.22196	0.387249	73
P43354	ID-PSPs	0.0301003	0.279264	0.0869565	0.122074	0.214047	167	0.301003	0.270903	0.148829	14
P45973	ID-PSPs	0.0157068	0.403141	0.0575916	0.0942408	0.167539	77	0.246073	0.219895	0.193717	6
P46937	ID-PSPs	0.00198413	0.946429	0.0833333	0.105159	0.184524	477	0.22619	0.184524	0.849206	100
P48431	ID-PSPs	0.00315457	0.810726	0.0630915	0.0757098	0.192429	257	0.252366	0.173502	0.473186	18
P48443	ID-PSPs	0.0280778	0.159827	0.0993521	0.144708	0.233261	74	0.300216	0.265659	0.0777538	10
P49116	ID-PSPs	0.0251678	0.0989933	0.0939597	0.167785	0.248322	59	0.305369	0.281879	0.011745	0
P49790	ID-PSPs	0.0189831	0.542373	0.0467797	0.0772881	0.139661	800	0.213559	0.20339	0.23661	123
P49841	ID-PSPs	0.0214286	0.245238	0.0880952	0.135714	0.216667	103	0.307143	0.295238	0.130952	0
P50750	ID-PSPs	0.0188172	0.0806452	0.120968	0.172043	0.260753	30	0.349462	0.319892	0.0645161	0
P50995	ID-PSPs	0.0118812	0.407921	0.0732673	0.118812	0.190099	206	0.271287	0.237624	0.293069	116
P51114	ID-PSPs	0.00966184	0.412238	0.0628019	0.10789	0.206119	256	0.26409	0.243156	0.386473	48
P51532	ID-PSPs	0.00607165	0.550698	0.0856102	0.12629	0.204614	907	0.256831	0.223437	0.454159	260
P51608	ID-PSPs	0.00617284	0.962963	0.0473251	0.0679012	0.146091	468	0.170782	0.156379	0.895062	115
P51991	ID-PSPs	0.010582	0.47619	0.021164	0.0396825	0.108466	180	0.219577	0.201058	0.145503	171
P52597	ID-PSPs	0.0144578	0.0168675	0.0578313	0.0939759	0.195181	7	0.301205	0.26747	0	0
P52948	ID-PSPs	0.0110072	0.363786	0.103467	0.137039	0.197028	661	0.275729	0.259769	0.162906	242
P54274	ID-PSPs	0.0182232	0.403189	0.0774487	0.123007	0.198178	177	0.264237	0.234624	0.287016	16
P54725	ID-PSPs	0.00275482	0.628099	0.0743802	0.121212	0.209366	228	0.261708	0.23416	0.404959	56
P54727	ID-PSPs	0.00244499	0.611247	0.0660147	0.112469	0.188264	250	0.234719	0.212714	0.474328	129
P54821	ID-PSPs	0.00408163	0.481633	0.0938776	0.106122	0.183673	118	0.244898	0.22449	0.297959	0
P55036	ID-PSPs	0.0106101	0.464191	0.0901857	0.132626	0.228117	175	0.262599	0.228117	0.374005	34
P55072	ID-PSPs	0.0148883	0.1067	0.0856079	0.158809	0.24938	86	0.307692	0.282878	0.0719603	4
P55795	ID-PSPs	0.0111359	0.0868597	0.0512249	0.0801782	0.173719	39	0.287305	0.247216	0.00890869	58
P55884	ID-PSPs	0.00859951	0.234644	0.0626536	0.113022	0.197789	191	0.29484	0.275184	0.214988	84
P61006	ID-PSPs	0.0144928	0.0531401	0.0724638	0.164251	0.236715	11	0.338164	0.309179	0.0289855	0
P62995	ID-PSPs	0.00694444	0.739583	0.0173611	0.0381944	0.0798611	213	0.184028	0.170139	0.5	157
P67809	ID-PSPs	0	0.910494	0.0123457	0.0216049	0.0833333	295	0.157407	0.145062	0.848765	69
P68400	ID-PSPs	0.00511509	0.12532	0.084399	0.138107	0.253197	49	0.358056	0.319693	0.0409207	10
P78344	ID-PSPs	0.00992282	0.305402	0.124587	0.175303	0.246968	277	0.315325	0.281147	0.223815	46
P78352	ID-PSPs	0.00828729	0.116022	0.0718232	0.146409	0.223757	84	0.298343	0.285912	0.038674	0
P78364	ID-PSPs	0.0109562	0.734064	0.0826693	0.114542	0.194223	737	0.219124	0.197211	0.596614	203
P80723	ID-PSPs	0	1	0.00440529	0.00440529	0.0264317	227	0.030837	0.0264317	1	160
P81133	ID-PSPs	0.0208877	0.39295	0.0861619	0.126632	0.18799	301	0.272846	0.254569	0.236292	0
P83916	ID-PSPs	0.0108108	0.535135	0.0648649	0.0864865	0.167568	99	0.237838	0.221622	0.318919	48
P84022	ID-PSPs	0.0352941	0.162353	0.0870588	0.131765	0.218824	69	0.305882	0.282353	0.115294	0
P98179	ID-PSPs	0	0.624204	0.0254777	0.044586	0.10828	98	0.235669	0.216561	0.248408	61
Q00059	ID-PSPs	0.0162602	0.0731707	0.0894309	0.130081	0.195122	18	0.292683	0.264228	0	0
Q00613	ID-PSPs	0.0094518	0.440454	0.111531	0.143667	0.228733	233	0.281664	0.258979	0.336484	18
Q00994	ID-PSPs	0.018018	0.711712	0.0810811	0.135135	0.216216	79	0.252252	0.171171	0.558559	6
Q01085	ID-PSPs	0.016	0.168	0.0346667	0.0746667	0.178667	63	0.293333	0.261333	0.101333	6
Q01130	ID-PSPs	0	0.846154	0.0226244	0.0271493	0.0995475	187	0.158371	0.135747	0.728507	129
Q01844	ID-PSPs	0.00762195	0.920732	0.0213415	0.0259146	0.0807927	604	0.172256	0.140244	0.801829	406
Q01860	ID-PSPs	0.025	0.383333	0.0833333	0.108333	0.183333	138	0.263889	0.252778	0.258333	24
Q03111	ID-PSPs	0.0125224	0.645796	0.0608229	0.0733453	0.135957	361	0.189624	0.173524	0.593918	79
Q04206	ID-PSPs	0.0163339	0.544465	0.0780399	0.125227	0.197822	300	0.263158	0.245009	0.364791	73
Q04637	ID-PSPs	0.00813008	0.596623	0.0869293	0.126954	0.197624	954	0.24828	0.228268	0.518449	181
Q05086	ID-PSPs	0.0194286	0.088	0.106286	0.16	0.243429	77	0.339429	0.309714	0.0422857	32
Q05D60	ID-PSPs	0.0165563	0.357616	0.124172	0.165563	0.226821	216	0.274834	0.236755	0.165563	14
Q06124	ID-PSPs	0.0168634	0.143339	0.0708263	0.116358	0.215852	85	0.298482	0.274874	0.0337268	0
Q06787	ID-PSPs	0.00949367	0.405063	0.0601266	0.10443	0.197785	256	0.259494	0.243671	0.371835	32
Q07157	ID-PSPs	0.00343249	0.684783	0.0629291	0.101831	0.171625	1197	0.237986	0.227117	0.58238	42
Q07352	ID-PSPs	0.0236686	0.428994	0.10355	0.127219	0.156805	145	0.233728	0.218935	0.198225	8
Q07666	ID-PSPs	0.00451467	0.749436	0.0632054	0.0880361	0.1693	332	0.239278	0.209932	0.593679	133
Q07889	ID-PSPs	0.0127532	0.243061	0.0915229	0.156789	0.231808	324	0.309827	0.288822	0.228057	24
Q07955	ID-PSPs	0.00806452	0.544355	0.0241935	0.0524194	0.133065	135	0.225806	0.21371	0.41129	85
Q08211	ID-PSPs	0.0181102	0.12126	0.0826772	0.143307	0.232283	154	0.318898	0.294488	0.0448819	101
Q08378	ID-PSPs	0.00600801	0.558077	0.130841	0.1502	0.216956	836	0.236315	0.211615	0.3498	56
Q08379	ID-PSPs	0.010978	0.633733	0.118762	0.137725	0.205589	635	0.232535	0.206587	0.378244	72
Q09472	ID-PSPs	0.0211268	0.669014	0.0733223	0.104391	0.197183	1615	0.239022	0.190141	0.60522	353
Q0JRZ9	ID-PSPs	0.0111111	0.314815	0.0753086	0.12716	0.209877	255	0.277778	0.258025	0.245679	32
Q12888	ID-PSPs	0.0182556	0.800203	0.0780933	0.114097	0.191176	1578	0.228702	0.212475	0.725152	26
Q13094	ID-PSPs	0.00375235	0.675422	0.0769231	0.110694	0.155722	360	0.232645	0.217636	0.630394	2
Q13111	ID-PSPs	0.0219665	0.64749	0.0805439	0.110879	0.170502	619	0.218619	0.203975	0.426778	126
Q13136	ID-PSPs	0.00831947	0.624792	0.121464	0.153078	0.225458	751	0.257903	0.229617	0.419301	32
Q13148	ID-PSPs	0.0144928	0.309179	0.0507246	0.0845411	0.188406	128	0.275362	0.231884	0.171498	66
Q13151	ID-PSPs	0.00983607	0.334426	0.0327869	0.052459	0.127869	102	0.229508	0.219672	0.157377	121
Q13177	ID-PSPs	0.00954198	0.374046	0.0858779	0.14313	0.240458	196	0.299618	0.269084	0.276718	14
Q13185	ID-PSPs	0.0163934	0.442623	0.0710383	0.0983607	0.174863	81	0.245902	0.218579	0.224044	16
Q13263	ID-PSPs	0.0371257	0.34491	0.0862275	0.106587	0.185629	288	0.22994	0.210778	0.268263	112
Q13283	ID-PSPs	0.00214592	0.613734	0.0536481	0.083691	0.201717	286	0.263948	0.240343	0.55794	66
Q13402	ID-PSPs	0.0167043	0.0636569	0.105643	0.159819	0.234763	141	0.330926	0.308352	0.0293454	78
Q13439	ID-PSPs	0.00717489	0.382511	0.125561	0.167265	0.230493	853	0.261883	0.239013	0.116592	89
Q13501	ID-PSPs	0.0318182	0.509091	0.0795455	0.104545	0.170455	224	0.231818	0.209091	0.420455	26
Q13535	ID-PSPs	0.0238275	0.00907716	0.133132	0.187973	0.280635	24	0.365734	0.333585	0.00075643	0
Q13542	ID-PSPs	0.0166667	0.908333	0.0666667	0.125	0.191667	109	0.233333	0.208333	0.533333	0
Q13546	ID-PSPs	0.0149031	0.289121	0.0879285	0.140089	0.226528	194	0.305514	0.269747	0.222057	0
Q13555	ID-PSPs	0.0232975	0.191756	0.0842294	0.141577	0.215054	107	0.28853	0.270609	0.168459	0
Q13618	ID-PSPs	0.0130208	0.0677083	0.0950521	0.147135	0.260417	52	0.338542	0.296875	0.0221354	0
Q13627	ID-PSPs	0.0117955	0.53211	0.0707733	0.108781	0.192661	406	0.268676	0.235911	0.444299	90
Q13823	ID-PSPs	0.00547196	0.435021	0.0642955	0.113543	0.206566	318	0.27223	0.254446	0.320109	48
Q13950	ID-PSPs	0.00959693	0.71785	0.059501	0.0786948	0.161228	374	0.236084	0.211132	0.497121	69
Q14008	ID-PSPs	0.0147638	0.232776	0.107776	0.165846	0.255413	473	0.306102	0.277559	0.16437	62
Q14011	ID-PSPs	0	0.610465	0.0174419	0.0348837	0.110465	105	0.226744	0.203488	0.360465	83
Q14103	ID-PSPs	0.0084507	0.391549	0.0253521	0.0535211	0.11831	139	0.230986	0.208451	0.28169	107
Q14145	ID-PSPs	0.0432692	0.00320513	0.0769231	0.11859	0.237179	2	0.323718	0.290064	0	0
Q14149	ID-PSPs	0.0223642	0.284345	0.0841321	0.138445	0.232162	267	0.29606	0.269436	0.173589	0
Q14157	ID-PSPs	0.00183993	0.910764	0.0625575	0.0846366	0.138914	990	0.198712	0.183993	0.704692	206
Q14444	ID-PSPs	0.00423131	0.781382	0.0648801	0.0832158	0.170663	554	0.232722	0.207334	0.684062	83
Q14596	ID-PSPs	0.0207039	0.356108	0.100414	0.140787	0.231884	344	0.285714	0.266046	0.218427	58
Q14653	ID-PSPs	0.0140515	0.290398	0.11007	0.131148	0.217799	124	0.30445	0.288056	0.208431	6
Q14671	ID-PSPs	0.010118	0.434233	0.0834739	0.115514	0.200675	515	0.267285	0.246206	0.305228	163
Q14676	ID-PSPs	0.00957396	0.842508	0.0651029	0.09191	0.174725	1760	0.198181	0.189086	0.793202	24
Q14694	ID-PSPs	0.0137845	0.353383	0.0827068	0.129073	0.214286	282	0.285714	0.274436	0.281955	0
Q14739	ID-PSPs	0.0113821	0.162602	0.120325	0.17561	0.266667	100	0.401626	0.382114	0.112195	53
Q14781	ID-PSPs	0.0112782	0.851504	0.0789474	0.0977444	0.171053	453	0.195489	0.174812	0.716165	60
Q15007	ID-PSPs	0.00757576	0.550505	0.0909091	0.113636	0.184343	218	0.227273	0.204545	0.431818	12
Q15059	ID-PSPs	0.00688705	0.732782	0.0592287	0.0881543	0.173554	532	0.220386	0.19697	0.607438	232
Q15154	ID-PSPs	0.0143281	0.715415	0.0785573	0.11166	0.186265	1448	0.233696	0.210968	0.546443	66
Q15233	ID-PSPs	0.00424628	0.617834	0.0658174	0.0976645	0.186837	291	0.246285	0.197452	0.537155	124
Q15303	ID-PSPs	0.0443425	0.15367	0.0840979	0.136086	0.21789	201	0.307339	0.285168	0.0902141	6
Q15424	ID-PSPs	0.00874317	0.923497	0.0535519	0.0754098	0.137705	845	0.17377	0.15082	0.765027	156
Q15468	ID-PSPs	0.027195	0.400932	0.0971251	0.142191	0.221445	516	0.280497	0.258741	0.255633	6
Q15554	ID-PSPs	0.00553506	0.553506	0.0793358	0.110701	0.186347	300	0.236162	0.208487	0.48893	52
Q15561	ID-PSPs	0.0115207	0.237327	0.0668203	0.12212	0.193548	103	0.290323	0.267281	0.129032	30
Q15643	ID-PSPs	0.00606367	0.307731	0.129864	0.180394	0.249116	609	0.277918	0.253663	0.0864073	94
Q15648	ID-PSPs	0.0107527	0.671094	0.0727388	0.111954	0.184693	1061	0.228969	0.199873	0.619861	202
Q15717	ID-PSPs	0.00920245	0.0460123	0.0674847	0.125767	0.223926	15	0.315951	0.285276	0	0
Q15811	ID-PSPs	0.00871586	0.264962	0.0976177	0.145845	0.221964	456	0.287042	0.266705	0.131319	125
Q15910	ID-PSPs	0.0455764	0.301609	0.0563003	0.105898	0.170241	225	0.25067	0.233244	0.217158	32
Q16143	ID-PSPs	0	0.597015	0.0522388	0.0671642	0.19403	80	0.246269	0.216418	0.350746	20
Q16204	ID-PSPs	0.00632911	0.601266	0.0949367	0.128692	0.189873	285	0.227848	0.194093	0.504219	103
Q16236	ID-PSPs	0.00991736	0.342149	0.102479	0.142149	0.219835	207	0.280992	0.261157	0.206612	51
Q16630	ID-PSPs	0.00544465	0.798548	0.0526316	0.0816697	0.136116	440	0.197822	0.183303	0.669691	267
Q16637	ID-PSPs	0.0272109	0.57483	0.0578231	0.105442	0.156463	169	0.227891	0.207483	0.47619	43
Q17RY0	ID-PSPs	0.0150892	0.48011	0.0672154	0.112483	0.15775	350	0.252401	0.241427	0.352538	70
Q32P51	ID-PSPs	0.009375	0.428125	0.025	0.05	0.125	137	0.234375	0.215625	0.165625	90
Q3KP66	ID-PSPs	0.015083	0.6727	0.101056	0.119155	0.171946	446	0.220211	0.21267	0.491704	38
Q495M9	ID-PSPs	0.0151844	0.321041	0.140998	0.158351	0.214751	148	0.26898	0.240781	0.149675	12
Q4G0J3	ID-PSPs	0.00859107	0.455326	0.0635739	0.121993	0.199313	265	0.245704	0.226804	0.390034	22
Q53ET0	ID-PSPs	0.00577201	0.845599	0.113997	0.134199	0.186147	586	0.233766	0.210678	0.698413	90
Q53GS7	ID-PSPs	0.0143266	0.262178	0.10745	0.147564	0.229226	183	0.299427	0.266476	0.143266	10
Q53HL2	ID-PSPs	0.00714286	0.371429	0.103571	0.167857	0.232143	104	0.267857	0.253571	0.182143	0
Q5FBB7	ID-PSPs	0.026738	0.43672	0.0891266	0.130125	0.188948	245	0.247772	0.235294	0.299465	28
Q5T1M5	ID-PSPs	0.0073831	0.607055	0.0926989	0.124692	0.209188	740	0.247744	0.219852	0.413454	63
Q5T481	ID-PSPs	0.0162999	0.718011	0.0684597	0.0929095	0.158924	881	0.219234	0.200489	0.592502	76
Q5VSY0	ID-PSPs	0.00819672	0.601093	0.0983607	0.125683	0.18306	220	0.221311	0.20765	0.407104	14
Q6NZI2	ID-PSPs	0	0.461538	0.0974359	0.130769	0.230769	180	0.258974	0.24359	0.261538	86
Q6PIF6	ID-PSPs	0.0179584	0.0179584	0.115312	0.166352	0.246219	38	0.338847	0.314745	0.00330813	2
Q6SZW1	ID-PSPs	0.0248619	0.0538674	0.142265	0.176796	0.256906	39	0.31768	0.303867	0.031768	4
Q6UVJ0	ID-PSPs	0.0136986	0.292237	0.138508	0.17656	0.238965	192	0.284627	0.277017	0.120244	18
Q6ZMT4	ID-PSPs	0.0244421	0.347503	0.0733262	0.119022	0.208289	327	0.289054	0.265675	0.191286	50
Q6ZN16	ID-PSPs	0.0175171	0.146992	0.104341	0.161462	0.236101	193	0.31607	0.295506	0.10358	43
Q7KZ85	ID-PSPs	0.0127462	0.302433	0.0741599	0.121089	0.191194	522	0.279258	0.257822	0.216107	158
Q7Z3E1	ID-PSPs	0.0228311	0.228311	0.0700152	0.121766	0.21309	150	0.325723	0.295282	0.149163	0
Q7Z417	ID-PSPs	0.00143885	0.739568	0.0618705	0.100719	0.165468	514	0.223022	0.205755	0.523741	88
Q7Z434	ID-PSPs	0.0185185	0.740741	0.0851852	0.105556	0.181481	400	0.227778	0.216667	0.674074	12
Q7Z5Q1	ID-PSPs	0.0220713	0.336163	0.0730051	0.113752	0.186757	198	0.27674	0.251273	0.293718	52
Q7Z739	ID-PSPs	0.0034188	0.519658	0.0495726	0.0940171	0.17265	304	0.25812	0.241026	0.352137	83
Q86SQ0	ID-PSPs	0.0103751	0.597765	0.102953	0.138069	0.194733	749	0.255387	0.231445	0.252993	46
Q86U44	ID-PSPs	0.0224138	0.315517	0.1	0.146552	0.22069	183	0.275862	0.256897	0.177586	6
Q86WV6	ID-PSPs	0.0263852	0.0976253	0.174142	0.21372	0.271768	37	0.350923	0.335092	0.0158311	0
Q86YR5	ID-PSPs	0.0162963	0.426667	0.105185	0.127407	0.179259	288	0.247407	0.232593	0.345185	18
Q8IUD2	ID-PSPs	0.00358423	0.62276	0.121864	0.155914	0.22491	695	0.247312	0.214158	0.345878	50
Q8IWJ2	ID-PSPs	0.0112827	0.242874	0.137767	0.180523	0.249406	409	0.280285	0.258314	0.0908551	72
Q8IXH7	ID-PSPs	0.0186441	0.0559322	0.111864	0.162712	0.266102	33	0.347458	0.320339	0.0491525	24
Q8IXJ9	ID-PSPs	0.0188189	0.74562	0.0876055	0.110967	0.180402	1149	0.221934	0.204413	0.622972	54
Q8IY17	ID-PSPs	0.0189091	0.161455	0.109091	0.149818	0.250182	222	0.314182	0.291636	0.117091	20
Q8IY33	ID-PSPs	0.0154867	0.63385	0.0873894	0.105088	0.170354	573	0.207965	0.192478	0.588496	58
Q8IYB3	ID-PSPs	0.00110619	0.855088	0.0298673	0.0475664	0.0951327	773	0.113938	0.103982	0.847345	479
Q8N884	ID-PSPs	0.0229885	0.295019	0.0881226	0.124521	0.181992	154	0.260536	0.245211	0.287356	8
Q8NB46	ID-PSPs	0.0297398	0.0185874	0.140335	0.169145	0.240706	20	0.289963	0.274164	0.010223	0
Q8NC51	ID-PSPs	0.00245098	0.973039	0.0416667	0.0710784	0.127451	397	0.178922	0.169118	0.911765	94
Q8NC56	ID-PSPs	0.0139165	0.337972	0.119284	0.149105	0.222664	170	0.298211	0.27833	0.186879	95
Q8NE35	ID-PSPs	0.0157593	0.484241	0.0601719	0.0902579	0.166189	338	0.249284	0.224928	0.362464	127
Q8NFU5	ID-PSPs	0.0120192	0.132212	0.0985577	0.141827	0.230769	55	0.326923	0.302885	0.0817308	0
Q8NFZ5	ID-PSPs	0.02331	0.482517	0.114219	0.135198	0.195804	207	0.223776	0.202797	0.212121	32
Q8TB72	ID-PSPs	0.00938086	0.381801	0.0881801	0.125704	0.195122	407	0.263602	0.242964	0.246717	142
Q8TDY2	ID-PSPs	0.023212	0.184442	0.122334	0.174404	0.257215	294	0.305521	0.280427	0.065872	44
Q8WUM0	ID-PSPs	0.0155709	0.0346021	0.122837	0.180796	0.25346	40	0.33391	0.315744	0.0268166	36
Q8WV28	ID-PSPs	0.00657895	0.745614	0.0526316	0.0877193	0.157895	340	0.219298	0.20614	0.70614	2
Q8WXF1	ID-PSPs	0.00382409	0.609943	0.0669216	0.0956023	0.18738	319	0.244742	0.189293	0.525813	118
Q92547	ID-PSPs	0.0243101	0.277267	0.0900131	0.140604	0.221419	422	0.288436	0.273982	0.152431	6
Q92570	ID-PSPs	0.0319489	0.340256	0.108626	0.138978	0.196486	213	0.265176	0.249201	0.188498	94
Q92576	ID-PSPs	0.019127	0.721432	0.0681707	0.107896	0.187837	1471	0.231976	0.212359	0.454144	50
Q92777	ID-PSPs	0.00859107	0.441581	0.0721649	0.109966	0.190722	257	0.264605	0.237113	0.388316	134
Q92793	ID-PSPs	0.020475	0.6724	0.0708436	0.101556	0.189189	1642	0.232596	0.193694	0.614251	351
Q92804	ID-PSPs	0.00675676	0.949324	0.00337838	0.0168919	0.0405405	562	0.157095	0.14527	0.820946	326
Q92805	ID-PSPs	0.00260756	0.451108	0.125163	0.161669	0.228162	346	0.260756	0.230769	0.162973	14
Q92879	ID-PSPs	0.0144033	0.104938	0.102881	0.13786	0.22428	51	0.288066	0.244856	0.0246914	62
Q92973	ID-PSPs	0.0289532	0.0378619	0.128062	0.201559	0.288419	34	0.36637	0.336303	0.0211581	20
Q93074	ID-PSPs	0.0220487	0.315113	0.107028	0.144695	0.219568	686	0.285714	0.264125	0.235186	202
Q96AQ7	ID-PSPs	0.0252101	0.0588235	0.134454	0.159664	0.252101	14	0.336134	0.306723	0	0
Q96B97	ID-PSPs	0.00451128	0.67218	0.0766917	0.132331	0.193985	447	0.233083	0.219549	0.533835	36
Q96C19	ID-PSPs	0.00833333	0.225	0.0958333	0.129167	0.195833	54	0.2625	0.225	0.154167	26
Q96CN9	ID-PSPs	0.00516129	0.403871	0.140645	0.163871	0.216774	313	0.254194	0.24	0.24	41
Q96EP5	ID-PSPs	0.00982801	0.70516	0.019656	0.044226	0.120393	287	0.228501	0.208845	0.660934	82
Q96GD4	ID-PSPs	0.0145349	0.107558	0.116279	0.168605	0.255814	37	0.334302	0.30814	0.00581395	0
Q96L73	ID-PSPs	0.0367211	0.567136	0.0830861	0.113501	0.176558	1529	0.226632	0.209199	0.397626	28
Q96MT8	ID-PSPs	0.0142248	0.322902	0.12091	0.169275	0.230441	227	0.263158	0.231863	0.109531	36
Q96MU7	ID-PSPs	0.00687758	0.753783	0.0440165	0.0687758	0.136176	548	0.196699	0.182944	0.674003	162
Q96PK6	ID-PSPs	0.0044843	0.325859	0.0553064	0.064275	0.122571	218	0.216741	0.197309	0.12855	191
Q96PV0	ID-PSPs	0.0126582	0.539836	0.1035	0.139241	0.204021	725	0.265078	0.236039	0.384959	156
Q96QE5	ID-PSPs	0.0166667	0	0.119444	0.177778	0.255556	0	0.358333	0.333333	0	0
Q96RN5	ID-PSPs	0.0101523	0.564721	0.0875635	0.11802	0.209391	445	0.242386	0.208122	0.465736	296
Q99496	ID-PSPs	0.0238095	0.375	0.0952381	0.142857	0.208333	126	0.258929	0.229167	0.214286	0
Q99551	ID-PSPs	0.0200501	0	0.132832	0.20802	0.275689	0	0.363409	0.338346	0	2
Q99638	ID-PSPs	0.0255754	0.322251	0.11509	0.150895	0.230179	126	0.296675	0.276215	0.294118	0
Q99700	ID-PSPs	0.00837776	0.864433	0.0411272	0.0647372	0.140137	1135	0.189642	0.16527	0.790556	288
Q99729	ID-PSPs	0.0060241	0.421687	0.0271084	0.0572289	0.123494	140	0.237952	0.216867	0.343373	102
Q99873	ID-PSPs	0.0296496	0.0188679	0.0727763	0.134771	0.253369	7	0.366577	0.331536	0	0
Q9BR39	ID-PSPs	0.00574713	0.625	0.0732759	0.0962644	0.143678	435	0.20977	0.199713	0.435345	68
Q9BSI4	ID-PSPs	0.0266075	0.321508	0.124169	0.146341	0.226164	145	0.283814	0.263858	0.223947	0
Q9BTA9	ID-PSPs	0.00927357	0.819165	0.064915	0.0942813	0.162287	530	0.200927	0.183926	0.720247	50
Q9BYB0	ID-PSPs	0.00577701	0.680531	0.10052	0.124783	0.183709	1178	0.232236	0.224148	0.578278	232
Q9BYJ9	ID-PSPs	0.00536673	0.511628	0.0465116	0.0769231	0.16458	286	0.252236	0.232558	0.370304	99
Q9BYW2	ID-PSPs	0.0206708	0.625195	0.0702028	0.104134	0.171217	1603	0.230499	0.214509	0.441108	131
Q9BZK7	ID-PSPs	0.0214008	0.0992218	0.0700389	0.128405	0.206226	51	0.282101	0.266537	0.0622568	34
Q9GZV5	ID-PSPs	0.0075	0.8925	0.0925	0.115	0.1975	357	0.245	0.2	0.7925	34
Q9H0L4	ID-PSPs	0.00649351	0.720779	0.0746753	0.128247	0.230519	444	0.253247	0.202922	0.61039	120
Q9H211	ID-PSPs	0.018315	0.520147	0.100733	0.126374	0.197802	284	0.236264	0.212454	0.393773	71
Q9H3P2	ID-PSPs	0.00757576	0.63447	0.111742	0.138258	0.219697	335	0.263258	0.232955	0.460227	80
Q9H3S7	ID-PSPs	0.0103912	0.404034	0.111247	0.136919	0.221271	661	0.278729	0.256112	0.367971	133
Q9H5Q4	ID-PSPs	0.020202	0.030303	0.131313	0.186869	0.255051	12	0.34596	0.320707	0	0
Q9H6S1	ID-PSPs	0.0229592	0.142857	0.125	0.158163	0.22449	56	0.278061	0.260204	0.0178571	8
Q9H9J4	ID-PSPs	0.0196375	0.688822	0.0649547	0.0898792	0.153323	912	0.202417	0.185045	0.639728	62
Q9H9S0	ID-PSPs	0.0295082	0.268852	0.0688525	0.0852459	0.167213	82	0.259016	0.219672	0.196721	29
Q9HC35	ID-PSPs	0.019368	0.288481	0.0723751	0.132518	0.20897	283	0.280326	0.267074	0.254842	12
Q9HCE5	ID-PSPs	0.0219298	0.375	0.0789474	0.142544	0.177632	171	0.260965	0.247807	0.265351	50
Q9NP98	ID-PSPs	0	0.431438	0.0869565	0.117057	0.190635	129	0.267559	0.230769	0.277592	28
Q9NPI6	ID-PSPs	0.00515464	0.56701	0.108247	0.147766	0.226804	330	0.274914	0.252577	0.415808	12
Q9NPJ6	ID-PSPs	0.0037037	0.477778	0.122222	0.166667	0.244444	129	0.274074	0.237037	0.296296	0
Q9NQI0	ID-PSPs	0.0207182	0.374309	0.0607735	0.114641	0.186464	271	0.269337	0.247238	0.263812	8
Q9NQS7	ID-PSPs	0.00762527	0.843137	0.0784314	0.104575	0.167756	774	0.197168	0.178649	0.631808	292
Q9NR30	ID-PSPs	0.0114943	0.348659	0.0600255	0.118774	0.194125	273	0.252874	0.237548	0.312899	38
Q9NRR5	ID-PSPs	0.00166389	0.723794	0.0915141	0.134775	0.221298	435	0.254576	0.196339	0.520799	135
Q9NSC5	ID-PSPs	0	0.520776	0.0941828	0.119114	0.174515	188	0.229917	0.218837	0.368421	62
Q9NSU2	ID-PSPs	0.0254777	0.178344	0.146497	0.16879	0.232484	56	0.286624	0.270701	0.101911	0
Q9NUU7	ID-PSPs	0.0167364	0.0962343	0.0962343	0.156904	0.261506	46	0.322176	0.290795	0.0460251	0
Q9NUX5	ID-PSPs	0.0252366	0	0.118297	0.181388	0.272871	0	0.362776	0.343849	0	0
Q9NWB1	ID-PSPs	0.00503778	0.360202	0.0428212	0.0654912	0.138539	143	0.246851	0.229219	0.314861	8
Q9NYF0	ID-PSPs	0.0215311	0.578947	0.09689	0.113636	0.171053	484	0.215311	0.208134	0.436603	82
Q9NZI8	ID-PSPs	0.0103986	0.206239	0.0606586	0.135182	0.228769	119	0.277296	0.258232	0.0970537	12
Q9P1A6	ID-PSPs	0.0227704	0.590133	0.0768501	0.104364	0.166983	622	0.228653	0.204934	0.364326	34
Q9UBK2	ID-PSPs	0.0250627	0.606516	0.0814536	0.107769	0.141604	484	0.218045	0.210526	0.35213	97
Q9UBN7	ID-PSPs	0.0230453	0.265021	0.104527	0.139918	0.228807	322	0.290535	0.262551	0.241975	12
Q9UDY2	ID-PSPs	0.00336134	0.614286	0.0672269	0.105882	0.17563	731	0.241176	0.222689	0.467227	52
Q9UER7	ID-PSPs	0.0175676	0.643243	0.0972973	0.12973	0.17973	476	0.214865	0.202703	0.567568	83
Q9UGP4	ID-PSPs	0.0443787	0.544379	0.0976331	0.112426	0.180473	368	0.242604	0.226331	0.445266	22
Q9UH73	ID-PSPs	0.0186125	0.152284	0.0626058	0.113367	0.218274	90	0.292724	0.260575	0.0659898	0
Q9UHB7	ID-PSPs	0.00601892	0.809974	0.0558899	0.0782459	0.126397	942	0.173689	0.155632	0.771281	126
Q9UHD9	ID-PSPs	0	0.725962	0.0849359	0.139423	0.221154	453	0.25641	0.206731	0.463141	174
Q9UHV7	ID-PSPs	0.0285189	0.311868	0.0915363	0.128335	0.211132	678	0.287489	0.264489	0.204692	68
Q9UJY1	ID-PSPs	0.0153061	0.331633	0.0714286	0.0918367	0.188776	65	0.280612	0.255102	0.0816327	12
Q9UKA9	ID-PSPs	0.00376648	0.0715631	0.107345	0.156309	0.258004	38	0.322034	0.295669	0.00753296	20
Q9ULU4	ID-PSPs	0.0236088	0.597808	0.0615514	0.0994941	0.166948	709	0.221754	0.197302	0.509275	126
Q9UM73	ID-PSPs	0.0240741	0.17037	0.101235	0.141975	0.22284	276	0.298148	0.27284	0.112346	50
Q9UMX0	ID-PSPs	0	0.811545	0.098472	0.132428	0.21562	478	0.249576	0.193548	0.589134	129
Q9UN81	ID-PSPs	0.0118343	0.301775	0.0828402	0.139053	0.201183	102	0.260355	0.227811	0.127219	2
Q9UN86	ID-PSPs	0.00207469	0.620332	0.0539419	0.0809129	0.184647	299	0.248963	0.224066	0.580913	102
Q9UNE7	ID-PSPs	0.0264026	0.188119	0.0858086	0.138614	0.194719	57	0.267327	0.244224	0.0660066	0
Q9UPQ9	ID-PSPs	0.00818331	0.89689	0.0545554	0.0731042	0.128205	1644	0.187125	0.166939	0.789416	155
Q9UPU9	ID-PSPs	0.0167131	0.498607	0.111421	0.150418	0.21727	358	0.268802	0.240947	0.311978	12
Q9Y2X0	ID-PSPs	0.0342075	0.0421893	0.141391	0.1813	0.27366	37	0.334094	0.309008	0.0376283	0
Q9Y2X7	ID-PSPs	0.0170828	0.354796	0.115637	0.143233	0.208936	270	0.260184	0.247043	0.214192	4
Q9Y4P8	ID-PSPs	0.030837	0.0352423	0.103524	0.151982	0.235683	16	0.312775	0.290749	0.0176211	4
Q9Y572	ID-PSPs	0.0173745	0.469112	0.0965251	0.111969	0.210425	243	0.277992	0.250965	0.380309	0
Q9Y5A9	ID-PSPs	0.00518135	0.44905	0.0535406	0.0932642	0.164076	260	0.246978	0.229706	0.362694	33
Q9Y5K6	ID-PSPs	0.00625978	0.513302	0.0892019	0.143975	0.205008	328	0.259781	0.251956	0.339593	38
Q9Y6A5	ID-PSPs	0.0178998	0.750597	0.0871122	0.106205	0.176611	629	0.211217	0.194511	0.631265	16
Q9Y6I9	ID-PSPs	0.0159744	0.316294	0.115016	0.153355	0.223642	99	0.316294	0.297125	0.297125	40
Q9Y6N9	ID-PSPs	0.00724638	0.157609	0.0960145	0.15942	0.26087	87	0.322464	0.302536	0.076087	22
Q9Y6Q9	ID-PSPs	0.011236	0.786517	0.0779494	0.108146	0.199438	1120	0.245787	0.195927	0.679073	89
A1A4G5	noID-PSPs	0.0280899	0.544944	0.0561798	0.0730337	0.117978	97	0.191011	0.168539	0.280899	2
A4D1B5	noID-PSPs	0.0257611	0	0.139344	0.197892	0.283372	0	0.379391	0.359485	0	0
O00410	noID-PSPs	0.023701	0.00638104	0.117593	0.172288	0.278031	7	0.35278	0.314494	0	2
O00585	noID-PSPs	0.0447761	0.38806	0.104478	0.141791	0.186567	52	0.223881	0.208955	0.30597	0
O14744	noID-PSPs	0.0188383	0.00156986	0.0957614	0.147567	0.233909	1	0.339089	0.317111	0	0
O14773	noID-PSPs	0.0159858	0.0124334	0.111901	0.136767	0.218472	7	0.314387	0.305506	0	0
O14810	noID-PSPs	0.00746269	0.962687	0.0597015	0.0970149	0.179104	129	0.208955	0.156716	0.731343	18
O14893	noID-PSPs	0.0285714	0.0821429	0.117857	0.146429	0.242857	23	0.310714	0.292857	0.0107143	0
O14980	noID-PSPs	0.0186741	0.0102708	0.11578	0.186741	0.295051	11	0.386555	0.35014	0	0
O14983	noID-PSPs	0.023976	0.000999001	0.0969031	0.166833	0.280719	1	0.352647	0.323676	0	0
O15067	noID-PSPs	0.0216741	0.0979073	0.110613	0.133782	0.230942	131	0.298954	0.280269	0.0231689	0
O15116	noID-PSPs	0	0	0.135338	0.218045	0.315789	0	0.360902	0.345865	0	0
O15273	noID-PSPs	0.0299401	0.287425	0.113772	0.137725	0.227545	48	0.275449	0.239521	0.0479042	0
O15294	noID-PSPs	0.0210325	0.00764818	0.104207	0.16348	0.244742	8	0.32696	0.299235	0.00191205	0
O15392	noID-PSPs	0.0422535	0.0422535	0.0774648	0.112676	0.147887	6	0.246479	0.225352	0	6
O43791	noID-PSPs	0.0347594	0.0187166	0.0962567	0.128342	0.237968	7	0.328877	0.291444	0.013369	0
O60760	noID-PSPs	0.0150754	0	0.115578	0.18593	0.261307	0	0.376884	0.346734	0	0
O95631	noID-PSPs	0.0678808	0.0182119	0.057947	0.0927152	0.162252	11	0.241722	0.225166	0.00165563	4
P01116	noID-PSPs	0.026455	0	0.0634921	0.142857	0.253968	0	0.333333	0.306878	0	0
P01579	noID-PSPs	0.0180723	0.0722892	0.0843373	0.138554	0.222892	12	0.337349	0.307229	0.0120482	0
P01857	noID-PSPs	0.0272727	0.0939394	0.0787879	0.0939394	0.206061	31	0.287879	0.281818	0.00606061	2
P02511	noID-PSPs	0	0.2	0.0857143	0.137143	0.211429	35	0.314286	0.302857	0.154286	2
P02649	noID-PSPs	0.00630915	0.107256	0.129338	0.135647	0.236593	34	0.287066	0.26183	0.0189274	16
P02745	noID-PSPs	0.0204082	0.432653	0.0612245	0.114286	0.204082	106	0.281633	0.265306	0.367347	4
P02792	noID-PSPs	0.00571429	0	0.154286	0.171429	0.234286	0	0.325714	0.297143	0	0
P04075	noID-PSPs	0.021978	0.0137363	0.0934066	0.148352	0.21978	5	0.285714	0.274725	0	0
P05062	noID-PSPs	0.0247253	0	0.0906593	0.142857	0.222527	0	0.288462	0.269231	0	0
P05198	noID-PSPs	0.015873	0.133333	0.0793651	0.149206	0.269841	42	0.333333	0.301587	0.101587	2
P06493	noID-PSPs	0.003367	0	0.121212	0.195286	0.282828	0	0.380471	0.353535	0	0
P06730	noID-PSPs	0.0184332	0.138249	0.078341	0.129032	0.198157	30	0.299539	0.285714	0.133641	36
P07237	noID-PSPs	0.0137795	0.0728346	0.0905512	0.135827	0.206693	37	0.305118	0.295276	0.0590551	26
P07320	noID-PSPs	0.0344828	0	0.0977011	0.132184	0.195402	0	0.333333	0.304598	0	0
P07737	noID-PSPs	0.0214286	0	0.0857143	0.121429	0.25	0	0.328571	0.292857	0	0
P0C0S8	noID-PSPs	0	0.192308	0.123077	0.169231	0.238462	25	0.269231	0.261538	0.107692	6
P0CG48	noID-PSPs	0	0.0905109	0.118248	0.210219	0.277372	62	0.316788	0.30365	0	0
P0DP25	noID-PSPs	0	0.395973	0.0604027	0.114094	0.228188	59	0.295302	0.228188	0.127517	0
P0DPB6	noID-PSPs	0.0225564	0.24812	0.0827068	0.120301	0.218045	33	0.278195	0.233083	0.075188	0
P0DPK4	noID-PSPs	0.139831	0.0508475	0.0508475	0.0550847	0.110169	12	0.194915	0.182203	0.00423729	0
P10644	noID-PSPs	0.0104987	0.125984	0.0813648	0.136483	0.233596	48	0.314961	0.296588	0.0839895	0
P11021	noID-PSPs	0.0030581	0.198777	0.0795107	0.143731	0.238532	130	0.296636	0.279817	0.0779817	0
P11234	noID-PSPs	0.00970874	0.038835	0.0728155	0.11165	0.218447	8	0.300971	0.276699	0	4
P13639	noID-PSPs	0.0198135	0.004662	0.0850816	0.148019	0.261072	4	0.334499	0.301865	0	4
P14207	noID-PSPs	0.0705882	0	0.105882	0.117647	0.192157	0	0.298039	0.262745	0	0
P15018	noID-PSPs	0.029703	0	0.148515	0.19802	0.282178	0	0.351485	0.341584	0	0
P16104	noID-PSPs	0	0.265734	0.111888	0.153846	0.223776	38	0.258741	0.251748	0.160839	31
P17612	noID-PSPs	0.00569801	0.00854701	0.0911681	0.150997	0.22792	3	0.356125	0.336182	0.002849	0
P25788	noID-PSPs	0.0156863	0.0901961	0.0705882	0.12549	0.243137	23	0.337255	0.301961	0.0509804	2
P27635	noID-PSPs	0.0373832	0	0.0560748	0.121495	0.21028	0	0.299065	0.266355	0	0
P28070	noID-PSPs	0.00378788	0.00378788	0.0909091	0.136364	0.25	1	0.356061	0.306818	0	0
P30153	noID-PSPs	0.0237691	0	0.137521	0.190153	0.302207	0	0.358234	0.334465	0	0
P30876	noID-PSPs	0.0212947	0.0229983	0.0851789	0.160136	0.252981	27	0.336457	0.301533	0.00851789	4
P31689	noID-PSPs	0.0327456	0.13602	0.0680101	0.130982	0.221662	54	0.282116	0.251889	0.0881612	0
P32455	noID-PSPs	0.0152027	0.121622	0.111486	0.158784	0.243243	72	0.315878	0.285473	0.0287162	8
P33993	noID-PSPs	0.015299	0.0236439	0.0987483	0.147427	0.257302	17	0.324061	0.292072	0	10
P35573	noID-PSPs	0.0248042	0.0195822	0.0966057	0.156005	0.238251	30	0.342689	0.321149	0	0
P37840	noID-PSPs	0	0.357143	0.0285714	0.0428571	0.207143	50	0.25	0.221429	0.257143	26
P46777	noID-PSPs	0.013468	0.191919	0.0505051	0.0942761	0.20202	57	0.309764	0.272727	0.043771	0
P46781	noID-PSPs	0.00515464	0.154639	0.118557	0.175258	0.257732	30	0.324742	0.314433	0.103093	0
P46926	noID-PSPs	0.0103806	0.0207612	0.083045	0.145329	0.242215	6	0.352941	0.321799	0.0138408	0
P47804	noID-PSPs	0.0309278	0	0.151203	0.195876	0.278351	0	0.391753	0.364261	0	20
P47893	noID-PSPs	0.0311526	0	0.158879	0.199377	0.323988	0	0.420561	0.380062	0	0
P49721	noID-PSPs	0.0149254	0	0.124378	0.18408	0.263682	0	0.368159	0.338308	0	0
P49765	noID-PSPs	0.0386473	0.444444	0.0772947	0.0966184	0.202899	92	0.222222	0.198068	0.42029	70
P49913	noID-PSPs	0.0235294	0.117647	0.117647	0.164706	0.252941	20	0.317647	0.294118	0.0529412	0
P50613	noID-PSPs	0.0144509	0.0433526	0.144509	0.202312	0.268786	15	0.355491	0.33237	0.00289017	0
P51452	noID-PSPs	0.0216216	0	0.108108	0.156757	0.243243	0	0.318919	0.291892	0	0
P51575	noID-PSPs	0.0275689	0	0.0877193	0.142857	0.250627	0	0.365915	0.348371	0	0
P52292	noID-PSPs	0.0113422	0.183365	0.0982987	0.168242	0.266541	97	0.323251	0.308129	0.10586	0
P55008	noID-PSPs	0	0.129252	0.129252	0.176871	0.244898	19	0.312925	0.258503	0.0680272	0
P55344	noID-PSPs	0.0346821	0	0.0924855	0.16185	0.277457	0	0.462428	0.404624	0	0
P55854	noID-PSPs	0.00970874	0.679612	0.0582524	0.106796	0.203883	70	0.262136	0.223301	0.436893	0
P57678	noID-PSPs	0.0293006	0	0.152174	0.191871	0.281664	0	0.367675	0.346881	0	0
P59534	noID-PSPs	0.0207101	0	0.147929	0.251479	0.325444	0	0.470414	0.434911	0	0
P60228	noID-PSPs	0.0157303	0.00224719	0.116854	0.170787	0.260674	1	0.375281	0.34382	0	0
P60842	noID-PSPs	0.00985222	0.0665025	0.08867	0.172414	0.283251	27	0.35468	0.312808	0.0517241	0
P61081	noID-PSPs	0.0273224	0.0273224	0.103825	0.163934	0.229508	5	0.327869	0.311475	0	10
P61278	noID-PSPs	0.0431034	0.232759	0.146552	0.155172	0.198276	27	0.258621	0.232759	0.155172	0
P62380	noID-PSPs	0.0268817	0	0.0860215	0.166667	0.27957	0	0.360215	0.344086	0	0
P62491	noID-PSPs	0.00925926	0.134259	0.0740741	0.143519	0.240741	29	0.319444	0.300926	0.0740741	0
P62495	noID-PSPs	0.00915332	0.01373	0.0983982	0.162471	0.251716	6	0.343249	0.322654	0	0
P62750	noID-PSPs	0	0.435897	0.0705128	0.141026	0.217949	68	0.269231	0.25641	0.365385	48
P62877	noID-PSPs	0.0740741	0.00925926	0.037037	0.0833333	0.185185	1	0.287037	0.259259	0	0
P62910	noID-PSPs	0.0148148	0.111111	0.0740741	0.140741	0.244444	15	0.303704	0.274074	0	0
P62913	noID-PSPs	0.0224719	0.0280899	0.0730337	0.157303	0.224719	5	0.308989	0.292135	0.0168539	0
P62987	noID-PSPs	0.0390625	0.078125	0.101562	0.179688	0.242188	10	0.28125	0.265625	0.015625	0
P62993	noID-PSPs	0.00921659	0	0.0645161	0.105991	0.193548	0	0.327189	0.304147	0	0
P63165	noID-PSPs	0.00990099	0.485149	0.0693069	0.118812	0.217822	49	0.277228	0.237624	0.227723	0
P63244	noID-PSPs	0.0252366	0.00315457	0.0883281	0.148265	0.233438	1	0.318612	0.302839	0	6
P63279	noID-PSPs	0.0253165	0	0.0822785	0.139241	0.202532	0	0.303797	0.278481	0	0
P68106	noID-PSPs	0.0185185	0.0648148	0.0648148	0.12037	0.212963	7	0.287037	0.259259	0	0
P68431	noID-PSPs	0.0147059	0.338235	0.0882353	0.139706	0.205882	46	0.257353	0.235294	0.242647	0
P78317	noID-PSPs	0.0473684	0.473684	0.0578947	0.115789	0.210526	90	0.236842	0.226316	0.273684	0
P84090	noID-PSPs	0.0288462	0	0.0865385	0.144231	0.230769	0	0.336538	0.298077	0	0
Q03135	noID-PSPs	0.0168539	0	0.0730337	0.179775	0.280899	0	0.41573	0.398876	0	0
Q12988	noID-PSPs	0.0133333	0.0666667	0.106667	0.193333	0.28	10	0.346667	0.333333	0.02	0
Q13347	noID-PSPs	0.0215385	0.00615385	0.0615385	0.110769	0.2	2	0.313846	0.289231	0	0
Q13541	noID-PSPs	0.0169492	1	0.0508475	0.0932203	0.169492	118	0.211864	0.177966	0.898305	0
Q13702	noID-PSPs	0.0509709	0	0.131068	0.157767	0.237864	0	0.315534	0.283981	0	0
Q14232	noID-PSPs	0.0163934	0	0.114754	0.17377	0.288525	0	0.367213	0.344262	0	0
Q14974	noID-PSPs	0.0262557	0.00456621	0.115297	0.171233	0.275114	4	0.336758	0.309361	0	0
Q15286	noID-PSPs	0.0248756	0.00497512	0.0696517	0.134328	0.243781	1	0.328358	0.313433	0	2
Q15370	noID-PSPs	0.0169492	0.355932	0.0847458	0.127119	0.20339	42	0.271186	0.245763	0.152542	0
Q15620	noID-PSPs	0.0321543	0	0.128617	0.196141	0.344051	0	0.488746	0.437299	0	0
Q15691	noID-PSPs	0.011194	0.276119	0.0820896	0.130597	0.227612	74	0.317164	0.294776	0.149254	4
Q16082	noID-PSPs	0.00549451	0.263736	0.0989011	0.120879	0.203297	48	0.28022	0.274725	0.0934066	8
Q71U36	noID-PSPs	0.0266075	0.059867	0.0709534	0.13082	0.228381	27	0.323725	0.301552	0.0221729	18
Q8TCB0	noID-PSPs	0.027027	0	0.114865	0.198198	0.274775	0	0.362613	0.346847	0	0
Q8TCF1	noID-PSPs	0.0597015	0	0.0858209	0.13806	0.19403	0	0.272388	0.253731	0	0
Q8WXD5	noID-PSPs	0.0179641	0.0538922	0.0838323	0.137725	0.251497	9	0.317365	0.281437	0	0
Q92499	noID-PSPs	0.022973	0.0256757	0.0824324	0.139189	0.232432	19	0.312162	0.290541	0.00405405	2
Q969L4	noID-PSPs	0.00813008	0.00813008	0.0731707	0.154472	0.276423	1	0.341463	0.325203	0	0
Q96BY2	noID-PSPs	0.011396	0.00569801	0.145299	0.190883	0.279202	2	0.339031	0.310541	0	2
Q96LT7	noID-PSPs	0.018711	0	0.116424	0.191268	0.280665	0	0.363825	0.338877	0	0
Q9BS26	noID-PSPs	0.0172414	0.0591133	0.091133	0.155172	0.236453	24	0.342365	0.320197	0.0418719	0
Q9BZP6	noID-PSPs	0.0252101	0.0105042	0.0798319	0.132353	0.193277	5	0.323529	0.306723	0	28
Q9GZQ8	noID-PSPs	0	0.016	0.088	0.152	0.288	2	0.376	0.336	0	0
Q9H4G4	noID-PSPs	0.012987	0.149351	0.0519481	0.0649351	0.149351	23	0.25974	0.24026	0.00649351	0
Q9H840	noID-PSPs	0.0152672	0.137405	0.0992366	0.145038	0.244275	18	0.312977	0.29771	0.0229008	16
Q9H9Y6	noID-PSPs	0.0255507	0.0185022	0.0995595	0.155066	0.261674	21	0.365639	0.326872	0.00176211	0
Q9UBQ7	noID-PSPs	0.0213415	0	0.125	0.179878	0.268293	0	0.320122	0.301829	0	0
Q9UHD2	noID-PSPs	0.0150892	0	0.105624	0.17284	0.264746	0	0.351166	0.320988	0	8
Q9UIV1	noID-PSPs	0.0210526	0.0280702	0.101754	0.154386	0.238596	8	0.364912	0.329825	0.00701754	0
Q9UKF6	noID-PSPs	0.0175439	0.0116959	0.0979532	0.175439	0.27924	8	0.355263	0.317251	0	0
Q9UKV8	noID-PSPs	0.0256112	0.0616997	0.0710128	0.126892	0.232829	53	0.317811	0.293364	0.0151339	0
Q9UM07	noID-PSPs	0.0286576	0.0316742	0.0980392	0.14178	0.245852	21	0.330317	0.303167	0.0015083	0
Q9UPT9	noID-PSPs	0.0495238	0.00952381	0.0914286	0.140952	0.207619	5	0.304762	0.281905	0	0
Q9Y2L1	noID-PSPs	0.019833	0.091858	0.0949896	0.162839	0.24739	88	0.311065	0.2881	0.0302714	4
Q9Y6J8	noID-PSPs	0.028754	0.00319489	0.118211	0.198083	0.27476	1	0.364217	0.341853	0	8
A0A075B6I9	non-PSPs	0.034188	0	0.119658	0.128205	0.179487	0	0.290598	0.282051	0	2
A0A075B6N2	non-PSPs	0.027027	0	0.135135	0.171171	0.261261	0	0.342342	0.306306	0	0
A0A075B6R0	non-PSPs	0.0169492	0	0.110169	0.152542	0.211864	0	0.338983	0.330508	0	0
A0A075B6T7	non-PSPs	0.0151515	0	0.151515	0.189394	0.242424	0	0.356061	0.340909	0	0
A0A075B6W5	non-PSPs	0.0247934	0	0.0661157	0.140496	0.198347	0	0.322314	0.305785	0	0
A0A087WSZ9	non-PSPs	0.0178571	0	0.125	0.160714	0.241071	0	0.339286	0.321429	0	0
A0A087WT03	non-PSPs	0.0275229	0	0.0733945	0.165138	0.256881	0	0.33945	0.311927	0	0
A0A087WTH1	non-PSPs	0.0555556	0	0.148148	0.222222	0.296296	0	0.361111	0.342593	0	0
A0A087WV53	non-PSPs	0.012605	0.189076	0.0630252	0.117647	0.214286	45	0.277311	0.268908	0.00840336	0
A0A087WVF3	non-PSPs	0.0236794	0.309654	0.0874317	0.125683	0.193078	170	0.275046	0.253188	0.229508	4
A0A087WW87	non-PSPs	0.0165289	0.0247934	0.132231	0.173554	0.264463	3	0.355372	0.322314	0	0
A0A087WXM9	non-PSPs	0.0187668	0.407507	0.0723861	0.10992	0.179625	152	0.235925	0.22252	0.302949	8
A0A087X1C5	non-PSPs	0.0174757	0.0194175	0.128155	0.159223	0.266019	10	0.351456	0.330097	0.0038835	0
A0A096LP49	non-PSPs	0.0244591	0.774224	0.084666	0.0950141	0.152399	823	0.202258	0.19285	0.530574	28
A0A0A6YYD4	non-PSPs	0.0322581	0	0.120968	0.16129	0.225806	0	0.330645	0.298387	0	0
A0A0B4J234	non-PSPs	0.0267857	0	0.116071	0.133929	0.25	0	0.383929	0.366071	0	0
A0A0B4J244	non-PSPs	0.0175439	0	0.114035	0.131579	0.236842	0	0.368421	0.342105	0	0
A0A0B4J248	non-PSPs	0.0185185	0	0.111111	0.12963	0.212963	0	0.361111	0.324074	0	0
A0A0B4J277	non-PSPs	0.0363636	0	0.127273	0.181818	0.254545	0	0.345455	0.336364	0	0
A0A0B4J280	non-PSPs	0.0190476	0	0.0952381	0.142857	0.257143	0	0.371429	0.333333	0	0
A0A0B4J2D5	non-PSPs	0.0223881	0.0820896	0.0783582	0.123134	0.242537	22	0.283582	0.268657	0.011194	6
A0A0B4J2F2	non-PSPs	0.0242656	0.197957	0.126437	0.158365	0.229885	155	0.293742	0.275862	0.083014	30
A0A0D9SF12	non-PSPs	0.0344828	0	0.137931	0.172414	0.248276	0	0.351724	0.331034	0	12
A0A0J9YWL9	non-PSPs	0.0120846	0.796576	0.0785498	0.0906344	0.237664	791	0.274924	0.217523	0.69285	4
A0A0J9YXQ4	non-PSPs	0.0123648	0.502318	0.0788253	0.0942813	0.159196	325	0.210201	0.196291	0.432767	211
A0A0U1RQE8	non-PSPs	0.0231788	0.00331126	0.10596	0.155629	0.254967	1	0.354305	0.317881	0	0
A0A0U1RQF7	non-PSPs	0.0243902	0.569106	0.0650407	0.097561	0.170732	70	0.227642	0.211382	0.382114	14
A0A0U1RQI7	non-PSPs	0.0380228	0.396388	0.0760456	0.0874525	0.173004	417	0.219582	0.156844	0.140684	0
A0A0U1RQS6	non-PSPs	0.0508475	0.282486	0.118644	0.118644	0.20339	50	0.225989	0.214689	0.186441	60
A0A0U1RR37	non-PSPs	0.00537634	0.83871	0.0698925	0.0698925	0.134409	156	0.204301	0.177419	0.612903	26
A0A0U1RRI6	non-PSPs	0.0418118	0.393728	0.0627178	0.0766551	0.163763	113	0.219512	0.209059	0.271777	19
A0A140G945	non-PSPs	0.0115607	0.109827	0.0867052	0.132948	0.202312	19	0.323699	0.312139	0.0982659	0
A0A1B0GTH6	non-PSPs	0.020436	0.175749	0.104905	0.140327	0.197548	129	0.273842	0.26158	0.0762943	61
A0A1B0GTI1	non-PSPs	0	0.919786	0.0962567	0.122995	0.165775	172	0.203209	0.187166	0.834225	16
A0A1B0GTI8	non-PSPs	0.0481283	0	0.192513	0.240642	0.342246	0	0.475936	0.454545	0	0
A0A1B0GTK4	non-PSPs	0.0331492	0.0110497	0.127072	0.176796	0.265193	2	0.353591	0.325967	0	0
A0A1B0GTL2	non-PSPs	0.021164	0.248677	0.111111	0.137566	0.201058	47	0.253968	0.238095	0.121693	4
A0A1B0GTR0	non-PSPs	0.0496894	0.0124224	0.149068	0.198758	0.273292	2	0.354037	0.31677	0	0
A0A1B0GTR3	non-PSPs	0	1	0.0462963	0.0555556	0.111111	108	0.12037	0.101852	1	12
A0A1B0GTR4	non-PSPs	0.203704	0	0	0	0.00925926	0	0.0185185	0.00925926	0	108
A0A1B0GTS1	non-PSPs	0.012012	0.51952	0.0660661	0.102102	0.177177	173	0.246246	0.219219	0.402402	6
A0A1B0GTU1	non-PSPs	0.0173913	0.750311	0.0782609	0.104348	0.206211	604	0.236025	0.218634	0.546584	14
A0A1B0GTW7	non-PSPs	0.036802	0.0304569	0.143401	0.164975	0.234772	24	0.300761	0.284264	0.00126904	36
A0A1B0GTY4	non-PSPs	0.0451977	0	0.124294	0.186441	0.254237	0	0.384181	0.372881	0	0
A0A1B0GTZ2	non-PSPs	0.003367	0.417508	0.124579	0.161616	0.228956	124	0.282828	0.23569	0.13468	4
A0A1B0GU29	non-PSPs	0.0263158	0.236842	0.157895	0.177632	0.217105	36	0.309211	0.302632	0.138158	6
A0A1B0GUA5	non-PSPs	0.00970874	0.00970874	0.165049	0.184466	0.262136	1	0.339806	0.320388	0	0
A0A1B0GUA6	non-PSPs	0.0199005	0.676617	0.0696517	0.114428	0.199005	136	0.223881	0.18408	0.283582	4
A0A1B0GUA7	non-PSPs	0.0421687	0	0.150602	0.210843	0.253012	0	0.319277	0.313253	0	0
A0A1B0GUA9	non-PSPs	0.0141509	0.966981	0.0801887	0.0943396	0.150943	205	0.169811	0.150943	0.90566	0
A0A1B0GUC4	non-PSPs	0	0.740741	0.0740741	0.12037	0.194444	80	0.25	0.222222	0.416667	0
A0A1B0GUJ8	non-PSPs	0.0196078	0.352941	0.102941	0.151961	0.25	72	0.29902	0.27451	0.254902	4
A0A1B0GUS0	non-PSPs	0.027027	0.563063	0.108108	0.130631	0.184685	125	0.238739	0.225225	0.382883	6
A0A1B0GUS4	non-PSPs	0.0194805	0.038961	0.0649351	0.136364	0.201299	6	0.292208	0.272727	0	0
A0A1B0GUT2	non-PSPs	0.0555556	0.601852	0.0740741	0.0925926	0.138889	65	0.166667	0.157407	0.231481	0
A0A1B0GUU1	non-PSPs	0.0207407	0.0444444	0.146667	0.155556	0.231111	30	0.306667	0.294815	0.00888889	28
A0A1B0GUV7	non-PSPs	0.05	0.35	0.1	0.141667	0.166667	42	0.241667	0.233333	0.166667	0
A0A1B0GUW6	non-PSPs	0.0250836	0.697324	0.0802676	0.106187	0.16388	834	0.214047	0.204013	0.538462	142
A0A1B0GUX0	non-PSPs	0.0170455	0.164773	0.113636	0.142045	0.210227	29	0.323864	0.289773	0.0568182	36
A0A1B0GUY1	non-PSPs	0	0.898246	0.077193	0.0947368	0.122807	256	0.164912	0.150877	0.870175	64
A0A1B0GV85	non-PSPs	0.0171103	0.477186	0.0893536	0.121673	0.203422	251	0.260456	0.245247	0.298479	0
A0A1B0GVD1	non-PSPs	0.0359712	0	0.122302	0.179856	0.280576	0	0.417266	0.366906	0	0
A0A1B0GVG4	non-PSPs	0.0213675	0.773504	0.0897436	0.0982906	0.149573	181	0.166667	0.149573	0.534188	100
A0A1B0GVH4	non-PSPs	0.0318182	0	0.0909091	0.127273	0.245455	0	0.345455	0.309091	0	0
A0A1B0GVH6	non-PSPs	0.00615385	0.193846	0.0769231	0.113846	0.166154	63	0.267692	0.252308	0.0861538	4
A0A1B0GVH7	non-PSPs	0.011976	0.0698603	0.0778443	0.145709	0.229541	35	0.319361	0.289421	0.0419162	0
A0A1B0GVM6	non-PSPs	0.0238095	0.34127	0.0873016	0.126984	0.198413	43	0.246032	0.238095	0.206349	4
A0A1B0GVN3	non-PSPs	0.0150943	0.0264151	0.0943396	0.154717	0.222642	7	0.320755	0.298113	0	8
A0A1B0GVQ3	non-PSPs	0.0178571	1	0.0654762	0.077381	0.125	168	0.172619	0.14881	0.964286	70
A0A1B0GVS7	non-PSPs	0.0846561	0.153439	0.0899471	0.137566	0.190476	29	0.243386	0.216931	0.021164	6
A0A1B0GVZ9	non-PSPs	0.0408163	0	0.142857	0.208163	0.297959	0	0.42449	0.379592	0	4
A0A1B0GW35	non-PSPs	0.0348837	0	0.122093	0.174419	0.273256	0	0.406977	0.383721	0	0
A0A1B0GW64	non-PSPs	0.0227273	0.598485	0.0833333	0.128788	0.25	79	0.30303	0.295455	0.295455	2
A0A1B0GWB2	non-PSPs	0.00760456	0.467681	0.0874525	0.102662	0.190114	123	0.262357	0.243346	0.410646	49
A0A1B0GWK0	non-PSPs	0	0.0820896	0.0820896	0.171642	0.216418	11	0.298507	0.253731	0.0373134	0
A0A1B0GX68	non-PSPs	0.026087	0	0.0869565	0.147826	0.243478	0	0.382609	0.356522	0	0
A0A1W2PP97	non-PSPs	0.0521739	0	0.165217	0.182609	0.243478	0	0.321739	0.304348	0	10
A0A1W2PPF3	non-PSPs	0.00869565	0.321739	0.0898551	0.136232	0.188406	111	0.281159	0.263768	0.136232	0
A0A1W2PPM1	non-PSPs	0.0320988	0.298765	0.0938272	0.11358	0.162963	121	0.244444	0.219753	0.145679	2
A0A1W2PR48	non-PSPs	0.0204082	0.267574	0.102041	0.147392	0.222222	118	0.301587	0.292517	0.24263	18
A0A1W2PR82	non-PSPs	0.0187266	0.707865	0.11236	0.131086	0.157303	189	0.224719	0.217228	0.475655	48
A0A1W2PS18	non-PSPs	0.00666667	0.426667	0.0866667	0.126667	0.18	64	0.293333	0.266667	0.38	54
A0A286YF58	non-PSPs	0.038961	0.350649	0.127273	0.135065	0.187013	135	0.233766	0.228571	0.25974	183
A0A2R8Y4Y8	non-PSPs	0.025	0.0875	0.0875	0.15	0.24375	14	0.35	0.3125	0	0
A0A2R8YFL7	non-PSPs	0.0380435	0	0.157609	0.228261	0.342391	0	0.418478	0.396739	0	0
A0A2R8YFM6	non-PSPs	0.0310881	0	0.103627	0.150259	0.253886	0	0.352332	0.326425	0	0
A0A3B3IT52	non-PSPs	0.0187793	0.0469484	0.0657277	0.13615	0.234742	10	0.338028	0.309859	0	0
A0A539	non-PSPs	0.0614035	0	0.140351	0.140351	0.245614	0	0.324561	0.27193	0	0
A0A5F9ZHS7	non-PSPs	0.0242215	0.404844	0.141869	0.15917	0.204152	117	0.245675	0.228374	0.207612	4
A0AUZ9	non-PSPs	0.0192503	0.129686	0.110436	0.148936	0.209726	128	0.277609	0.258359	0.0314083	6
A0AV02	non-PSPs	0.0196078	0.0728291	0.135854	0.184874	0.292717	52	0.39916	0.368347	0.0448179	0
A0AVF1	non-PSPs	0.0198556	0.00180505	0.117329	0.16787	0.245487	1	0.364621	0.33574	0	0
A0AVI2	non-PSPs	0.0179874	0.0155566	0.110841	0.160914	0.238211	32	0.350024	0.327175	0.00486145	0
A0AVI4	non-PSPs	0.0497238	0	0.118785	0.149171	0.251381	0	0.348066	0.331492	0	0
A0AVK6	non-PSPs	0.0126874	0.497116	0.0841984	0.132641	0.215686	431	0.264129	0.245675	0.311419	12
A0AVT1	non-PSPs	0.0218631	0.0313688	0.0979087	0.161597	0.240494	33	0.326996	0.309886	0.0114068	0
A0JD36	non-PSPs	0.026087	0	0.0695652	0.165217	0.252174	0	0.365217	0.330435	0	0
A0JNW5	non-PSPs	0.0170765	0.175546	0.0990437	0.156421	0.236339	257	0.303962	0.280055	0.0614754	12
A0PJE2	non-PSPs	0.00946372	0.0820189	0.0914826	0.138801	0.230284	26	0.305994	0.283912	0.00946372	0
A0PJW6	non-PSPs	0.019802	0	0.148515	0.158416	0.272277	0	0.371287	0.351485	0	16
A0PJW8	non-PSPs	0.00934579	0.392523	0.0841121	0.149533	0.233645	42	0.271028	0.242991	0.242991	0
A0PJX0	non-PSPs	0.0324324	0	0.118919	0.167568	0.254054	0	0.378378	0.324324	0	0
A0PJX8	non-PSPs	0.0291545	0.0495627	0.227405	0.247813	0.332362	17	0.402332	0.390671	0.0466472	42
A0PJY2	non-PSPs	0.0421053	0.202105	0.0863158	0.107368	0.178947	96	0.250526	0.227368	0.124211	42
A0PJZ3	non-PSPs	0.0158014	0.133183	0.119639	0.162528	0.239278	59	0.349887	0.325056	0.119639	99
A0PK05	non-PSPs	0.0218182	0.225455	0.141818	0.185455	0.254545	62	0.349091	0.334545	0.109091	4
A0PK11	non-PSPs	0.0215517	0	0.133621	0.215517	0.340517	0	0.452586	0.435345	0	4
A0ZSE6	non-PSPs	0.0619469	0	0.123894	0.212389	0.274336	0	0.362832	0.327434	0	0
A1A4F0	non-PSPs	0.0296296	0	0.103704	0.17037	0.274074	0	0.407407	0.377778	0	0
A1A4V9	non-PSPs	0.0241692	0.299094	0.129909	0.151057	0.223565	99	0.299094	0.277946	0.135952	2
A1A4Y4	non-PSPs	0.0110497	0.0276243	0.0883978	0.132597	0.265193	5	0.342541	0.281768	0.00552486	0
A1A519	non-PSPs	0.030303	0.669697	0.0545455	0.069697	0.169697	221	0.215152	0.181818	0.506061	14
A1A5B4	non-PSPs	0.0204604	0.00639386	0.112532	0.170077	0.282609	5	0.401535	0.369565	0	2
A1A5C7	non-PSPs	0.03207	0.131195	0.132653	0.193878	0.27551	90	0.364431	0.336735	0.107872	34
A1A5D9	non-PSPs	0.0019685	0.73622	0.155512	0.167323	0.200787	374	0.220472	0.212598	0.36811	119
A1E959	non-PSPs	0	0.387097	0.111111	0.164875	0.229391	108	0.315412	0.286738	0.168459	16
A1IGU5	non-PSPs	0.0103704	0.12	0.142222	0.176296	0.260741	81	0.33037	0.32	0.042963	10
A1L0T0	non-PSPs	0.0174051	0	0.125	0.156646	0.283228	0	0.348101	0.329114	0	6
A1L157	non-PSPs	0.0474308	0	0.142292	0.189723	0.296443	0	0.418972	0.403162	0	2
A1L162	non-PSPs	0.0128205	0.884615	0.0769231	0.108974	0.173077	138	0.211538	0.173077	0.717949	41
A1L170	non-PSPs	0.00367647	0.952206	0.106618	0.128676	0.1875	259	0.224265	0.205882	0.779412	2
A1L1A6	non-PSPs	0.0260417	0.171875	0.109375	0.1875	0.286458	33	0.338542	0.291667	0.109375	28
A1L390	non-PSPs	0.0131255	0.635767	0.0869565	0.115669	0.193601	775	0.248564	0.231337	0.513536	38
A1L453	non-PSPs	0.0337423	0	0.122699	0.171779	0.297546	0	0.380368	0.346626	0	51
A1L4H1	non-PSPs	0.0273363	0.6548	0.0737444	0.0877305	0.146853	1030	0.188811	0.174189	0.579784	309
A1L4K1	non-PSPs	0.0253672	0.169559	0.0720961	0.113485	0.209613	127	0.29773	0.275033	0.0600801	4
A1L4L8	non-PSPs	0.079096	0	0.0960452	0.152542	0.242938	0	0.338983	0.310734	0	0
A1L4Q6	non-PSPs	0.0299401	0.0838323	0.101796	0.125749	0.191617	14	0.275449	0.269461	0.0598802	0
A1X283	non-PSPs	0.00878156	0.6191	0.0691548	0.110867	0.18551	564	0.251372	0.236004	0.518112	34
A1YPR0	non-PSPs	0.0258481	0.260097	0.0969305	0.135703	0.193861	161	0.274637	0.252019	0.184168	79
A1Z1Q3	non-PSPs	0.0211765	0.48	0.0588235	0.110588	0.190588	204	0.24	0.221176	0.44	8
A2A2Y4	non-PSPs	0.0268007	0.160804	0.112228	0.172529	0.237856	96	0.338358	0.321608	0.078727	36
A2A2Z9	non-PSPs	0.016815	0.154303	0.124629	0.175074	0.244313	156	0.295747	0.265084	0.0959446	34
A2A3L6	non-PSPs	0.0206186	0.391753	0.108247	0.116838	0.170103	228	0.231959	0.221649	0.254296	14
A2A3N6	non-PSPs	0.0150812	0.300464	0.0951276	0.143852	0.229698	259	0.299304	0.271462	0.156613	26
A2AJT9	non-PSPs	0.00984529	0.686357	0.0379747	0.0829817	0.133615	488	0.225035	0.212377	0.482419	0
A2CJ06	non-PSPs	0.0242215	0.33045	0.128028	0.16436	0.224913	191	0.278547	0.257785	0.269896	0
A2IDD5	non-PSPs	0.0114155	0.392694	0.109589	0.130137	0.184932	172	0.232877	0.228311	0.262557	18
A2PYH4	non-PSPs	0.0146341	0.0905923	0.0933798	0.160279	0.243206	130	0.326829	0.303136	0.0146341	0
A2RRH5	non-PSPs	0.0423216	0.00604595	0.112455	0.152358	0.23821	5	0.314389	0.296252	0	0
A2RRL7	non-PSPs	0.0560748	0	0.149533	0.17757	0.233645	0	0.299065	0.280374	0	0
A2RRP1	non-PSPs	0.0244623	0.0307887	0.134964	0.178827	0.252636	73	0.332349	0.313792	0.00632644	18
A2RTY3	non-PSPs	0.0245614	0.0473684	0.122807	0.166667	0.257895	27	0.321053	0.285965	0	0
A2RU14	non-PSPs	0.00869565	0	0.191304	0.269565	0.408696	0	0.556522	0.547826	0	4
A2RU30	non-PSPs	0.0287908	0.393474	0.0863724	0.113244	0.174664	205	0.25144	0.234165	0.197697	4
A2RU37	non-PSPs	0.0247934	0.31405	0.107438	0.132231	0.206612	38	0.247934	0.239669	0.115702	0
A2RU48	non-PSPs	0.0133333	0.0222222	0.115556	0.208889	0.324444	5	0.355556	0.328889	0	6
A2RU49	non-PSPs	0.0134048	0.0187668	0.104558	0.160858	0.265416	7	0.364611	0.33244	0	0
A2RU54	non-PSPs	0.018315	0.575092	0.0915751	0.102564	0.153846	157	0.230769	0.216117	0.545788	4
A2RU67	non-PSPs	0.0128617	0.130225	0.139871	0.181672	0.278135	81	0.340836	0.319936	0.0916399	0
A2RUB1	non-PSPs	0.0220588	0.304622	0.0798319	0.111345	0.17542	290	0.261555	0.241597	0.119748	12
A2RUB6	non-PSPs	0.0168776	0.590717	0.0875527	0.140295	0.195148	560	0.241561	0.219409	0.31962	54
A2RUC4	non-PSPs	0.00952381	0	0.101587	0.142857	0.231746	0	0.355556	0.339683	0	0
A2RUQ5	non-PSPs	0.0239521	0.155689	0.0898204	0.113772	0.215569	26	0.281437	0.251497	0.0359281	2
A2RUR9	non-PSPs	0.0175193	0.412754	0.112123	0.152067	0.21794	589	0.26349	0.238262	0.292221	10
A2RUS2	non-PSPs	0.0283806	0.0409015	0.117696	0.157763	0.264608	49	0.344741	0.313022	0.0183639	0
A2RUT3	non-PSPs	0.0314465	0.138365	0.144654	0.194969	0.283019	22	0.333333	0.301887	0.0314465	4
A2RUU4	non-PSPs	0.0909091	0	0.157025	0.190083	0.22314	0	0.347107	0.322314	0	34
A2VCK2	non-PSPs	0.0200573	0.346705	0.100287	0.120344	0.197708	121	0.26361	0.25788	0.277937	0
A2VDF0	non-PSPs	0.0194805	0	0.168831	0.214286	0.318182	0	0.383117	0.357143	0	0
A2VDJ0	non-PSPs	0.0285892	0.179615	0.0926041	0.137974	0.21504	289	0.303294	0.283406	0.0807955	48
A3KMH1	non-PSPs	0.00944882	0.0755906	0.112336	0.172178	0.264567	144	0.336483	0.310761	0.0356955	8
A3KN83	non-PSPs	0.0086145	0.32089	0.0933238	0.145011	0.234027	447	0.299354	0.276382	0.224695	40
A4D0S4	non-PSPs	0.0732538	0.0335037	0.0902896	0.133447	0.191369	59	0.252697	0.242476	0.00113572	10
A4D0T2	non-PSPs	0.026087	0	0.121739	0.165217	0.295652	0	0.391304	0.313043	0	0
A4D0V7	non-PSPs	0.0321637	0.00389864	0.109162	0.164717	0.241715	4	0.34308	0.325536	0	32
A4D126	non-PSPs	0.0288248	0.10643	0.108647	0.172949	0.281596	48	0.339246	0.31929	0.0798226	0
A4D161	non-PSPs	0.0503356	0.134228	0.0805369	0.104027	0.177852	40	0.265101	0.241611	0.033557	0
A4D1E1	non-PSPs	0.0348406	0.214974	0.0867309	0.135656	0.181616	290	0.243884	0.232765	0.0467013	16
A4D1F6	non-PSPs	0.0197674	0.12093	0.162791	0.252326	0.293023	104	0.356977	0.343023	0.1	6
A4D1N5	non-PSPs	0.0133333	0.0466667	0.133333	0.173333	0.226667	7	0.306667	0.3	0.0133333	0
A4D1S0	non-PSPs	0.0293399	0.518337	0.0929095	0.100244	0.178484	212	0.237164	0.224939	0.459658	20
A4D1T9	non-PSPs	0.0255319	0.0425532	0.093617	0.13617	0.26383	10	0.365957	0.340426	0.0297872	0
A4D1U4	non-PSPs	0.0263736	0.142857	0.103297	0.145055	0.248352	65	0.351648	0.323077	0.114286	45
A4D1Z8	non-PSPs	0.0208333	0	0.0833333	0.111111	0.194444	0	0.3125	0.305556	0	0
A4D250	non-PSPs	0.0223464	0.156425	0.111732	0.134078	0.206704	28	0.290503	0.273743	0.0446927	0
A4D256	non-PSPs	0.0268456	0.0536913	0.0850112	0.158837	0.225951	24	0.348993	0.328859	0.0223714	0
A4D263	non-PSPs	0.0136986	0.255708	0.0753425	0.121005	0.191781	112	0.285388	0.269406	0.0342466	14
A4D2B0	non-PSPs	0.0075188	0.406015	0.105263	0.112782	0.236842	108	0.274436	0.270677	0.25188	8
A4D2P6	non-PSPs	0.0156895	0.389761	0.118084	0.142031	0.209744	472	0.269199	0.250206	0.289017	70
A4FU01	non-PSPs	0.0169252	0.105783	0.12835	0.159379	0.22567	75	0.315938	0.303244	0.0324401	0
A4FU49	non-PSPs	0.0046875	0.91875	0.0703125	0.090625	0.171875	588	0.204687	0.189062	0.826562	20
A4FU69	non-PSPs	0.0113107	0.225549	0.0958084	0.153693	0.23819	339	0.318696	0.294079	0.176314	14
A4GXA9	non-PSPs	0.0237467	0.208443	0.118734	0.139842	0.218997	79	0.271768	0.263852	0.118734	46
A4IF30	non-PSPs	0.024952	0.0345489	0.119002	0.190019	0.287908	18	0.393474	0.368522	0.0172745	2
A4QMS7	non-PSPs	0.00680272	0.47619	0.0680272	0.122449	0.170068	70	0.258503	0.251701	0.278912	0
A4QPH2	non-PSPs	0.027027	0	0.089527	0.153716	0.243243	0	0.349662	0.310811	0	0
A5A3E0	non-PSPs	0.0269767	0.261395	0.0902326	0.135814	0.222326	281	0.28	0.24093	0.223256	0
A5D6W6	non-PSPs	0.0273973	0	0.171233	0.191781	0.280822	0	0.414384	0.407534	0	12
A5D8V6	non-PSPs	0.0028169	0.670423	0.104225	0.115493	0.185915	238	0.256338	0.230986	0.521127	49
A5D8V7	non-PSPs	0.00504202	0.267227	0.131092	0.156303	0.221849	159	0.262185	0.243697	0.136134	24
A5D8W1	non-PSPs	0.0233794	0.0297556	0.121148	0.205101	0.281615	28	0.350691	0.331562	0	0
A5LHX3	non-PSPs	0.0333333	0.176667	0.09	0.103333	0.19	53	0.266667	0.25	0.14	0
A5PL33	non-PSPs	0.0262136	0.925243	0.101942	0.11165	0.152427	953	0.182524	0.176699	0.832039	86
A5PLK6	non-PSPs	0.0195167	0.0306691	0.109665	0.180297	0.261152	33	0.360595	0.32342	0.017658	0
A5PLL7	non-PSPs	0.0296296	0	0.12963	0.196296	0.255556	0	0.374074	0.362963	0	0
A5PLN7	non-PSPs	0.0116429	0.639069	0.0905563	0.107374	0.168176	494	0.22251	0.21216	0.47348	101
A5PLN9	non-PSPs	0.028777	0	0.115108	0.167866	0.280576	0	0.35012	0.316547	0	0
A5X5Y0	non-PSPs	0.0197368	0.0921053	0.138158	0.192982	0.287281	42	0.39693	0.361842	0.0614035	0
A5YM72	non-PSPs	0.0314389	0.00120919	0.162031	0.172914	0.26844	1	0.321644	0.304716	0	50
A6H8M9	non-PSPs	0.0203046	0.0139594	0.128173	0.166244	0.272843	11	0.343909	0.323604	0.00253807	36
A6H8Z2	non-PSPs	0.0472637	0.557214	0.0621891	0.0970149	0.149254	224	0.216418	0.206468	0.504975	8
A6NC51	non-PSPs	0.0429185	0	0.158798	0.223176	0.334764	0	0.454936	0.433476	0	0
A6NC57	non-PSPs	0.0250818	0.220284	0.10578	0.151581	0.224646	202	0.269357	0.239913	0.0785169	18
A6NC62	non-PSPs	0.027027	0.36036	0.0810811	0.0900901	0.153153	40	0.234234	0.216216	0.117117	0
A6NC78	non-PSPs	0.0142405	0.710443	0.106013	0.126582	0.181962	449	0.21519	0.196203	0.539557	42
A6NC86	non-PSPs	0.0980392	0	0.0931373	0.117647	0.215686	0	0.269608	0.22549	0	0
A6NC98	non-PSPs	0.00542005	0.553523	0.151762	0.159892	0.207317	817	0.227642	0.21748	0.365854	218
A6NCF5	non-PSPs	0.0262664	0.00562852	0.153846	0.165103	0.243902	3	0.317073	0.296435	0	0
A6NCI4	non-PSPs	0.0236486	0.0945946	0.116554	0.166385	0.243243	112	0.317568	0.29223	0.0413851	0
A6NCI8	non-PSPs	0.00976139	0.621475	0.0780911	0.117137	0.193059	573	0.245119	0.224512	0.520607	28
A6NCJ1	non-PSPs	0.0239234	0.0430622	0.0717703	0.0909091	0.129187	9	0.258373	0.244019	0.00478469	0
A6NCL1	non-PSPs	0.0179641	0.233533	0.0898204	0.107784	0.161677	78	0.257485	0.248503	0.0868263	2
A6NCL2	non-PSPs	0.113208	0	0.144654	0.18239	0.213836	0	0.27673	0.264151	0	0
A6NCL7	non-PSPs	0.0202429	0.540486	0.0748988	0.0931174	0.184211	267	0.232794	0.214575	0.445344	84
A6NCN8	non-PSPs	0.0163934	0.265574	0.095082	0.121311	0.17377	81	0.27541	0.252459	0.121311	0
A6NCQ9	non-PSPs	0.0409091	0.140909	0.136364	0.163636	0.259091	31	0.309091	0.295455	0.0727273	45
A6ND36	non-PSPs	0.00607533	0.560146	0.072904	0.108141	0.195626	461	0.257594	0.236938	0.506683	42
A6ND91	non-PSPs	0.0176678	0.0706714	0.123675	0.144876	0.250883	20	0.300353	0.282686	0.0424028	0
A6NDA9	non-PSPs	0.0381818	0.06	0.129091	0.172727	0.26	33	0.334545	0.323636	0.0472727	2
A6NDB9	non-PSPs	0.0089153	0.881129	0.0742942	0.0921248	0.161961	593	0.181278	0.170877	0.771174	70
A6NDE4	non-PSPs	0.0100806	0.844758	0.0322581	0.0483871	0.0866935	419	0.181452	0.165323	0.679435	44
A6NDG6	non-PSPs	0.0249221	0	0.121495	0.149533	0.246106	0	0.308411	0.28972	0	14
A6NDI0	non-PSPs	0.0530973	0.00442478	0.108407	0.161504	0.234513	2	0.331858	0.300885	0	0
A6NDK9	non-PSPs	0.004329	0.738817	0.112554	0.134199	0.197691	512	0.226551	0.207792	0.510823	100
A6NDL7	non-PSPs	0.0147601	0	0.114391	0.184502	0.276753	0	0.387454	0.357934	0	0
A6NDN8	non-PSPs	0.0196078	0	0.147059	0.156863	0.284314	0	0.313725	0.303922	0	28
A6NDU8	non-PSPs	0.037415	0	0.146259	0.183673	0.255102	0	0.340136	0.312925	0	0
A6NDX4	non-PSPs	0.0241935	0	0.145161	0.185484	0.25	0	0.387097	0.362903	0	0
A6NDX5	non-PSPs	0.0586592	0.0460894	0.0614525	0.0865922	0.134078	33	0.227654	0.210894	0.027933	0
A6NDY0	non-PSPs	0.0179856	0.68705	0.0755396	0.0971223	0.158273	191	0.233813	0.223022	0.507194	24
A6NDY2	non-PSPs	0.0215517	0.956897	0.0840517	0.0926724	0.153017	444	0.185345	0.168103	0.797414	18
A6NDZ8	non-PSPs	0.0240385	0.706731	0.105769	0.134615	0.206731	147	0.235577	0.201923	0.307692	6
A6NE01	non-PSPs	0.00297746	0.427903	0.112293	0.17567	0.230966	1006	0.274777	0.251808	0.227563	225
A6NE52	non-PSPs	0.0240444	0.112207	0.152898	0.169544	0.254007	182	0.321208	0.305179	0.0450062	52
A6NEC2	non-PSPs	0.0188285	0	0.0920502	0.135983	0.232218	0	0.345188	0.324268	0	34
A6NED2	non-PSPs	0.018617	0.103723	0.103723	0.114362	0.191489	39	0.273936	0.265957	0.0452128	0
A6NEE1	non-PSPs	0.00988142	0.351779	0.114625	0.148221	0.217391	178	0.27668	0.241107	0.112648	22
A6NEF3	non-PSPs	0.0139373	0.505226	0.137631	0.155052	0.189895	290	0.216028	0.207317	0.313589	295
A6NEH6	non-PSPs	0.0319635	0.497717	0.0958904	0.127854	0.214612	109	0.310502	0.260274	0.43379	20
A6NEH8	non-PSPs	0.0153846	0.753846	0.0769231	0.102564	0.158974	147	0.220513	0.215385	0.441026	0
A6NEK1	non-PSPs	0.0263158	0.0233918	0.0877193	0.134503	0.245614	8	0.333333	0.315789	0.00584795	0
A6NEL2	non-PSPs	0.0126103	0.592686	0.100883	0.116015	0.17024	470	0.220681	0.21942	0.506936	88
A6NEN9	non-PSPs	0.0218579	0.278689	0.0928962	0.136612	0.234973	51	0.31694	0.284153	0.240437	0
A6NEQ2	non-PSPs	0.0140845	0.558685	0.0938967	0.103286	0.152582	238	0.215962	0.211268	0.295775	62
A6NES4	non-PSPs	0.0215054	0.0113501	0.140382	0.193548	0.305257	19	0.373955	0.333333	0.00179211	0
A6NEV1	non-PSPs	0.0150376	0.537594	0.105263	0.12782	0.210526	143	0.263158	0.25188	0.443609	12
A6NEY8	non-PSPs	0.0118343	0	0.130178	0.159763	0.272189	0	0.349112	0.307692	0	0
A6NF01	non-PSPs	0.00239808	0.707434	0.057554	0.0743405	0.110312	590	0.178657	0.169065	0.5	240
A6NF34	non-PSPs	0.0586371	0.0681458	0.104596	0.150555	0.215531	43	0.288431	0.270998	0.0491284	92
A6NF36	non-PSPs	0.0196078	0.0130719	0.143791	0.176471	0.248366	2	0.294118	0.267974	0.00653595	8
A6NFA1	non-PSPs	0.0116054	0.31528	0.116054	0.148936	0.2147	163	0.294004	0.276596	0.274662	62
A6NFC5	non-PSPs	0.0313901	0	0.188341	0.2287	0.318386	0	0.408072	0.394619	0	40
A6NFC9	non-PSPs	0.046875	0.1875	0.15	0.190625	0.29375	60	0.365625	0.325	0.16875	2
A6NFD8	non-PSPs	0.00826446	0.214876	0.115702	0.136364	0.198347	52	0.280992	0.260331	0.0371901	6
A6NFE2	non-PSPs	0.0174927	0.186589	0.148688	0.195335	0.279883	64	0.341108	0.300292	0.090379	0
A6NFE3	non-PSPs	0.00787402	0	0.110236	0.165354	0.267717	0	0.362205	0.314961	0	0
A6NFH5	non-PSPs	0.0142857	0	0.0571429	0.142857	0.242857	0	0.292857	0.271429	0	0
A6NFI3	non-PSPs	0.0358566	0.5249	0.059761	0.0707171	0.12251	527	0.191235	0.188247	0.386454	201
A6NFK2	non-PSPs	0.0362903	0.354839	0.0685484	0.116935	0.173387	88	0.25	0.225806	0.165323	0
A6NFN9	non-PSPs	0.0278884	0.0338645	0.10757	0.151394	0.247012	17	0.348606	0.326693	0	0
A6NFQ7	non-PSPs	0.0314136	0.361257	0.0837696	0.141361	0.209424	69	0.277487	0.256545	0.230366	0
A6NFR6	non-PSPs	0.0254958	0.422096	0.101983	0.147309	0.209632	149	0.271955	0.25779	0.388102	6
A6NFT4	non-PSPs	0.00649351	0.0162338	0.162338	0.175325	0.227273	5	0.279221	0.266234	0	48
A6NFU0	non-PSPs	0.0435835	0	0.0895884	0.130751	0.232446	0	0.358354	0.341404	0	0
A6NFX1	non-PSPs	0.0277778	0.0615079	0.121032	0.15873	0.271825	31	0.373016	0.353175	0.0595238	4
A6NFY4	non-PSPs	0.0263789	0	0.122302	0.177458	0.290168	0	0.443645	0.414868	0	2
A6NFY7	non-PSPs	0.00869565	0.686957	0.0956522	0.104348	0.165217	79	0.208696	0.191304	0.46087	0
A6NFZ4	non-PSPs	0.0857143	0	0.0952381	0.133333	0.266667	0	0.314286	0.257143	0	2
A6NG13	non-PSPs	0.013369	0	0.104278	0.184492	0.283422	0	0.398396	0.36631	0	0
A6NGA9	non-PSPs	0.032967	0.014652	0.142857	0.190476	0.278388	4	0.391941	0.355311	0	0
A6NGB0	non-PSPs	0.0115274	0.40634	0.178674	0.193084	0.247839	141	0.288184	0.273775	0.175793	48
A6NGB7	non-PSPs	0.0206186	0.323024	0.175258	0.195876	0.261168	94	0.312715	0.28866	0.171821	85
A6NGB9	non-PSPs	0.00828157	1	0.0828157	0.10766	0.140787	483	0.169772	0.167702	0.975155	172
A6NGC4	non-PSPs	0.0151515	0.121212	0.19697	0.223485	0.32197	32	0.397727	0.378788	0.102273	4
A6NGE7	non-PSPs	0.017341	0.017341	0.144509	0.17341	0.225434	3	0.294798	0.283237	0	0
A6NGG8	non-PSPs	0.0232919	0.786491	0.0838509	0.107919	0.156056	1013	0.196429	0.182453	0.603261	38
A6NGH7	non-PSPs	0.00615385	0.307692	0.107692	0.141538	0.2	100	0.276923	0.249231	0.187692	4
A6NGH8	non-PSPs	0.0311005	0.00239234	0.136364	0.208134	0.277512	1	0.330144	0.303828	0	0
A6NGN9	non-PSPs	0.0208333	0	0.122024	0.160714	0.247024	0	0.318452	0.303571	0	41
A6NGQ2	non-PSPs	0.00671141	0.248322	0.114094	0.154362	0.248322	37	0.322148	0.295302	0.114094	4
A6NGR9	non-PSPs	0.0194715	0.168289	0.165508	0.173853	0.253129	121	0.293463	0.282337	0.13491	78
A6NGS2	non-PSPs	0.0230769	0.607692	0.146154	0.176923	0.253846	79	0.276923	0.246154	0.461538	8
A6NGY1	non-PSPs	0.035461	0.641844	0.0673759	0.0921986	0.138298	181	0.180851	0.170213	0.439716	0
A6NGY3	non-PSPs	0.0125786	0.433962	0.0628931	0.119497	0.194969	69	0.257862	0.226415	0.320755	14
A6NH11	non-PSPs	0.0206186	0.103093	0.147766	0.154639	0.223368	30	0.295533	0.278351	0.0206186	0
A6NH13	non-PSPs	0.0202703	0.871622	0.0608108	0.0810811	0.128378	129	0.175676	0.141892	0.763514	0
A6NH21	non-PSPs	0.0598456	0.011583	0.144788	0.187259	0.26834	6	0.382239	0.364865	0.003861	0
A6NH57	non-PSPs	0.0167598	0	0.106145	0.201117	0.301676	0	0.391061	0.346369	0	0
A6NHM9	non-PSPs	0.0220441	0	0.112224	0.168337	0.256513	0	0.372745	0.356713	0	0
A6NHN0	non-PSPs	0.0209644	0.620545	0.0607966	0.102725	0.161426	296	0.224319	0.201258	0.54717	64
A6NHQ2	non-PSPs	0.00299401	0.305389	0.0568862	0.0988024	0.203593	102	0.263473	0.248503	0.281437	102
A6NHQ4	non-PSPs	0.0290237	0.868074	0.0791557	0.0844327	0.116095	329	0.163588	0.155673	0.720317	64
A6NHS7	non-PSPs	0.0411765	0.185294	0.1	0.161765	0.232353	63	0.305882	0.288235	0.0735294	0
A6NHT5	non-PSPs	0.00280112	0.512605	0.0812325	0.10084	0.145658	183	0.210084	0.204482	0.439776	96
A6NHX0	non-PSPs	0.0121581	0	0.106383	0.176292	0.282675	0	0.37386	0.352584	0	0
A6NHY2	non-PSPs	0.00378788	0.0132576	0.132576	0.168561	0.25	7	0.304924	0.285985	0.00378788	18
A6NHZ5	non-PSPs	0.0272374	0	0.171206	0.194553	0.266537	0	0.324903	0.31323	0	0
A6NI15	non-PSPs	0.015544	0.549223	0.119171	0.134715	0.19171	106	0.248705	0.227979	0.170984	18
A6NI28	non-PSPs	0.0148741	0.256293	0.0881007	0.145309	0.216247	224	0.298627	0.2746	0.17849	0
A6NI56	non-PSPs	0.011994	0.115442	0.155922	0.167916	0.241379	77	0.278861	0.26087	0.0674663	62
A6NI61	non-PSPs	0.0361991	0	0.135747	0.176471	0.294118	0	0.434389	0.38914	0	0
A6NI72	non-PSPs	0.0102302	0.345269	0.0741688	0.12532	0.202046	135	0.29156	0.2711	0.232737	0
A6NI79	non-PSPs	0.0101351	0.412162	0.125	0.162162	0.222973	122	0.263514	0.25	0.209459	38
A6NI87	non-PSPs	0.0165289	0.247934	0.11157	0.128099	0.190083	60	0.264463	0.231405	0.119835	2
A6NIE6	non-PSPs	0.0176471	0.0176471	0.129412	0.197059	0.267647	6	0.347059	0.320588	0	0
A6NIE9	non-PSPs	0.028754	0.0798722	0.121406	0.162939	0.258786	25	0.341853	0.335463	0.0734824	6
A6NIH7	non-PSPs	0.0159363	0.167331	0.0717131	0.119522	0.199203	42	0.298805	0.282869	0.0318725	6
A6NIK2	non-PSPs	0.010274	0.263699	0.188356	0.208904	0.256849	77	0.315068	0.297945	0.167808	32
A6NIL9	non-PSPs	0.00917431	0	0.110092	0.183486	0.330275	0	0.431193	0.385321	0	0
A6NIM6	non-PSPs	0.0362694	0	0.157168	0.222798	0.321244	0	0.454231	0.428325	0	0
A6NIN4	non-PSPs	0.0578947	0.147368	0.110526	0.131579	0.184211	28	0.226316	0.215789	0.105263	22
A6NIV6	non-PSPs	0.0214286	0.0767857	0.180357	0.2375	0.298214	43	0.358929	0.344643	0.0625	22
A6NJ78	non-PSPs	0.012285	0.0737101	0.110565	0.159705	0.248157	30	0.321867	0.282555	0.002457	0
A6NJB7	non-PSPs	0.011236	0.660112	0.0983146	0.115169	0.19382	235	0.25	0.235955	0.485955	18
A6NJG2	non-PSPs	0.0126984	0.336508	0.12381	0.136508	0.187302	106	0.238095	0.222222	0.107937	18
A6NJG6	non-PSPs	0.00952381	0.247619	0.0888889	0.120635	0.180952	78	0.288889	0.266667	0.161905	0
A6NJI1	non-PSPs	0	0.643478	0.0956522	0.113043	0.156522	74	0.226087	0.217391	0.591304	0
A6NJI9	non-PSPs	0.0139373	0.0348432	0.135889	0.184669	0.268293	10	0.358885	0.334495	0	0
A6NJJ6	non-PSPs	0.0223464	0.268156	0.122905	0.156425	0.198324	96	0.301676	0.284916	0.24581	16
A6NJT0	non-PSPs	0.0169492	0.706215	0.0715631	0.079096	0.124294	375	0.171375	0.160075	0.634652	152
A6NJV1	non-PSPs	0.00995025	0.0348259	0.0845771	0.0895522	0.164179	7	0.298507	0.268657	0	0
A6NJW4	non-PSPs	0.0290909	0	0.145455	0.163636	0.28	0	0.338182	0.316364	0	0
A6NJW9	non-PSPs	0.0333333	0.00952381	0.138095	0.17619	0.290476	2	0.361905	0.328571	0	12
A6NJZ7	non-PSPs	0.0256254	0.392312	0.109213	0.124466	0.194021	643	0.244051	0.228188	0.241611	107
A6NK06	non-PSPs	0.012474	0.012474	0.110187	0.160083	0.245322	6	0.328482	0.309771	0	0
A6NK44	non-PSPs	0.025	0	0.0875	0.1625	0.275	0	0.34375	0.29375	0	0
A6NK53	non-PSPs	0.0522388	0.0761194	0.0716418	0.102985	0.164179	51	0.244776	0.234328	0.0104478	0
A6NK58	non-PSPs	0.038961	0	0.151515	0.181818	0.272727	0	0.320346	0.307359	0	14
A6NK89	non-PSPs	0.0236686	0.579882	0.110454	0.130178	0.203156	294	0.234714	0.216963	0.392505	98
A6NKC9	non-PSPs	0.0110865	0.603104	0.0931264	0.13082	0.170732	272	0.24612	0.232816	0.419069	0
A6NKF7	non-PSPs	0.0245399	0.361963	0.190184	0.196319	0.257669	59	0.300613	0.288344	0.245399	86
A6NKG5	non-PSPs	0.0125184	0.221649	0.117084	0.162739	0.240059	301	0.324006	0.298969	0.185567	12
A6NKL6	non-PSPs	0.0128824	0.653784	0.0724638	0.10628	0.161031	406	0.201288	0.190016	0.544283	170
A6NKP2	non-PSPs	0.0118483	0.07109	0.123223	0.156398	0.253555	30	0.336493	0.317536	0.042654	48
A6NKQ9	non-PSPs	0.0641711	0.144385	0.106952	0.13369	0.240642	27	0.28877	0.262032	0.101604	10
A6NKU9	non-PSPs	0.0346084	0.318761	0.10929	0.12204	0.191257	175	0.273224	0.255009	0.176685	2
A6NKX1	non-PSPs	0.0327869	0.196721	0.0983607	0.139344	0.237705	24	0.295082	0.254098	0.0409836	0
A6NKX4	non-PSPs	0.0197842	0.0251799	0.210432	0.223022	0.293165	14	0.366906	0.357914	0.00179856	48
A6NL05	non-PSPs	0.0251572	0.603774	0.081761	0.113208	0.194969	96	0.251572	0.232704	0.144654	0
A6NL99	non-PSPs	0.00877193	0.00292398	0.111111	0.172515	0.309942	1	0.415205	0.365497	0	0
A6NLC5	non-PSPs	0.056	0.42	0.06	0.112	0.172	105	0.24	0.216	0.244	0
A6NLE4	non-PSPs	0.0174419	0	0.156977	0.19186	0.244186	0	0.325581	0.319767	0	10
A6NLF2	non-PSPs	0.00915751	0.804029	0.0677656	0.0787546	0.141026	439	0.184982	0.166667	0.569597	16
A6NLP5	non-PSPs	0.010582	0.222222	0.126984	0.142857	0.21164	42	0.259259	0.232804	0.0899471	0
A6NLU5	non-PSPs	0.00701754	0.480702	0.115789	0.136842	0.207018	137	0.252632	0.238596	0.389474	44
A6NLW8	non-PSPs	0.00980392	0.45098	0.0637255	0.112745	0.151961	92	0.235294	0.220588	0.284314	0
A6NLX4	non-PSPs	0.0408163	0.142857	0.163265	0.204082	0.326531	21	0.367347	0.340136	0.115646	10
A6NM10	non-PSPs	0.0237288	0.115254	0.166102	0.166102	0.247458	34	0.342373	0.322034	0.0983051	0
A6NM11	non-PSPs	0.0123529	0.629412	0.0976471	0.136471	0.203529	1070	0.256471	0.242353	0.530588	84
A6NM36	non-PSPs	0.0299003	0.0598007	0.189369	0.229236	0.312292	18	0.368771	0.342193	0.0332226	0
A6NM43	non-PSPs	0.021544	0.104129	0.132855	0.165171	0.263914	58	0.310592	0.290844	0.0771993	8
A6NM62	non-PSPs	0.0200481	0.516439	0.110666	0.14996	0.209302	644	0.266239	0.2502	0.2502	14
A6NM66	non-PSPs	0.0648148	0.12037	0.101852	0.111111	0.175926	13	0.222222	0.194444	0.0925926	2
A6NMA1	non-PSPs	0.00900901	0.27027	0.153153	0.234234	0.333333	30	0.369369	0.342342	0.216216	24
A6NMB9	non-PSPs	0.0168453	0.425727	0.117917	0.122511	0.163859	278	0.235835	0.23124	0.267994	148
A6NMD0	non-PSPs	0.0350877	0.381579	0.0921053	0.131579	0.197368	87	0.289474	0.27193	0.223684	10
A6NMK7	non-PSPs	0.0837989	0	0.0837989	0.106145	0.184358	0	0.318436	0.284916	0	0
A6NMK8	non-PSPs	0.0205607	0.609346	0.0859813	0.115888	0.179439	326	0.220561	0.213084	0.491589	18
A6NML5	non-PSPs	0.0360825	0	0.14433	0.21134	0.278351	0	0.43299	0.417526	0	0
A6NMN3	non-PSPs	0.0530035	0.335689	0.0565371	0.0812721	0.14841	95	0.229682	0.208481	0.222615	22
A6NMT0	non-PSPs	0.00291545	0.466472	0.090379	0.113703	0.163265	160	0.239067	0.221574	0.402332	12
A6NMU1	non-PSPs	0.0328947	0	0.141447	0.273026	0.365132	0	0.519737	0.5	0	0
A6NMX2	non-PSPs	0.0123967	0.169421	0.107438	0.144628	0.22314	41	0.301653	0.289256	0.128099	4
A6NMZ2	non-PSPs	0.0204082	0.238095	0.115646	0.183673	0.244898	35	0.285714	0.244898	0.183673	0
A6NN90	non-PSPs	0.0120275	0.542955	0.101375	0.118557	0.204467	316	0.25945	0.242268	0.398625	0
A6NN92	non-PSPs	0.0341463	0	0.121951	0.24878	0.326829	0	0.492683	0.478049	0	2
A6NNA2	non-PSPs	0.0117253	0.969849	0.0284757	0.0368509	0.0670017	579	0.0921273	0.078727	0.901173	302
A6NNA5	non-PSPs	0.0228137	0.513308	0.0798479	0.0874525	0.155894	135	0.224335	0.205323	0.372624	0
A6NNB3	non-PSPs	0.0227273	0.128788	0.151515	0.174242	0.234848	17	0.333333	0.318182	0.0681818	2
A6NNC1	non-PSPs	0.0156076	0.942029	0.0780379	0.0936455	0.138239	845	0.172798	0.16388	0.885173	58
A6NND4	non-PSPs	0.03125	0	0.159375	0.23125	0.35	0	0.471875	0.434375	0	0
A6NNH2	non-PSPs	0.0174292	0.989107	0.0718954	0.0784314	0.139434	454	0.172113	0.152505	0.958606	16
A6NNL0	non-PSPs	0.0250569	0.583144	0.103645	0.112756	0.186788	512	0.23918	0.219818	0.473804	48
A6NNL5	non-PSPs	0.0254777	0	0.121019	0.140127	0.22293	0	0.356688	0.343949	0	0
A6NNP5	non-PSPs	0	0.331776	0.116822	0.149533	0.228972	71	0.285047	0.266355	0.252336	2
A6NNT2	non-PSPs	0.0105171	0.297108	0.113935	0.151621	0.235758	339	0.280456	0.254163	0.254163	106
A6NNW6	non-PSPs	0.0208	0.168	0.1072	0.1712	0.256	105	0.3072	0.28	0.1152	42
A6NP61	non-PSPs	0.05919	0.476636	0.0685358	0.0903427	0.149533	153	0.227414	0.214953	0.308411	0
A6PVC2	non-PSPs	0.0305882	0.22	0.0976471	0.136471	0.214118	187	0.284706	0.268235	0.143529	8
A6PVI3	non-PSPs	0.0457516	0	0.0784314	0.130719	0.176471	0	0.287582	0.261438	0	0
A6PVL3	non-PSPs	0.016129	0.274194	0.120968	0.209677	0.274194	34	0.314516	0.298387	0.169355	16
A6PVS8	non-PSPs	0.0176282	0	0.107372	0.179487	0.25	0	0.342949	0.326923	0	6
A6PVY3	non-PSPs	0.0126582	0.278481	0.056962	0.107595	0.164557	44	0.272152	0.259494	0.107595	4
A6QL63	non-PSPs	0.0280797	0.0878623	0.117754	0.155797	0.23913	97	0.304348	0.279891	0.0461957	96
A6QL64	non-PSPs	0.0167102	0.521671	0.0840731	0.13577	0.2	999	0.232376	0.218799	0.405222	16
A6XGL0	non-PSPs	0.0267559	0.100334	0.12709	0.147157	0.237458	30	0.304348	0.294314	0.0568562	2
A7E2U8	non-PSPs	0.00323625	0.28479	0.0550162	0.0938511	0.152104	88	0.265372	0.239482	0.106796	0
A7E2V4	non-PSPs	0.0206859	0.355471	0.0963527	0.116494	0.189439	653	0.256396	0.236799	0.292869	151
A7KAX9	non-PSPs	0.0143747	0.599425	0.0742693	0.103498	0.189267	1251	0.256349	0.234308	0.423575	20
A7MBM2	non-PSPs	0.0292648	0.287652	0.14561	0.157744	0.228408	403	0.314061	0.297645	0.217702	99
A7MD48	non-PSPs	0.0130933	0.97545	0.0343699	0.0441899	0.0671031	596	0.111293	0.10311	0.9509	249
A7XYQ1	non-PSPs	0.0252005	0.709049	0.0687285	0.112257	0.189003	619	0.229095	0.200458	0.599084	142
A8K010	non-PSPs	0.0698925	0.322581	0.0806452	0.107527	0.150538	60	0.231183	0.204301	0.252688	0
A8K0R7	non-PSPs	0.0246609	0.480888	0.110974	0.131936	0.200986	390	0.241677	0.229346	0.282367	34
A8K2U0	non-PSPs	0.0171939	0.00894085	0.0990371	0.143741	0.243466	13	0.343879	0.322558	0	0
A8K554	non-PSPs	0.0307692	0.2	0.115385	0.130769	0.2	26	0.276923	0.261538	0.0230769	0
A8K5M9	non-PSPs	0.0114286	0.445714	0.131429	0.148571	0.188571	78	0.268571	0.257143	0.205714	14
A8K830	non-PSPs	0.0584416	0.0584416	0.0649351	0.0909091	0.11039	9	0.24026	0.233766	0.0194805	0
A8K855	non-PSPs	0.0302067	0.0858506	0.0953895	0.158983	0.232114	54	0.321145	0.294118	0.0508744	0
A8K979	non-PSPs	0.0303907	0.164978	0.089725	0.149059	0.22576	114	0.290883	0.270622	0.0274964	0
A8MPS7	non-PSPs	0.0309598	0.0835913	0.120743	0.126935	0.219814	27	0.278638	0.263158	0	0
A8MPX8	non-PSPs	0.0222222	0.0809524	0.084127	0.139683	0.222222	51	0.314286	0.293651	0.0333333	0
A8MQ03	non-PSPs	0.118056	0.534722	0.0486111	0.0833333	0.145833	77	0.180556	0.159722	0.326389	30
A8MQ27	non-PSPs	0.0342342	0.266667	0.102703	0.126126	0.203604	148	0.266667	0.259459	0.0990991	34
A8MQB3	non-PSPs	0.0452489	0.475113	0.104072	0.126697	0.162896	105	0.208145	0.190045	0.361991	10
A8MT65	non-PSPs	0.0477941	0.0110294	0.0661765	0.115809	0.1875	6	0.272059	0.240809	0	0
A8MT66	non-PSPs	0.0181818	0.327273	0.0666667	0.115152	0.187879	54	0.284848	0.260606	0.193939	0
A8MT70	non-PSPs	0.02375	0.24875	0.10125	0.14	0.19625	199	0.25875	0.2475	0.075	16
A8MTA8	non-PSPs	0.0109091	0.378182	0.101818	0.12	0.185455	104	0.290909	0.276364	0.283636	6
A8MTB9	non-PSPs	0.0260417	0.0989583	0.0911458	0.148438	0.252604	38	0.333333	0.299479	0.0520833	0
A8MTI9	non-PSPs	0.0373333	0.0373333	0.122667	0.157333	0.264	14	0.344	0.314667	0.008	2
A8MTJ6	non-PSPs	0.0119048	0.502381	0.0714286	0.0880952	0.135714	211	0.219048	0.2	0.266667	122
A8MTL3	non-PSPs	0.0266667	0.513333	0.08	0.11	0.166667	154	0.256667	0.243333	0.4	0
A8MTL9	non-PSPs	0.0215827	0	0.0863309	0.151079	0.230216	0	0.345324	0.316547	0	0
A8MTQ0	non-PSPs	0.0239044	0.314741	0.0796813	0.0916335	0.163347	79	0.23506	0.227092	0.195219	53
A8MTZ7	non-PSPs	0.0185874	0.438662	0.0892193	0.141264	0.185874	118	0.256506	0.241636	0.219331	4
A8MU46	non-PSPs	0.0121457	0.728745	0.0404858	0.0546559	0.11336	360	0.147773	0.131579	0.718623	86
A8MU93	non-PSPs	0.00847458	1	0.0423729	0.0508475	0.127119	118	0.135593	0.127119	1	32
A8MUL3	non-PSPs	0.0340136	0.197279	0.0952381	0.108844	0.14966	29	0.251701	0.238095	0.0748299	0
A8MUM7	non-PSPs	0.0140845	0	0.0915493	0.161972	0.323944	0	0.443662	0.408451	0	0
A8MUN3	non-PSPs	0.0454545	0.159091	0.0681818	0.0984848	0.189394	21	0.265152	0.25	0.106061	0
A8MUP2	non-PSPs	0.0333333	0	0.154167	0.166667	0.254167	0	0.3375	0.3125	0	0
A8MUX0	non-PSPs	0.183752	0.00386847	0.0270793	0.0560928	0.148936	2	0.181818	0.17795	0	64
A8MUZ8	non-PSPs	0.05	0.0366667	0.0933333	0.136667	0.186667	11	0.263333	0.233333	0.00666667	0
A8MV23	non-PSPs	0.0165094	0.0589623	0.117925	0.162736	0.240566	25	0.34434	0.32783	0.0448113	2
A8MV24	non-PSPs	0.00649351	0	0.0779221	0.116883	0.175325	0	0.305195	0.298701	0	0
A8MV65	non-PSPs	0.0153374	0.592025	0.0552147	0.0736196	0.153374	193	0.242331	0.211656	0.352761	32
A8MVJ9	non-PSPs	0.0201729	0.0172911	0.092219	0.129683	0.224784	6	0.322767	0.293948	0	0
A8MVM7	non-PSPs	0.0236593	0.156151	0.0962145	0.149842	0.20347	99	0.283912	0.268139	0.0804416	0
A8MVS5	non-PSPs	0.0173913	0.217391	0.108696	0.13913	0.221739	50	0.3	0.282609	0.169565	46
A8MVW0	non-PSPs	0.00726392	0.532688	0.118644	0.142857	0.209443	440	0.263923	0.253027	0.44431	141
A8MVW5	non-PSPs	0.0194805	0	0.0800866	0.147186	0.255411	0	0.350649	0.329004	0	0
A8MVX0	non-PSPs	0.0154028	0.579384	0.0959716	0.126777	0.189573	489	0.261848	0.240521	0.412322	0
A8MVZ5	non-PSPs	0.0343643	0.00687285	0.0824742	0.116838	0.223368	2	0.309278	0.278351	0.00343643	0
A8MW92	non-PSPs	0.0226155	0.525074	0.0806293	0.119961	0.183874	534	0.249754	0.231072	0.411013	17
A8MW99	non-PSPs	0.0155844	0.0493506	0.150649	0.197403	0.254545	19	0.345455	0.332468	0.025974	0
A8MWE9	non-PSPs	0.00694444	0.0347222	0.104167	0.152778	0.270833	5	0.361111	0.298611	0	0
A8MWK0	non-PSPs	0.0165975	0.0767635	0.10166	0.155602	0.253112	37	0.39834	0.363071	0.0414938	8
A8MWL7	non-PSPs	0	0	0.122807	0.149123	0.315789	0	0.45614	0.394737	0	0
A8MWP4	non-PSPs	0.0394737	0.899123	0.0701754	0.0789474	0.144737	205	0.175439	0.149123	0.754386	12
A8MWP6	non-PSPs	0.0299401	0	0.155689	0.167665	0.251497	0	0.335329	0.293413	0	0
A8MWV9	non-PSPs	0.0143885	0.136691	0.115108	0.165468	0.223022	19	0.28777	0.273381	0.0719424	0
A8MWX3	non-PSPs	0.00838574	0.616352	0.0901468	0.132075	0.205451	294	0.251572	0.232704	0.484277	30
A8MWY0	non-PSPs	0.0573372	0.0058309	0.0515063	0.100097	0.170068	6	0.275996	0.258503	0	16
A8MX34	non-PSPs	0.173021	0	0.0322581	0.0557185	0.120235	0	0.167155	0.152493	0	2
A8MX76	non-PSPs	0.0204678	0	0.131579	0.169591	0.241228	0	0.358187	0.334795	0	0
A8MXD5	non-PSPs	0.0482759	0.175862	0.0827586	0.124138	0.210345	51	0.272414	0.255172	0.0586207	0
A8MXE2	non-PSPs	0.0298103	0	0.105691	0.186992	0.284553	0	0.409214	0.379404	0	0
A8MXK1	non-PSPs	0.035	0	0.1	0.17	0.27	0	0.36	0.35	0	8
A8MXQ7	non-PSPs	0.0125	0.376786	0.1125	0.125	0.194643	211	0.246429	0.230357	0.246429	78
A8MXV4	non-PSPs	0.016	0.184	0.122667	0.146667	0.208	69	0.309333	0.296	0.101333	12
A8MXV6	non-PSPs	0.024911	0.52669	0.106762	0.145907	0.217082	148	0.270463	0.256228	0.395018	6
A8MY62	non-PSPs	0.008	0.002	0.15	0.166	0.244	1	0.334	0.318	0	33
A8MYA2	non-PSPs	0.0155642	0.966926	0.0642023	0.0758755	0.136187	497	0.184825	0.173152	0.819066	2
A8MYB1	non-PSPs	0.0130293	0.0358306	0.14658	0.198697	0.283388	11	0.345277	0.325733	0	6
A8MYJ7	non-PSPs	0.0282686	0.0459364	0.173145	0.189046	0.236749	26	0.273852	0.265018	0.0441696	24
A8MYU2	non-PSPs	0.0252393	0.0583116	0.111401	0.18973	0.261967	67	0.369017	0.35074	0.024369	2
A8MYV0	non-PSPs	0.00824176	0.351648	0.0659341	0.112637	0.214286	128	0.302198	0.293956	0.222527	0
A8MYX2	non-PSPs	0.0342857	0.571429	0.0742857	0.108571	0.182857	100	0.222857	0.205714	0.222857	0
A8MYZ0	non-PSPs	0.0195652	0.113043	0.11087	0.165217	0.223913	52	0.323913	0.304348	0.076087	6
A8MZ25	non-PSPs	0.0243902	0.75	0.0609756	0.0731707	0.128049	123	0.189024	0.170732	0.463415	10
A8MZ26	non-PSPs	0.0152284	0.00507614	0.142132	0.19797	0.274112	1	0.42132	0.390863	0	0
A8MZ59	non-PSPs	0.010101	0.419192	0.0959596	0.141414	0.20202	83	0.277778	0.257576	0.282828	0
A8MZ97	non-PSPs	0.0257732	0.479381	0.0927835	0.149485	0.268041	93	0.314433	0.283505	0.309278	24
A8MZF0	non-PSPs	0.00906344	0.990937	0.0664653	0.0785498	0.169184	328	0.205438	0.190332	0.906344	16
A8MZG2	non-PSPs	0.0384615	0.554945	0.126374	0.137363	0.17033	101	0.214286	0.192308	0.307692	0
A8MZH6	non-PSPs	0.0487805	0	0.097561	0.162602	0.268293	0	0.422764	0.406504	0	0
A8TX70	non-PSPs	0.0137667	0.146845	0.0852772	0.146845	0.229063	384	0.311281	0.290249	0.128489	33
A9UHW6	non-PSPs	0.027027	0	0.130631	0.171171	0.274775	0	0.364865	0.333333	0	0
A9YTQ3	non-PSPs	0.0328103	0.512126	0.0998573	0.118402	0.194009	359	0.248217	0.222539	0.348074	6
A9Z1Z3	non-PSPs	0.0128205	0.1466	0.125975	0.156076	0.245819	263	0.323857	0.310479	0.0953177	54
B0FP48	non-PSPs	0.0152091	0.0228137	0.140684	0.18251	0.262357	6	0.326996	0.319392	0	16
B0YJ81	non-PSPs	0.00694444	0.104167	0.107639	0.177083	0.28125	30	0.413194	0.381944	0.0659722	0
B1AJZ9	non-PSPs	0.0106232	0.434136	0.107649	0.15085	0.229462	613	0.26204	0.237252	0.177054	70
B1AK53	non-PSPs	0.0187354	0.579625	0.105386	0.12178	0.185012	495	0.224824	0.206089	0.5363	145
B1AL88	non-PSPs	0.0480349	0.207424	0.100437	0.120087	0.172489	95	0.259825	0.251092	0.18559	61
B1ANH7	non-PSPs	0.0272727	0.0909091	0.136364	0.154545	0.245455	10	0.3	0.272727	0	0
B1ANS9	non-PSPs	0.0203515	0.0675301	0.0962072	0.164662	0.258094	73	0.347826	0.325624	0.0351526	6
B1ANY3	non-PSPs	0.0221402	0.380074	0.129151	0.147601	0.214022	103	0.280443	0.254613	0.140221	0
B1APH4	non-PSPs	0.0357143	0.118304	0.0803571	0.113839	0.180804	53	0.263393	0.245536	0.0334821	0
B1ATL7	non-PSPs	0.0234899	0.600671	0.0805369	0.11745	0.201342	179	0.258389	0.238255	0.38255	0
B2CW77	non-PSPs	0.0337079	0.219101	0.0842697	0.0898876	0.146067	39	0.224719	0.219101	0.0337079	0
B2RC85	non-PSPs	0.0149425	0.155172	0.0770115	0.125287	0.203448	135	0.317241	0.285057	0.0747126	0
B2RD01	non-PSPs	0.0106952	0.15508	0.101604	0.15508	0.224599	29	0.272727	0.240642	0.0481283	0
B2RPK0	non-PSPs	0.014218	0.777251	0.0189573	0.0379147	0.0900474	164	0.170616	0.14218	0.436019	48
B2RTY4	non-PSPs	0.0164835	0.282575	0.102433	0.154631	0.22449	720	0.301805	0.28179	0.135793	44
B2RV13	non-PSPs	0.0121951	0.146341	0.0792683	0.146341	0.207317	24	0.286585	0.27439	0	0
B2RXF0	non-PSPs	0.0184211	0.207895	0.123684	0.144737	0.223684	79	0.360526	0.339474	0.184211	122
B2RXF5	non-PSPs	0.0473934	0.341232	0.118483	0.125592	0.196682	144	0.258294	0.251185	0.241706	21
B2RXH4	non-PSPs	0.0252809	0.68118	0.109551	0.13764	0.205056	485	0.244382	0.233146	0.494382	8
B3EWF7	non-PSPs	0.0290698	0.688953	0.0813953	0.0843023	0.130814	237	0.171512	0.168605	0.56686	137
B3KS81	non-PSPs	0.00559441	1	0.0153846	0.0237762	0.0503497	715	0.0685315	0.0573427	1	132
B3KU38	non-PSPs	0.0142096	0.843694	0.0852575	0.110124	0.186501	475	0.222025	0.188277	0.664298	24
B4DS77	non-PSPs	0.0306604	0.575472	0.0849057	0.106132	0.181604	244	0.252358	0.228774	0.438679	18
B4E2M5	non-PSPs	0.0278884	0.227092	0.0956175	0.135458	0.211155	57	0.262948	0.227092	0.12749	2
B5MCY1	non-PSPs	0.0263702	0.0170631	0.108583	0.181489	0.268873	33	0.374354	0.357291	0.00258532	4
B5ME19	non-PSPs	0.0131291	0.234136	0.095186	0.145514	0.222101	214	0.289934	0.2593	0.181619	90
B6A8C7	non-PSPs	0.0221402	0	0.118081	0.154982	0.250923	0	0.339483	0.324723	0	0
B6SEH9	non-PSPs	0.0392523	0	0.100935	0.160748	0.224299	0	0.325234	0.306542	0	4
B7Z1M9	non-PSPs	0.0254958	0.572238	0.127479	0.13881	0.184136	202	0.232295	0.229462	0.339943	46
B7Z368	non-PSPs	0.0692308	0.5	0.0461538	0.0538462	0.130769	65	0.161538	0.130769	0.415385	32
B7Z8K6	non-PSPs	0.0196078	0.222222	0.0718954	0.111111	0.248366	34	0.320261	0.294118	0.163399	0
B7ZAQ6	non-PSPs	0.010989	0	0.123077	0.226374	0.342857	0	0.501099	0.454945	0	0
B7ZBB8	non-PSPs	0.0363128	0.349162	0.100559	0.106145	0.164804	125	0.217877	0.212291	0.256983	50
B7ZC32	non-PSPs	0.016546	0.0796277	0.110651	0.156153	0.241986	77	0.312306	0.285419	0.0155119	8
B8ZZ34	non-PSPs	0.0302267	0.664987	0.0881612	0.0906801	0.13602	264	0.198992	0.188917	0.526448	101
B9A014	non-PSPs	0.0438247	0	0.0876494	0.163347	0.227092	0	0.354582	0.346614	0	0
B9EJG8	non-PSPs	0.0281124	0	0.120482	0.184739	0.309237	0	0.437751	0.405622	0	0
C9J069	non-PSPs	0.0235656	0.652664	0.0788934	0.0952869	0.146516	637	0.222336	0.211066	0.45082	132
C9J302	non-PSPs	0.039604	0	0.0643564	0.0940594	0.138614	0	0.262376	0.247525	0	0
C9J3I9	non-PSPs	0.00980392	0	0.127451	0.235294	0.313725	0	0.343137	0.323529	0	0
C9J3V5	non-PSPs	0.0133333	0.566667	0.0933333	0.113333	0.186667	85	0.24	0.226667	0.2	0
C9J442	non-PSPs	0.0576132	0.00411523	0.127572	0.144033	0.230453	1	0.300412	0.279835	0	0
C9J6K1	non-PSPs	0.0252525	0.0909091	0.136364	0.171717	0.262626	18	0.308081	0.262626	0.00505051	0
C9J798	non-PSPs	0.0224159	0.0772105	0.120797	0.15193	0.240349	62	0.312578	0.298879	0.0298879	4
C9J7I0	non-PSPs	0.00729927	0.583942	0.109489	0.124088	0.211679	80	0.284672	0.255474	0.452555	0
C9JBD0	non-PSPs	0.015625	0	0.078125	0.109375	0.242188	0	0.359375	0.328125	0	0
C9JDP6	non-PSPs	0.0349345	0	0.170306	0.222707	0.318777	0	0.423581	0.39738	0	16
C9JDV5	non-PSPs	0.0206897	0.0482759	0.0896552	0.165517	0.234483	7	0.310345	0.275862	0	0
C9JE40	non-PSPs	0.014733	0.228361	0.145488	0.174954	0.248619	124	0.320442	0.302026	0.165746	52
C9JH25	non-PSPs	0.0244716	0.300334	0.166852	0.176863	0.211346	270	0.27475	0.269188	0.190211	174
C9JI98	non-PSPs	0.0113636	0.164773	0.136364	0.159091	0.215909	29	0.267045	0.25	0.0738636	83
C9JJ37	non-PSPs	0.0343643	0	0.154639	0.164948	0.285223	0	0.350515	0.347079	0	28
C9JL84	non-PSPs	0.0282486	0.340866	0.0979284	0.131827	0.195857	181	0.280603	0.258004	0.216573	0
C9JLR9	non-PSPs	0.0221239	0.719764	0.0870206	0.10472	0.153392	488	0.19469	0.178466	0.557522	223
C9JQI7	non-PSPs	0.0228311	0.0121766	0.117199	0.178082	0.252664	8	0.362253	0.343988	0	4
C9JQL5	non-PSPs	0.0225564	0	0.0902256	0.172932	0.308271	0	0.398496	0.360902	0	0
C9JR72	non-PSPs	0.0305677	0.00436681	0.124454	0.137555	0.218341	2	0.31441	0.305677	0	6
C9JSJ3	non-PSPs	0.0250784	0.625392	0.101881	0.123824	0.166144	399	0.217868	0.205329	0.420063	32
C9JTQ0	non-PSPs	0.0131579	0.536842	0.118421	0.128947	0.194737	204	0.223684	0.207895	0.518421	43
C9JUS6	non-PSPs	0.0392157	0.0392157	0.143791	0.196078	0.248366	6	0.313725	0.300654	0.00653595	8
C9JVW0	non-PSPs	0.0352113	0.471831	0.0985915	0.105634	0.176056	67	0.225352	0.21831	0.309859	39
D3W0D1	non-PSPs	0.0434783	0	0.10628	0.173913	0.246377	0	0.391304	0.36715	0	0
D6REC4	non-PSPs	0.0087146	0.544662	0.100218	0.126362	0.185185	250	0.224401	0.206972	0.174292	51
D6RGH6	non-PSPs	0.0285714	0.45974	0.109091	0.137662	0.181818	177	0.233766	0.220779	0.215584	6
D6RIA3	non-PSPs	0.010039	0.741216	0.0691578	0.0981595	0.167317	1329	0.21082	0.194646	0.556609	147
E2RYF6	non-PSPs	0.00225606	0.887761	0.0197406	0.0485054	0.113367	1574	0.1348	0.115059	0.825155	1175
E2RYF7	non-PSPs	0.00398406	0.89243	0.0438247	0.0717131	0.14741	224	0.175299	0.171315	0.884462	0
E5RG02	non-PSPs	0.0402299	0	0.114943	0.172414	0.281609	0	0.367816	0.33908	0	0
E5RHQ5	non-PSPs	0.0146425	0.602929	0.10422	0.151593	0.199828	700	0.231697	0.21447	0.550388	34
E5RJM6	non-PSPs	0.00501253	0.210526	0.152882	0.160401	0.223058	84	0.24812	0.240602	0.12782	82
E5RQL4	non-PSPs	0.0272109	0	0.129252	0.163265	0.244898	0	0.346939	0.340136	0	0
E7ERA6	non-PSPs	0.064257	0.240964	0.100402	0.11245	0.188755	60	0.236948	0.216867	0.176707	32
E7EU14	non-PSPs	0.0292398	0	0.0935673	0.134503	0.239766	0	0.321637	0.280702	0	0
E7EW31	non-PSPs	0.00788177	0.955665	0.0689655	0.0866995	0.142857	970	0.192118	0.186207	0.868966	86
E9PAV3	non-PSPs	0.00577478	0.833975	0.0654475	0.0904716	0.156882	1733	0.173725	0.164581	0.716073	596
E9PB15	non-PSPs	0.0301205	0.126506	0.0662651	0.0963855	0.192771	21	0.295181	0.26506	0.10241	2
E9PGG2	non-PSPs	0.0211082	0.559367	0.124011	0.131926	0.203166	212	0.258575	0.245383	0.406332	0
E9PI22	non-PSPs	0.0179211	0.512545	0.100358	0.143369	0.229391	143	0.27957	0.250896	0.301075	0
E9PRG8	non-PSPs	0	0.95935	0.097561	0.138211	0.211382	118	0.219512	0.195122	0.788618	2
F2Z333	non-PSPs	0.0575221	0	0.128319	0.146018	0.238938	0	0.300885	0.278761	0	49
F2Z398	non-PSPs	0.0327869	0	0.0737705	0.131148	0.229508	0	0.327869	0.295082	0	0
F2Z3F1	non-PSPs	0.015748	0.267717	0.11811	0.141732	0.220472	34	0.307087	0.283465	0.11811	0
F2Z3M2	non-PSPs	0	0.122807	0.122807	0.149123	0.236842	14	0.368421	0.315789	0.0877193	0
F5GYI3	non-PSPs	0.0183727	0.566929	0.128609	0.146982	0.2021	216	0.249344	0.23622	0.422572	55
F5H4A9	non-PSPs	0.0323887	0.461538	0.137652	0.157895	0.234818	114	0.287449	0.275304	0.348178	100
F5H4B4	non-PSPs	0.0263158	0.252632	0.0877193	0.121053	0.184211	144	0.275439	0.252632	0.114035	4
F8WCM5	non-PSPs	0.025	0.425	0.115	0.125	0.185	85	0.25	0.24	0.29	34
G3V211	non-PSPs	0.0434783	0	0.0695652	0.0869565	0.208696	0	0.356522	0.313043	0	0
H0Y354	non-PSPs	0.0939597	0	0.0939597	0.174497	0.275168	0	0.348993	0.328859	0	0
H0YL14	non-PSPs	0.0359712	0	0.179856	0.208633	0.345324	0	0.489209	0.453237	0	0
H0YM25	non-PSPs	0.0037037	0.61358	0.0419753	0.0962963	0.165432	497	0.198765	0.144444	0.359259	507
H3BN30	non-PSPs	0.0634921	0	0.134921	0.174603	0.246032	0	0.357143	0.325397	0	0
H3BNL1	non-PSPs	0.0294118	0.0147059	0.0980392	0.117647	0.161765	3	0.27451	0.269608	0	0
H3BNL8	non-PSPs	0.0304348	0	0.117391	0.169565	0.256522	0	0.391304	0.365217	0	0
H3BPM6	non-PSPs	0.044843	0.00896861	0.0807175	0.121076	0.188341	2	0.304933	0.282511	0	0
H3BQB6	non-PSPs	0.0108696	0.782609	0.0724638	0.115942	0.195652	216	0.231884	0.210145	0.471014	8
H3BQJ8	non-PSPs	0.0869565	0	0.144928	0.15942	0.268116	0	0.34058	0.318841	0	0
H3BQW9	non-PSPs	0.0314961	0.779528	0.0708661	0.0866142	0.149606	99	0.165354	0.141732	0.724409	10
H3BR10	non-PSPs	0.00934579	0.046729	0.158879	0.186916	0.327103	5	0.429907	0.383178	0	4
H3BRN8	non-PSPs	0.0247934	0.487603	0.0661157	0.0991736	0.165289	59	0.256198	0.214876	0.247934	0
H3BTG2	non-PSPs	0.0165289	0.0165289	0.14876	0.198347	0.289256	2	0.380165	0.31405	0	0
H3BV60	non-PSPs	0.0221519	0.522152	0.0949367	0.0981013	0.164557	165	0.218354	0.21519	0.35443	114
H7BZ55	non-PSPs	0.0120992	0.454325	0.14882	0.1585	0.205687	751	0.215366	0.205082	0.199637	269
H7C241	non-PSPs	0.0280374	0	0.0794393	0.154206	0.275701	0	0.434579	0.383178	0	0
H7C350	non-PSPs	0.0298507	0.393035	0.146766	0.164179	0.223881	158	0.276119	0.258706	0.271144	0
I3L0S3	non-PSPs	0.0294118	0.544118	0.102941	0.112745	0.196078	111	0.240196	0.235294	0.215686	46
I3L1E1	non-PSPs	0.0215054	0.844086	0.112903	0.11828	0.155914	157	0.193548	0.182796	0.790323	20
I3L273	non-PSPs	0.00579151	0.777992	0.0965251	0.119691	0.167954	403	0.222008	0.208494	0.722008	34
I3L3R5	non-PSPs	0.0150376	0.770677	0.112782	0.116541	0.180451	205	0.199248	0.184211	0.68797	16
J3KSC0	non-PSPs	0.037037	0	0.140741	0.185185	0.274074	0	0.311111	0.303704	0	0
K7EIQ3	non-PSPs	0.0288462	0.0288462	0.134615	0.182692	0.25	3	0.317308	0.288462	0	0
K9M1U5	non-PSPs	0.0391061	0.100559	0.139665	0.156425	0.217877	18	0.26257	0.256983	0.0446927	0
M0QZC1	non-PSPs	0.0243161	0.592705	0.103343	0.115502	0.164134	195	0.227964	0.224924	0.455927	119
M0R2J8	non-PSPs	0.0173864	0.130118	0.104319	0.159843	0.241727	232	0.307908	0.284913	0.0386988	4
M5A8F1	non-PSPs	0.05	0.0875	0.08125	0.15625	0.21875	14	0.31875	0.3	0	8
O00115	non-PSPs	0.025	0.0194444	0.1	0.122222	0.194444	7	0.316667	0.302778	0	0
O00116	non-PSPs	0.0212766	0.136778	0.0790274	0.138298	0.215805	90	0.305471	0.287234	0.0866261	31
O00124	non-PSPs	0.0148148	0.251852	0.12963	0.181481	0.255556	68	0.325926	0.311111	0.155556	4
O00154	non-PSPs	0.0315789	0.115789	0.0684211	0.115789	0.247368	44	0.294737	0.265789	0.0526316	10
O00155	non-PSPs	0.0387812	0.00277008	0.185596	0.207756	0.271468	1	0.365651	0.360111	0	12
O00161	non-PSPs	0.028436	0.63981	0.0758294	0.161137	0.208531	135	0.227488	0.203791	0.270142	10
O00175	non-PSPs	0.0504202	0	0.0588235	0.109244	0.243697	0	0.319328	0.285714	0	0
O00178	non-PSPs	0.0164425	0.252616	0.0911809	0.136024	0.242152	169	0.29148	0.26009	0.192825	14
O00180	non-PSPs	0.0267857	0	0.125	0.172619	0.282738	0	0.422619	0.410714	0	8
O00189	non-PSPs	0.0110375	0.0551876	0.145695	0.1766	0.269316	25	0.346578	0.333333	0.00441501	14
O00192	non-PSPs	0.012474	0.536383	0.10395	0.117464	0.2079	516	0.253638	0.238046	0.413721	47
O00193	non-PSPs	0.00546448	1	0.0491803	0.0601093	0.120219	183	0.163934	0.136612	0.989071	49
O00204	non-PSPs	0.0109589	0.191781	0.0767123	0.134247	0.2	70	0.309589	0.284932	0.178082	26
O00206	non-PSPs	0.0250298	0	0.154946	0.20739	0.286055	0	0.394517	0.375447	0	8
O00212	non-PSPs	0.0333333	0.00952381	0.0809524	0.104762	0.242857	2	0.342857	0.32381	0	0
O00220	non-PSPs	0.0448718	0.224359	0.0876068	0.117521	0.211538	105	0.258547	0.235043	0.143162	30
O00221	non-PSPs	0.024	0.494	0.138	0.156	0.204	247	0.23	0.22	0.446	12
O00230	non-PSPs	0.0190476	0.247619	0.12381	0.142857	0.180952	26	0.266667	0.238095	0.152381	40
O00232	non-PSPs	0.0153509	0	0.118421	0.186404	0.291667	0	0.357456	0.317982	0	0
O00233	non-PSPs	0.0134529	0.408072	0.0717489	0.125561	0.237668	91	0.269058	0.242152	0.264574	0
O00237	non-PSPs	0.0262774	0.0408759	0.113869	0.159124	0.243796	28	0.378102	0.351825	0.0306569	4
O00241	non-PSPs	0.0201005	0.0552764	0.0954774	0.140704	0.243719	22	0.309045	0.29397	0.00753769	16
O00253	non-PSPs	0.0833333	0.00757576	0.159091	0.166667	0.227273	1	0.265152	0.234848	0	22
O00254	non-PSPs	0.0374332	0	0.139037	0.221925	0.296791	0	0.459893	0.441176	0	0
O00255	non-PSPs	0.0113821	0.295935	0.107317	0.138211	0.222764	182	0.305691	0.291057	0.227642	36
O00258	non-PSPs	0.0172414	0	0.103448	0.166667	0.327586	0	0.431034	0.385057	0	0
O00267	non-PSPs	0.00643974	0.426863	0.0616375	0.105796	0.202392	464	0.275989	0.25207	0.367985	100
O00268	non-PSPs	0.00460829	0.764055	0.081106	0.106912	0.181567	829	0.201843	0.18894	0.619355	352
O00270	non-PSPs	0.0407524	0.00940439	0.178683	0.200627	0.30721	3	0.416928	0.404389	0	21
O00273	non-PSPs	0.021148	0.102719	0.138973	0.172205	0.23565	34	0.271903	0.265861	0.0694864	2
O00287	non-PSPs	0.0220588	0.768382	0.0808824	0.0882353	0.158088	209	0.191176	0.169118	0.415441	50
O00292	non-PSPs	0.0245902	0.00819672	0.13388	0.150273	0.251366	3	0.319672	0.297814	0	4
O00294	non-PSPs	0.00738007	0.581181	0.0738007	0.097786	0.154982	315	0.208487	0.195572	0.568266	62
O00295	non-PSPs	0.0153846	0.373077	0.111538	0.132692	0.203846	194	0.275	0.25	0.267308	14
O00300	non-PSPs	0.0623441	0	0.0997506	0.144638	0.209476	0	0.294264	0.281796	0	0
O00321	non-PSPs	0.0350877	0.353801	0.0818713	0.0964912	0.131579	121	0.225146	0.216374	0.0964912	4
O00322	non-PSPs	0.0387597	0	0.0930233	0.158915	0.290698	0	0.434109	0.379845	0	10
O00339	non-PSPs	0.0711297	0.0889121	0.0774059	0.122385	0.202929	85	0.268828	0.248954	0.0230126	0
O00370	non-PSPs	0.014902	0.0266667	0.092549	0.196863	0.246275	34	0.340392	0.319216	0.000784314	0
O00391	non-PSPs	0.0187416	0.14324	0.111111	0.133869	0.216867	107	0.310576	0.29585	0.107095	6
O00398	non-PSPs	0.0501475	0	0.112094	0.20354	0.297935	0	0.442478	0.40413	0	0
O00399	non-PSPs	0.0315789	0.0315789	0.0526316	0.163158	0.278947	6	0.321053	0.289474	0	0
O00400	non-PSPs	0.0163934	0.0655738	0.143898	0.193078	0.289617	36	0.415301	0.397086	0.0309654	0
O00409	non-PSPs	0.0183673	0.573469	0.0693878	0.108163	0.161224	281	0.226531	0.206122	0.442857	2
O00418	non-PSPs	0.0137931	0.256552	0.0882759	0.12	0.190345	186	0.277241	0.246897	0.201379	0
O00421	non-PSPs	0.0348837	0.0436047	0.148256	0.194767	0.290698	15	0.430233	0.409884	0.0406977	0
O00461	non-PSPs	0.00143678	0.840517	0.079023	0.0905172	0.153736	585	0.196839	0.182471	0.781609	82
O00462	non-PSPs	0.0193402	0	0.0875995	0.143345	0.230944	0	0.369738	0.352673	0	0
O00468	non-PSPs	0.0691489	0.12911	0.0860735	0.0991296	0.176015	267	0.224371	0.218085	0.0851064	109
O00478	non-PSPs	0.015411	0.133562	0.106164	0.152397	0.232877	78	0.320205	0.299658	0.0993151	0
O00482	non-PSPs	0.025878	0.114603	0.110906	0.157116	0.245841	62	0.327172	0.286506	0.0369686	0
O00507	non-PSPs	0.0238748	0.0962818	0.114677	0.174951	0.251663	246	0.3409	0.318982	0.0712329	20
O00512	non-PSPs	0.00280505	0.999299	0.0546985	0.0848527	0.187938	1425	0.220196	0.157083	0.976858	38
O00515	non-PSPs	0.00193424	0.953578	0.0851064	0.106383	0.170213	493	0.189555	0.17795	0.825919	8
O00526	non-PSPs	0.0108696	0	0.168478	0.222826	0.358696	0	0.407609	0.369565	0	26
O00534	non-PSPs	0.0165394	0.0127226	0.10687	0.156489	0.251908	10	0.329517	0.298982	0	0
O00548	non-PSPs	0.0968188	0.0885201	0.0622407	0.0843707	0.142462	64	0.222683	0.217151	0.0580913	16
O00555	non-PSPs	0.0111732	0.415403	0.0830008	0.128492	0.213887	1041	0.306864	0.272945	0.384677	246
O00559	non-PSPs	0.0140845	0.558685	0.0798122	0.126761	0.187793	119	0.262911	0.244131	0.173709	24
O00562	non-PSPs	0.0160772	0.257235	0.0844051	0.118167	0.199357	320	0.279743	0.262058	0.209003	2
O00570	non-PSPs	0.00255754	0.557545	0.056266	0.0690537	0.150895	218	0.199488	0.153453	0.409207	167
O00574	non-PSPs	0.0263158	0	0.128655	0.195906	0.330409	0	0.479532	0.44152	0	0
O00590	non-PSPs	0.0234375	0.046875	0.153646	0.197917	0.302083	18	0.445312	0.419271	0.0364583	0
O00592	non-PSPs	0.0143369	0.697133	0.09319	0.121864	0.197133	389	0.22043	0.200717	0.557348	63
O00602	non-PSPs	0.0245399	0.162577	0.0889571	0.107362	0.184049	53	0.282209	0.260736	0.125767	0
O00622	non-PSPs	0.0997375	0.00262467	0.0813648	0.115486	0.188976	1	0.246719	0.230971	0	4
O00625	non-PSPs	0.00689655	0.210345	0.0758621	0.127586	0.213793	61	0.289655	0.265517	0.0275862	0
O00634	non-PSPs	0.0672414	0.0517241	0.0913793	0.0982759	0.156897	30	0.217241	0.210345	0.00172414	47
O00716	non-PSPs	0.0150538	0.391398	0.131183	0.169892	0.225806	182	0.262366	0.247312	0.270968	38
O00754	non-PSPs	0.0118694	0.0257171	0.107814	0.135509	0.229476	26	0.333333	0.312562	0.0049456	20
O00762	non-PSPs	0.0111732	0.162011	0.100559	0.139665	0.206704	29	0.296089	0.273743	0.0782123	0
O00763	non-PSPs	0.0142392	0.0809601	0.0964199	0.159072	0.259154	199	0.343775	0.31489	0.0573637	0
O14492	non-PSPs	0.0189873	0.35443	0.0791139	0.096519	0.177215	224	0.240506	0.227848	0.218354	88
O14508	non-PSPs	0.0252525	0.161616	0.116162	0.156566	0.212121	32	0.29798	0.282828	0.0959596	0
O14512	non-PSPs	0.0223752	0.600688	0.113597	0.139415	0.192771	349	0.254733	0.242685	0.523236	131
O14513	non-PSPs	0.0167627	0.77999	0.0859089	0.114196	0.178628	1489	0.213201	0.195914	0.608696	24
O14521	non-PSPs	0.0314465	0	0.169811	0.194969	0.295597	0	0.377358	0.358491	0	0
O14523	non-PSPs	0.0113314	0.573654	0.111898	0.144476	0.216714	405	0.256374	0.240793	0.423513	26
O14524	non-PSPs	0.0315315	0.0045045	0.112613	0.193694	0.295045	2	0.412162	0.391892	0	12
O14529	non-PSPs	0.00605653	0.583445	0.105653	0.137281	0.194482	867	0.238223	0.2214	0.437416	176
O14530	non-PSPs	0.0132743	0.00884956	0.123894	0.159292	0.221239	2	0.30531	0.287611	0	18
O14543	non-PSPs	0.0133333	0.195556	0.106667	0.128889	0.204444	44	0.288889	0.275556	0.128889	0
O14544	non-PSPs	0.0149533	0.340187	0.0897196	0.123364	0.216822	182	0.28785	0.261682	0.160748	2
O14545	non-PSPs	0.0429553	0.505155	0.0773196	0.118557	0.17354	294	0.218213	0.202749	0.412371	4
O14556	non-PSPs	0.0147059	0.178922	0.0539216	0.105392	0.245098	73	0.316176	0.286765	0.117647	8
O14559	non-PSPs	0.017871	0.610723	0.109557	0.125097	0.181818	786	0.24087	0.228438	0.505828	138
O14561	non-PSPs	0.0192308	0	0.134615	0.185897	0.314103	0	0.378205	0.333333	0	4
O14562	non-PSPs	0.00647249	0.530744	0.0647249	0.100324	0.210356	164	0.265372	0.229773	0.372168	28
O14579	non-PSPs	0.012987	0.0324675	0.12987	0.159091	0.24026	10	0.314935	0.288961	0.012987	0
O14599	non-PSPs	0.0377358	0	0.150943	0.188679	0.301887	0	0.358491	0.320755	0	0
O14603	non-PSPs	0.0408163	0	0.142857	0.183673	0.22449	0	0.306122	0.285714	0	0
O14618	non-PSPs	0.0328467	0.19708	0.10219	0.149635	0.237226	54	0.266423	0.248175	0.131387	0
O14626	non-PSPs	0.0438871	0.00626959	0.119122	0.225705	0.326019	2	0.454545	0.429467	0	0
O14638	non-PSPs	0.0388571	0.00457143	0.0925714	0.133714	0.221714	4	0.331429	0.301714	0	2
O14640	non-PSPs	0.0100719	0.494964	0.0661871	0.0978417	0.182734	344	0.247482	0.225899	0.417266	30
O14645	non-PSPs	0.0193798	0.437984	0.100775	0.151163	0.224806	113	0.25969	0.24031	0.178295	0
O14647	non-PSPs	0.00929978	0.512582	0.0804158	0.122538	0.176149	937	0.24453	0.229212	0.44256	143
O14649	non-PSPs	0.0253807	0.0736041	0.106599	0.152284	0.241117	29	0.350254	0.322335	0.0101523	26
O14653	non-PSPs	0.00943396	0.330189	0.127358	0.188679	0.283019	70	0.334906	0.292453	0.0566038	2
O14654	non-PSPs	0.0143198	0.557677	0.061257	0.0819411	0.14638	701	0.212411	0.193317	0.471758	298
O14657	non-PSPs	0.0178571	0	0.113095	0.178571	0.252976	0	0.360119	0.345238	0	34
O14662	non-PSPs	0.00923077	0.101538	0.116923	0.187692	0.286154	33	0.329231	0.304615	0.0215385	12
O14668	non-PSPs	0.0183486	0.238532	0.0688073	0.133028	0.197248	52	0.316514	0.307339	0.151376	0
O14669	non-PSPs	0.019802	0.282178	0.143564	0.168317	0.207921	57	0.292079	0.282178	0.252475	36
O14672	non-PSPs	0.0481283	0.0935829	0.0614973	0.114973	0.181818	70	0.27139	0.25	0.0561497	16
O14678	non-PSPs	0.0132013	0	0.151815	0.20462	0.290429	0	0.39934	0.376238	0	2
O14681	non-PSPs	0.0147059	0.00294118	0.135294	0.208824	0.285294	1	0.426471	0.408824	0	2
O14682	non-PSPs	0.0356537	0	0.110357	0.152801	0.24618	0	0.339559	0.317487	0	0
O14683	non-PSPs	0.00529101	0.021164	0.142857	0.216931	0.333333	4	0.433862	0.407407	0.010582	2
O14684	non-PSPs	0.0263158	0	0.138158	0.177632	0.302632	0	0.414474	0.375	0	0
O14709	non-PSPs	0.0524781	0.0816327	0.0806608	0.125364	0.178814	84	0.25656	0.243926	0.0447036	0
O14713	non-PSPs	0.02	0.22	0.1	0.15	0.225	44	0.295	0.28	0.125	0
O14715	non-PSPs	0.0130312	0.2017	0.105382	0.142776	0.216997	356	0.298017	0.283853	0.0883853	40
O14718	non-PSPs	0.0267062	0	0.074184	0.183976	0.302671	0	0.418398	0.367953	0	0
O14727	non-PSPs	0.0328526	0	0.111378	0.164263	0.254808	0	0.340545	0.319712	0	0
O14732	non-PSPs	0.0277778	0.0138889	0.100694	0.163194	0.243056	4	0.305556	0.288194	0.00347222	0
O14733	non-PSPs	0.0190931	0.207637	0.097852	0.152745	0.238663	87	0.305489	0.26969	0.178998	0
O14735	non-PSPs	0.028169	0	0.164319	0.220657	0.314554	0	0.431925	0.389671	0	0
O14737	non-PSPs	0	0.456	0.104	0.136	0.224	57	0.256	0.224	0.296	0
O14745	non-PSPs	0.0139665	0.74581	0.0893855	0.114525	0.192737	267	0.226257	0.212291	0.536313	30
O14763	non-PSPs	0.0409091	0.329545	0.0909091	0.122727	0.220455	145	0.259091	0.236364	0.197727	16
O14764	non-PSPs	0.00884956	0	0.0995575	0.159292	0.269912	0	0.378319	0.345133	0	0
O14770	non-PSPs	0.0125786	0.651992	0.0712788	0.104822	0.203354	311	0.257862	0.207547	0.484277	28
O14772	non-PSPs	0.0280066	0.00658979	0.125206	0.186161	0.265239	4	0.367381	0.342669	0	0
O14782	non-PSPs	0.00504414	0.453972	0.0920555	0.13367	0.213115	360	0.264817	0.234552	0.245902	56
O14788	non-PSPs	0.0126183	0.126183	0.0820189	0.138801	0.208202	40	0.312303	0.287066	0.0977918	20
O14796	non-PSPs	0.0227273	0	0.136364	0.181818	0.272727	0	0.378788	0.363636	0	0
O14798	non-PSPs	0.0579151	0.374517	0.030888	0.0656371	0.173745	97	0.212355	0.181467	0.293436	47
O14828	non-PSPs	0.0201729	0.357349	0.0979827	0.129683	0.207493	124	0.334294	0.314121	0.262248	32
O14836	non-PSPs	0.0887372	0.177474	0.0784983	0.0955631	0.16041	52	0.215017	0.201365	0.0477816	12
O14841	non-PSPs	0.0186335	0.0659938	0.0993789	0.13587	0.24146	85	0.305124	0.284161	0.0256211	8
O14842	non-PSPs	0.0333333	0	0.183333	0.2	0.27	0	0.38	0.376667	0	8
O14843	non-PSPs	0.0317919	0.0578035	0.153179	0.187861	0.294798	20	0.419075	0.404624	0.0404624	0
O14862	non-PSPs	0.0058309	0.0728863	0.0874636	0.148688	0.25656	25	0.326531	0.297376	0	0
O14863	non-PSPs	0.016317	0.044289	0.128205	0.198135	0.300699	19	0.377622	0.34965	0.011655	0
O14867	non-PSPs	0.0461957	0.235054	0.0951087	0.133152	0.191576	173	0.247283	0.235054	0.11413	10
O14879	non-PSPs	0.0265306	0.161224	0.112245	0.146939	0.202041	79	0.287755	0.271429	0.0673469	0
O14880	non-PSPs	0.0263158	0	0.105263	0.157895	0.263158	0	0.388158	0.368421	0	0
O14901	non-PSPs	0.0390625	0.291016	0.0898438	0.117188	0.210938	149	0.251953	0.228516	0.0742188	22
O14904	non-PSPs	0.0657534	0.0794521	0.0958904	0.109589	0.172603	29	0.246575	0.235616	0.0383562	6
O14907	non-PSPs	0	0.112903	0.0725806	0.145161	0.282258	14	0.322581	0.282258	0.0564516	0
O14917	non-PSPs	0.0189819	0.310613	0.0871441	0.131148	0.224331	360	0.28214	0.265746	0.130285	18
O14924	non-PSPs	0.0186593	0.467173	0.0843124	0.118867	0.191431	676	0.247408	0.234278	0.332412	32
O14926	non-PSPs	0.0243902	0.00609756	0.0995935	0.119919	0.199187	3	0.296748	0.284553	0	0
O14929	non-PSPs	0.0167064	0	0.097852	0.145585	0.23389	0	0.367542	0.336516	0	0
O14931	non-PSPs	0.0248756	0.00497512	0.124378	0.154229	0.273632	1	0.348259	0.333333	0	2
O14939	non-PSPs	0.0150054	0.0653805	0.120043	0.163987	0.242229	61	0.339764	0.321543	0.0300107	12
O14944	non-PSPs	0.0650888	0.0177515	0.106509	0.153846	0.278107	3	0.366864	0.337278	0	0
O14958	non-PSPs	0.00501253	0.140351	0.0952381	0.157895	0.240602	56	0.35589	0.340852	0.107769	31
O14960	non-PSPs	0.0397351	0.00662252	0.0728477	0.152318	0.218543	1	0.298013	0.278146	0	0
O14967	non-PSPs	0.0131148	0.337705	0.0672131	0.134426	0.204918	206	0.3	0.280328	0.278689	48
O14972	non-PSPs	0.026936	0	0.10101	0.16835	0.289562	0	0.363636	0.346801	0	0
O14978	non-PSPs	0.0409956	0.449488	0.0966325	0.121523	0.168375	307	0.222548	0.206442	0.373353	0
O14981	non-PSPs	0.0216333	0.0892374	0.127637	0.179016	0.280692	165	0.338561	0.31152	0.03245	0
O15014	non-PSPs	0.0155918	0.880936	0.0616584	0.0871722	0.155918	1243	0.201276	0.183558	0.71297	84
O15015	non-PSPs	0.044214	0.629913	0.0764192	0.0906114	0.132096	1154	0.177948	0.166485	0.453057	52
O15016	non-PSPs	0.0370066	0.462993	0.0945724	0.126645	0.206414	563	0.256579	0.231086	0.335526	65
O15021	non-PSPs	0.0148685	0.741517	0.0850172	0.110942	0.167366	1945	0.210446	0.194815	0.637819	134
O15027	non-PSPs	0.0118795	0.736954	0.0835808	0.0967331	0.165465	1737	0.230378	0.215952	0.623674	94
O15033	non-PSPs	0.0218712	0.0486027	0.0935601	0.134872	0.238153	40	0.352369	0.332928	0.0194411	0
O15037	non-PSPs	0.019174	0.377581	0.0958702	0.123894	0.19174	256	0.262537	0.246313	0.30236	18
O15040	non-PSPs	0.0248051	0.296953	0.100638	0.1382	0.221828	419	0.297661	0.284196	0.216159	0
O15041	non-PSPs	0.0270968	0.036129	0.0864516	0.136774	0.216774	28	0.323871	0.301935	0.00387097	0
O15049	non-PSPs	0.0147059	0.683824	0.123162	0.134191	0.167279	372	0.216912	0.204044	0.384191	47
O15054	non-PSPs	0.0176506	0.678637	0.0791236	0.101643	0.158247	1115	0.214242	0.205721	0.608034	313
O15060	non-PSPs	0.0421348	0.275281	0.101124	0.134831	0.207865	196	0.282303	0.26264	0.185393	6
O15061	non-PSPs	0.00383387	0.668371	0.0766773	0.10607	0.187859	1046	0.236422	0.223642	0.438339	148
O15062	non-PSPs	0.0221566	0.573117	0.0723781	0.100443	0.202363	388	0.25997	0.223043	0.472674	18
O15068	non-PSPs	0.0202287	0.263852	0.1073	0.146878	0.218118	300	0.287599	0.26825	0.176781	0
O15069	non-PSPs	0.0108835	0.908451	0.103713	0.120359	0.182458	1419	0.201024	0.185659	0.856594	116
O15085	non-PSPs	0.00985545	0.588699	0.109724	0.15046	0.212878	896	0.255585	0.235874	0.50657	20
O15090	non-PSPs	0.0238462	0.55	0.0953846	0.116154	0.189231	715	0.236923	0.207692	0.361538	2
O15105	non-PSPs	0.0446009	0.20892	0.105634	0.129108	0.187793	89	0.269953	0.262911	0.14554	58
O15117	non-PSPs	0.00510856	0.799489	0.0587484	0.0932312	0.14304	626	0.199234	0.192848	0.745849	103
O15118	non-PSPs	0.0383412	0	0.104851	0.159624	0.266041	0	0.389671	0.365415	0	4
O15119	non-PSPs	0.00942127	0.328398	0.0861373	0.111709	0.181696	244	0.251682	0.219381	0.219381	44
O15121	non-PSPs	0.00928793	0	0.0928793	0.182663	0.275542	0	0.442724	0.402477	0	0
O15130	non-PSPs	0.00884956	0.300885	0.141593	0.150442	0.176991	34	0.256637	0.238938	0.212389	4
O15146	non-PSPs	0.0345224	0	0.0978136	0.1542	0.26122	0	0.344074	0.314154	0	0
O15151	non-PSPs	0.0367347	0.253061	0.0918367	0.136735	0.208163	124	0.265306	0.246939	0.0979592	14
O15155	non-PSPs	0.0169492	0	0.118644	0.186441	0.262712	0	0.372881	0.330508	0	4
O15156	non-PSPs	0.0296846	0.532468	0.0909091	0.109462	0.166976	287	0.220779	0.202226	0.465677	57
O15165	non-PSPs	0.0359477	0.48366	0.0653595	0.120915	0.199346	148	0.267974	0.245098	0.346405	4
O15194	non-PSPs	0.0253623	0.155797	0.101449	0.152174	0.26087	43	0.351449	0.336957	0.0942029	2
O15197	non-PSPs	0.0274241	0.0460333	0.10284	0.127326	0.215475	47	0.29285	0.279138	0.00489716	36
O15198	non-PSPs	0.0364026	0.143469	0.0813704	0.111349	0.199143	67	0.289079	0.276231	0.102784	0
O15205	non-PSPs	0.030303	0	0.109091	0.169697	0.284848	0	0.333333	0.30303	0	0
O15209	non-PSPs	0.0205047	0.611987	0.0741325	0.0883281	0.189274	388	0.23817	0.214511	0.533123	142
O15211	non-PSPs	0.011583	0.422136	0.118404	0.140283	0.21879	328	0.268983	0.258687	0.271557	97
O15218	non-PSPs	0.0371287	0.0173267	0.14604	0.195545	0.309406	7	0.423267	0.39604	0.00247525	0
O15229	non-PSPs	0.0205761	0	0.0987654	0.166667	0.26749	0	0.382716	0.339506	0	0
O15231	non-PSPs	0.0232221	0.804064	0.0435414	0.0798258	0.145138	554	0.188679	0.177068	0.743106	6
O15235	non-PSPs	0.0507246	0.231884	0.115942	0.130435	0.231884	32	0.268116	0.246377	0.108696	0
O15243	non-PSPs	0.0229008	0	0.10687	0.19084	0.29771	0	0.465649	0.450382	0	0
O15254	non-PSPs	0.0185714	0	0.131429	0.164286	0.248571	0	0.345714	0.328571	0	4
O15255	non-PSPs	0.0526316	0.148325	0.124402	0.157895	0.186603	31	0.244019	0.23445	0.0669856	44
O15258	non-PSPs	0.0102041	0.00510204	0.0816327	0.147959	0.270408	1	0.443878	0.403061	0	0
O15259	non-PSPs	0.0136612	0.277322	0.117486	0.166667	0.241803	203	0.314208	0.29235	0.159836	64
O15260	non-PSPs	0.0148699	0	0.159851	0.211896	0.334572	0	0.475836	0.427509	0	4
O15265	non-PSPs	0.0224215	0.821749	0.0650224	0.0896861	0.163677	733	0.197309	0.178251	0.663677	115
O15269	non-PSPs	0.0211416	0	0.114165	0.186047	0.270613	0	0.348837	0.331924	0	2
O15270	non-PSPs	0.0213523	0.00177936	0.0907473	0.149466	0.25089	1	0.346975	0.314947	0	0
O15287	non-PSPs	0.0257235	0	0.194534	0.210611	0.257235	0	0.313505	0.305466	0	0
O15304	non-PSPs	0.0914286	0.0228571	0.0857143	0.102857	0.217143	4	0.268571	0.245714	0	0
O15315	non-PSPs	0.03125	0	0.140625	0.197917	0.273437	0	0.335937	0.315104	0	0
O15318	non-PSPs	0.0044843	0.61435	0.0493274	0.0717489	0.139013	137	0.224215	0.183857	0.488789	56
O15321	non-PSPs	0.0148515	0	0.117162	0.184818	0.290429	0	0.435644	0.415842	0	0
O15327	non-PSPs	0.0205628	0.100649	0.115801	0.172078	0.258658	93	0.332251	0.308442	0.0725108	14
O15353	non-PSPs	0.0169753	0.591049	0.104938	0.125	0.174383	383	0.25	0.229938	0.438272	44
O15354	non-PSPs	0.0473083	0.272431	0.11093	0.166395	0.236542	167	0.323002	0.303426	0.181077	61
O15357	non-PSPs	0.0111288	0.343402	0.105723	0.142289	0.210652	432	0.281399	0.27027	0.27345	66
O15374	non-PSPs	0.0184805	0.063655	0.125257	0.201232	0.281314	31	0.418891	0.396304	0.0123203	0
O15375	non-PSPs	0.029703	0.0158416	0.142574	0.190099	0.287129	8	0.405941	0.374257	0.0039604	0
O15379	non-PSPs	0.0280374	0.109813	0.0817757	0.133178	0.219626	47	0.350467	0.331776	0.102804	0
O15382	non-PSPs	0.0178571	0.00510204	0.130102	0.168367	0.283163	2	0.377551	0.344388	0	0
O15389	non-PSPs	0.0290381	0.210526	0.123412	0.157895	0.219601	116	0.299456	0.286751	0.177858	6
O15391	non-PSPs	0.0241935	0.580645	0.0806452	0.110215	0.185484	216	0.252688	0.225806	0.365591	26
O15393	non-PSPs	0.0447154	0.00406504	0.0670732	0.111789	0.211382	2	0.310976	0.288618	0	0
O15403	non-PSPs	0.0210325	0.00191205	0.107075	0.189293	0.302103	1	0.413002	0.382409	0	0
O15409	non-PSPs	0.00979021	0.52028	0.100699	0.138462	0.216783	372	0.251748	0.225175	0.366434	183
O15428	non-PSPs	0	1	0.07	0.09	0.14	100	0.2	0.18	0.92	0
O15431	non-PSPs	0.0105263	0.121053	0.0894737	0.142105	0.305263	23	0.415789	0.326316	0.0789474	2
O15432	non-PSPs	0.00699301	0	0.146853	0.20979	0.356643	0	0.482517	0.447552	0	0
O15439	non-PSPs	0.0120755	0.0188679	0.126038	0.196226	0.29283	25	0.390189	0.368302	0.00377358	4
O15440	non-PSPs	0.013222	0.0995129	0.116214	0.184412	0.283229	143	0.361865	0.331942	0.0563674	2
O15442	non-PSPs	0.0153374	0	0.0858896	0.134969	0.245399	0	0.365031	0.340491	0	0
O15444	non-PSPs	0.0333333	0	0.113333	0.146667	0.226667	0	0.32	0.306667	0	0
O15455	non-PSPs	0.0188053	0	0.161504	0.224558	0.28208	0	0.381637	0.367257	0	6
O15457	non-PSPs	0.0202991	0.152778	0.0982906	0.174145	0.244658	143	0.327991	0.304487	0.108974	6
O15460	non-PSPs	0.0130841	0.0261682	0.108411	0.136449	0.226168	14	0.327103	0.306542	0	0
O15466	non-PSPs	0.0319149	0	0.0984043	0.151596	0.24734	0	0.388298	0.364362	0	0
O15467	non-PSPs	0.0333333	0	0.133333	0.2	0.3	0	0.358333	0.35	0	0
O15480	non-PSPs	0.00867052	0.245665	0.0809249	0.118497	0.219653	85	0.300578	0.257225	0.0953757	0
O15482	non-PSPs	0.0292683	0.297561	0.143902	0.17561	0.239024	122	0.287805	0.268293	0.173171	6
O15488	non-PSPs	0.0199601	0.317365	0.107784	0.139721	0.217565	159	0.297405	0.283433	0.205589	0
O15496	non-PSPs	0.10303	0	0.151515	0.187879	0.242424	0	0.315152	0.29697	0	28
O15498	non-PSPs	0.0151515	0.020202	0.10101	0.136364	0.252525	4	0.343434	0.318182	0	0
O15499	non-PSPs	0.0487805	0.312195	0.0829268	0.102439	0.141463	64	0.180488	0.17561	0.160976	70
O15503	non-PSPs	0.0252708	0.0649819	0.115523	0.162455	0.259928	18	0.357401	0.33935	0.0361011	2
O15504	non-PSPs	0.0070922	0.191489	0.0614657	0.0898345	0.141844	81	0.245863	0.236407	0.0827423	98
O15514	non-PSPs	0.0140845	0.176056	0.126761	0.161972	0.211268	25	0.28169	0.260563	0.0422535	0
O15516	non-PSPs	0.0106383	0.452719	0.0839243	0.128842	0.211584	383	0.280142	0.250591	0.306147	61
O15519	non-PSPs	0.0208333	0.0229167	0.141667	0.189583	0.285417	11	0.360417	0.329167	0	0
O15528	non-PSPs	0.0177165	0.0275591	0.129921	0.149606	0.23622	14	0.316929	0.30315	0.00590551	6
O15533	non-PSPs	0.0133929	0.102679	0.145089	0.15625	0.229911	46	0.301339	0.285714	0.0133929	20
O15534	non-PSPs	0.0209302	0.643411	0.0883721	0.108527	0.168992	830	0.217829	0.204651	0.557364	163
O15537	non-PSPs	0.0446429	0	0.0982143	0.165179	0.214286	0	0.330357	0.316964	0	0
O15541	non-PSPs	0.0379009	0.568513	0.0379009	0.0758017	0.142857	195	0.22449	0.206997	0.335277	0
O15544	non-PSPs	0.0469799	0.0469799	0.154362	0.167785	0.228188	7	0.295302	0.281879	0	0
O15547	non-PSPs	0.031746	0.0544218	0.0952381	0.120181	0.204082	24	0.321995	0.315193	0.0136054	10
O15553	non-PSPs	0.021767	0.400768	0.0909091	0.130602	0.194622	313	0.253521	0.241997	0.340589	0
O43147	non-PSPs	0.0248509	0.184891	0.102386	0.140159	0.229622	186	0.307157	0.286282	0.143141	14
O43151	non-PSPs	0.021727	0.545404	0.0857939	0.109749	0.167131	979	0.232312	0.22117	0.388858	90
O43155	non-PSPs	0.0227273	0.0727273	0.127273	0.181818	0.266667	48	0.343939	0.324242	0.0439394	16
O43156	non-PSPs	0.0238751	0.0376492	0.161616	0.203857	0.302112	41	0.367309	0.348944	0.0266299	2
O43157	non-PSPs	0.0266979	0.162061	0.110539	0.1363	0.23185	346	0.299766	0.284778	0.116159	50
O43164	non-PSPs	0.0254237	0.751412	0.0635593	0.0918079	0.158192	532	0.221751	0.20904	0.576271	36
O43166	non-PSPs	0.0116408	0.49612	0.0759424	0.113636	0.189024	895	0.260532	0.237251	0.345344	22
O43167	non-PSPs	0.0286944	0.41033	0.0803443	0.121951	0.186514	286	0.242468	0.223816	0.278336	10
O43169	non-PSPs	0.0133333	0.186667	0.0866667	0.126667	0.213333	28	0.313333	0.293333	0.0733333	0
O43173	non-PSPs	0.0157895	0	0.110526	0.163158	0.242105	0	0.373684	0.347368	0	4
O43181	non-PSPs	0	0.0857143	0.0628571	0.0914286	0.217143	15	0.297143	0.262857	0	10
O43182	non-PSPs	0.013347	0.544148	0.105749	0.132444	0.186858	530	0.240246	0.226899	0.368583	66
O43186	non-PSPs	0.0100334	0.511706	0.0769231	0.090301	0.160535	153	0.250836	0.227425	0.314381	60
O43187	non-PSPs	0.032	0.2096	0.1104	0.1536	0.2352	131	0.304	0.2816	0.144	0
O43193	non-PSPs	0.0242718	0.0315534	0.140777	0.182039	0.286408	13	0.385922	0.364078	0.00970874	36
O43194	non-PSPs	0.0264901	0.0750552	0.11479	0.169978	0.278146	34	0.379691	0.348786	0.0485651	6
O43196	non-PSPs	0.0179856	0.059952	0.142686	0.197842	0.28777	50	0.359712	0.33693	0.0479616	43
O43236	non-PSPs	0.0167364	0.353556	0.0753138	0.119247	0.205021	169	0.286611	0.26569	0.248954	0
O43240	non-PSPs	0.0434783	0.0144928	0.126812	0.155797	0.242754	4	0.307971	0.289855	0	0
O43246	non-PSPs	0.0125984	0.0204724	0.155906	0.204724	0.311811	13	0.420472	0.395276	0.0188976	14
O43247	non-PSPs	0.00714286	0.742857	0.075	0.1	0.146429	208	0.207143	0.189286	0.578571	10
O43255	non-PSPs	0.058642	0.169753	0.0802469	0.126543	0.203704	55	0.265432	0.240741	0.123457	54
O43257	non-PSPs	0.0519481	0.454545	0.0844156	0.0909091	0.149351	70	0.220779	0.214286	0.363636	0
O43264	non-PSPs	0.0192555	0.0218228	0.134788	0.191271	0.278562	17	0.346598	0.318357	0.00385109	2
O43272	non-PSPs	0.0166667	0.0433333	0.12	0.145	0.238333	26	0.328333	0.295	0.02	10
O43278	non-PSPs	0.0586011	0.0415879	0.0793951	0.111531	0.185255	22	0.275992	0.268431	0.020794	14
O43280	non-PSPs	0.0120069	0	0.142367	0.166381	0.233276	0	0.35163	0.331046	0	0
O43281	non-PSPs	0.0142602	0.682709	0.106952	0.122995	0.190731	383	0.237077	0.224599	0.573975	75
O43286	non-PSPs	0.0103093	0	0.110825	0.154639	0.239691	0	0.376289	0.345361	0	32
O43290	non-PSPs	0.00375	0.57875	0.0925	0.12	0.18375	463	0.2225	0.2075	0.33625	113
O43291	non-PSPs	0.0515873	0.047619	0.103175	0.119048	0.222222	12	0.31746	0.293651	0.0198413	12
O43292	non-PSPs	0.00966184	0	0.193237	0.21095	0.309179	0	0.399356	0.375201	0	26
O43294	non-PSPs	0.0585683	0.457701	0.0889371	0.101952	0.147505	211	0.227766	0.214751	0.383948	8
O43298	non-PSPs	0.0256959	0.391863	0.0642398	0.0985011	0.190578	183	0.269807	0.237687	0.233405	0
O43299	non-PSPs	0.0247831	0.0359356	0.169765	0.187113	0.268897	29	0.333333	0.319703	0.00619579	0
O43310	non-PSPs	0.0167224	0.580268	0.0919732	0.12709	0.192308	347	0.247492	0.217391	0.473244	6
O43312	non-PSPs	0.013245	0.630464	0.0701987	0.112583	0.181457	476	0.231788	0.206623	0.480795	20
O43314	non-PSPs	0.0176991	0.186645	0.0884956	0.140788	0.223652	232	0.299276	0.277554	0.108608	24
O43316	non-PSPs	0.04	0.168571	0.102857	0.142857	0.214286	59	0.268571	0.257143	0.0857143	0
O43318	non-PSPs	0.0214521	0.443894	0.0742574	0.125413	0.214521	269	0.273927	0.239274	0.330033	26
O43325	non-PSPs	0.0163934	0.00819672	0.122951	0.196721	0.245902	1	0.311475	0.286885	0	0
O43345	non-PSPs	0.0648438	0	0.0453125	0.0953125	0.134375	0	0.242969	0.232031	0	0
O43353	non-PSPs	0.0185185	0.0851852	0.111111	0.17963	0.251852	46	0.316667	0.290741	0.0425926	0
O43361	non-PSPs	0.0539846	0.0694087	0.066838	0.109254	0.156812	54	0.249357	0.24036	0.00514139	0
O43364	non-PSPs	0.0212766	0.507979	0.101064	0.125	0.170213	191	0.234043	0.223404	0.25	40
O43365	non-PSPs	0.0112867	0.869074	0.0632054	0.0767494	0.115124	385	0.185102	0.167043	0.774266	83
O43399	non-PSPs	0.00485437	0.538835	0.101942	0.121359	0.208738	111	0.242718	0.228155	0.257282	0
O43402	non-PSPs	0.0380952	0	0.0952381	0.138095	0.233333	0	0.314286	0.290476	0	0
O43405	non-PSPs	0.02	0.0472727	0.0581818	0.123636	0.232727	26	0.327273	0.309091	0.0290909	0
O43414	non-PSPs	0.0267062	0.0445104	0.0979228	0.145401	0.234421	15	0.341246	0.302671	0.0118694	0
O43422	non-PSPs	0.0262812	0.0959264	0.114323	0.172142	0.248357	73	0.332457	0.312746	0.065703	0
O43427	non-PSPs	0.0137363	0	0.14011	0.17033	0.269231	0	0.370879	0.343407	0	18
O43435	non-PSPs	0.0175879	0.361809	0.0603015	0.0753769	0.163317	144	0.251256	0.221106	0.211055	59
O43462	non-PSPs	0.0231214	0	0.119461	0.186898	0.304432	0	0.420039	0.402697	0	50
O43490	non-PSPs	0.0254335	0.0115607	0.12948	0.203468	0.283237	10	0.378035	0.36185	0	16
O43493	non-PSPs	0	0.871854	0.0411899	0.0572082	0.105263	381	0.125858	0.121281	0.844394	20
O43502	non-PSPs	0.0265957	0.037234	0.12766	0.183511	0.265957	14	0.332447	0.31383	0.0159574	0
O43505	non-PSPs	0.0192771	0	0.125301	0.142169	0.245783	0	0.354217	0.327711	0	12
O43508	non-PSPs	0.0160643	0.317269	0.15261	0.172691	0.236948	79	0.301205	0.297189	0.200803	38
O43511	non-PSPs	0.0153846	0.0025641	0.111538	0.203846	0.316667	2	0.40641	0.391026	0	12
O43513	non-PSPs	0.0171674	0.347639	0.107296	0.180258	0.266094	81	0.309013	0.257511	0.167382	0
O43516	non-PSPs	0.00198807	1	0.055666	0.0735586	0.105368	503	0.137177	0.131213	1	172
O43521	non-PSPs	0.020202	0.575758	0.0707071	0.10101	0.166667	114	0.247475	0.207071	0.40404	2
O43524	non-PSPs	0.00742942	0.789004	0.0950966	0.115899	0.187221	531	0.233284	0.194651	0.634473	56
O43529	non-PSPs	0.0168539	0	0.0983146	0.171348	0.255618	0	0.38764	0.370787	0	0
O43542	non-PSPs	0.0231214	0.0346821	0.16185	0.196532	0.268786	12	0.312139	0.300578	0.00578035	0
O43543	non-PSPs	0.0428571	0	0.139286	0.185714	0.253571	0	0.35	0.328571	0	0
O43548	non-PSPs	0.0236111	0.0388889	0.0958333	0.151389	0.238889	28	0.336111	0.319444	0.0222222	0
O43555	non-PSPs	0	0.75	0.15	0.15	0.183333	90	0.225	0.208333	0.583333	0
O43556	non-PSPs	0.0160183	0.0846682	0.0823799	0.146453	0.242563	37	0.343249	0.313501	0.0343249	0
O43557	non-PSPs	0.0125	0.00416667	0.145833	0.1625	0.279167	1	0.366667	0.35	0	6
O43567	non-PSPs	0.0262467	0.251969	0.104987	0.175853	0.262467	96	0.338583	0.322835	0.209974	8
O43570	non-PSPs	0.0141243	0.0169492	0.115819	0.166667	0.245763	6	0.338983	0.322034	0	22
O43572	non-PSPs	0.0120846	0.302115	0.0876133	0.134441	0.20997	200	0.29003	0.259819	0.122356	0
O43586	non-PSPs	0.0192308	0.211538	0.0913462	0.127404	0.192308	88	0.266827	0.245192	0.0600962	12
O43592	non-PSPs	0.022869	0	0.128898	0.181913	0.287942	0	0.381497	0.352391	0	0
O43593	non-PSPs	0.0378469	0.360807	0.108495	0.122792	0.179983	429	0.237174	0.227923	0.259882	38
O43598	non-PSPs	0.0114943	0.132184	0.0862069	0.114943	0.212644	23	0.293103	0.275862	0.045977	0
O43603	non-PSPs	0.0413437	0	0.144703	0.191214	0.284238	0	0.379845	0.364341	0	0
O43609	non-PSPs	0.0815047	0.510972	0.0815047	0.125392	0.175549	163	0.219436	0.203762	0.423197	12
O43612	non-PSPs	0.0458015	0.00763359	0.175573	0.198473	0.236641	1	0.251908	0.236641	0	28
O43614	non-PSPs	0.036036	0	0.0990991	0.173423	0.288288	0	0.403153	0.376126	0	0
O43633	non-PSPs	0	0.382883	0.108108	0.153153	0.274775	85	0.292793	0.216216	0.0855856	20
O43638	non-PSPs	0.0272727	0.521212	0.0727273	0.0969697	0.148485	172	0.236364	0.209091	0.357576	16
O43639	non-PSPs	0.0105263	0.0631579	0.0789474	0.107895	0.2	24	0.3	0.289474	0.0263158	0
O43653	non-PSPs	0.0877193	0	0.166667	0.201754	0.263158	0	0.307018	0.298246	0	26
O43674	non-PSPs	0	0.015873	0.0952381	0.164021	0.253968	3	0.375661	0.354497	0	6
O43681	non-PSPs	0.0229885	0	0.0977011	0.158046	0.272989	0	0.347701	0.301724	0	0
O43683	non-PSPs	0.0184332	0.281106	0.0940092	0.132719	0.223041	305	0.306912	0.275576	0.133641	2
O43708	non-PSPs	0.0231481	0.00925926	0.111111	0.194444	0.282407	2	0.347222	0.319444	0	0
O43716	non-PSPs	0.0147059	0.0441176	0.117647	0.147059	0.25	6	0.316176	0.301471	0.0220588	0
O43719	non-PSPs	0.013245	0.683444	0.0609272	0.0821192	0.128477	516	0.197351	0.184106	0.622517	93
O43731	non-PSPs	0.0186916	0	0.154206	0.238318	0.341121	0	0.518692	0.490654	0	0
O43741	non-PSPs	0.00735294	0.253676	0.0845588	0.132353	0.224265	69	0.305147	0.283088	0.169118	0
O43745	non-PSPs	0	0.204082	0.0969388	0.142857	0.244898	40	0.311224	0.280612	0.0714286	0
O43747	non-PSPs	0.0182482	0.093674	0.120438	0.184915	0.284672	77	0.341849	0.307786	0.0583942	4
O43752	non-PSPs	0.00392157	0.0823529	0.117647	0.168627	0.270588	21	0.329412	0.298039	0.00392157	18
O43759	non-PSPs	0.0171674	0.141631	0.0686695	0.107296	0.197425	33	0.356223	0.339056	0.0643777	0
O43765	non-PSPs	0.0127796	0.354633	0.0958466	0.140575	0.204473	111	0.265176	0.233227	0.297125	0
O43766	non-PSPs	0.0268817	0	0.107527	0.134409	0.22043	0	0.298387	0.276882	0	0
O43768	non-PSPs	0	1	0.0826446	0.0991736	0.157025	121	0.198347	0.165289	0.92562	0
O43772	non-PSPs	0.0199336	0	0.0996678	0.152824	0.252492	0	0.368771	0.332226	0	0
O43776	non-PSPs	0.0273723	0.0967153	0.0985401	0.142336	0.233577	53	0.330292	0.30292	0.0218978	0
O43808	non-PSPs	0.00651466	0	0.143322	0.19544	0.315961	0	0.420195	0.394137	0	0
O43819	non-PSPs	0.0112782	0.0338346	0.12782	0.154135	0.229323	9	0.31203	0.296992	0	12
O43822	non-PSPs	0.0273438	0.394531	0.152344	0.179688	0.242188	101	0.269531	0.253906	0.253906	0
O43824	non-PSPs	0.0116279	0.158915	0.118217	0.149225	0.253876	82	0.306202	0.28876	0.106589	30
O43825	non-PSPs	0.0189573	0.0734597	0.0995261	0.158768	0.218009	31	0.345972	0.324645	0.00473934	0
O43826	non-PSPs	0.016317	0	0.132867	0.174825	0.282051	0	0.414918	0.382284	0	2
O43827	non-PSPs	0.0260116	0	0.0982659	0.132948	0.210983	0	0.323699	0.297688	0	0
O43829	non-PSPs	0.0378619	0.30735	0.0668151	0.109131	0.184855	138	0.253898	0.227171	0.22049	10
O43847	non-PSPs	0.0156386	0.145091	0.105995	0.152042	0.229366	167	0.331017	0.311034	0.110339	71
O43854	non-PSPs	0.05	0	0.0604167	0.122917	0.19375	0	0.291667	0.272917	0	0
O43861	non-PSPs	0.0235397	0.0392328	0.106364	0.158675	0.272886	45	0.372276	0.340017	0.0226678	4
O43869	non-PSPs	0.0352304	0	0.132791	0.200542	0.330623	0	0.474255	0.420054	0	0
O43889	non-PSPs	0.0215633	0.126685	0.172507	0.199461	0.272237	47	0.315364	0.293801	0.0404313	10
O43895	non-PSPs	0.0133531	0	0.0934718	0.139466	0.237389	0	0.347181	0.323442	0	0
O43896	non-PSPs	0.0135993	0.397099	0.0852221	0.118767	0.199456	438	0.253853	0.228468	0.304624	98
O43909	non-PSPs	0.0195865	0.039173	0.108814	0.155604	0.250272	36	0.354733	0.330794	0.0184984	6
O43913	non-PSPs	0.0206897	0	0.14023	0.195402	0.266667	0	0.381609	0.374713	0	0
O43914	non-PSPs	0.0265487	0.0619469	0.159292	0.185841	0.292035	7	0.345133	0.327434	0.00884956	0
O43915	non-PSPs	0.0847458	0.0282486	0.0706215	0.107345	0.183616	10	0.248588	0.225989	0.00847458	2
O43918	non-PSPs	0.0330275	0.511927	0.102752	0.122936	0.183486	279	0.225688	0.216514	0.381651	28
O43920	non-PSPs	0.0377358	0.235849	0.0566038	0.141509	0.179245	25	0.273585	0.245283	0.169811	0
O43927	non-PSPs	0.0366972	0	0.100917	0.192661	0.33945	0	0.412844	0.376147	0	0
O43929	non-PSPs	0.016055	0	0.137615	0.194954	0.293578	0	0.373853	0.33945	0	0
O43934	non-PSPs	0.0155902	0.00668151	0.106904	0.193764	0.282851	3	0.429844	0.407572	0	20
O60224	non-PSPs	0.00531915	0.643617	0.0531915	0.0904255	0.170213	121	0.255319	0.218085	0.505319	0
O60231	non-PSPs	0.0115274	0.252642	0.102786	0.134486	0.219981	263	0.294909	0.273775	0.132565	73
O60232	non-PSPs	0.040201	0.376884	0.125628	0.150754	0.20603	75	0.236181	0.21608	0.175879	0
O60234	non-PSPs	0.0211268	0	0.084507	0.119718	0.253521	0	0.359155	0.316901	0	0
O60240	non-PSPs	0.00957854	0.429119	0.0996169	0.118774	0.214559	224	0.254789	0.237548	0.340996	52
O60241	non-PSPs	0.0410095	0.264353	0.100946	0.123028	0.206309	419	0.285174	0.263091	0.198107	70
O60242	non-PSPs	0.0400788	0.151774	0.0926413	0.141261	0.233246	231	0.31866	0.287122	0.0749014	8
O60244	non-PSPs	0.0178817	0.176754	0.11348	0.167813	0.255846	257	0.321183	0.292985	0.158872	46
O60245	non-PSPs	0.00841908	0.29841	0.0795136	0.130028	0.23667	319	0.29841	0.283442	0.191768	30
O60248	non-PSPs	0.0128755	0.88412	0.0901288	0.0944206	0.133047	206	0.2103	0.184549	0.609442	6
O60266	non-PSPs	0.0183566	0.0751748	0.111014	0.159091	0.283217	86	0.378497	0.340035	0.0541958	22
O60271	non-PSPs	0.010598	0.450416	0.0885693	0.127176	0.223316	595	0.277063	0.256624	0.267222	66
O60279	non-PSPs	0.0222576	0.414944	0.0937997	0.124006	0.214626	261	0.27504	0.257552	0.26868	14
O60285	non-PSPs	0.0136157	0.419062	0.0892587	0.140696	0.216339	277	0.281392	0.258699	0.326778	6
O60290	non-PSPs	0.0265184	0.0881095	0.102652	0.149701	0.235244	103	0.318221	0.293413	0.0290847	0
O60294	non-PSPs	0.0233236	0.0247813	0.11516	0.145773	0.225948	17	0.3207	0.310496	0.016035	2
O60303	non-PSPs	0.0123609	0.482077	0.0933251	0.140297	0.204574	780	0.26576	0.250309	0.381335	6
O60312	non-PSPs	0.0260173	0.178786	0.120747	0.158105	0.24483	268	0.33022	0.312208	0.108739	56
O60315	non-PSPs	0.0214168	0.530478	0.0741351	0.11285	0.178748	644	0.23888	0.206755	0.389621	18
O60320	non-PSPs	0.038961	0.382189	0.109462	0.128015	0.230056	206	0.278293	0.254174	0.335807	42
O60336	non-PSPs	0.0211361	0.445839	0.0911493	0.127477	0.207398	675	0.260898	0.247028	0.380449	42
O60337	non-PSPs	0.0252747	0.0956044	0.143956	0.207692	0.325275	87	0.42967	0.406593	0.0802198	50
O60343	non-PSPs	0.0215716	0.307396	0.108629	0.150231	0.219569	399	0.287365	0.264253	0.188752	14
O60346	non-PSPs	0.0244613	0.381479	0.11357	0.14502	0.223646	655	0.270239	0.254514	0.311008	235
O60347	non-PSPs	0.0180645	0.495484	0.0890323	0.129032	0.188387	384	0.269677	0.254194	0.409032	58
O60353	non-PSPs	0.0424929	0.22238	0.0991501	0.154391	0.249292	157	0.355524	0.330028	0.167139	0
O60381	non-PSPs	0.0311284	0.276265	0.0758755	0.0972763	0.182879	142	0.270428	0.2393	0.134241	0
O60383	non-PSPs	0.0286344	0.0748899	0.105727	0.147577	0.215859	34	0.314978	0.295154	0.0594714	10
O60393	non-PSPs	0.0260492	0.790159	0.0940666	0.117221	0.166425	546	0.224313	0.206946	0.57453	10
O60397	non-PSPs	0	0	0.113208	0.207547	0.273585	0	0.367925	0.339623	0	0
O60423	non-PSPs	0.0215385	0.103846	0.113846	0.166154	0.263077	135	0.363077	0.338462	0.0907692	6
O60431	non-PSPs	0.028169	0.0084507	0.135211	0.208451	0.315493	3	0.419718	0.374648	0	0
O60437	non-PSPs	0.00569476	0.239749	0.123007	0.15262	0.225513	421	0.265945	0.256264	0.0301822	170
O60443	non-PSPs	0.0262097	0	0.145161	0.1875	0.288306	0	0.352823	0.33871	0	0
O60449	non-PSPs	0.0371661	0.00116144	0.0842044	0.132404	0.195703	2	0.321719	0.307201	0	0
O60462	non-PSPs	0.0257787	0.0773362	0.0805585	0.138561	0.204082	72	0.308271	0.288937	0.0257787	10
O60486	non-PSPs	0.03125	0.0178571	0.100128	0.152423	0.237245	28	0.321429	0.30676	0.00829082	46
O60487	non-PSPs	0.0139535	0	0.0930233	0.15814	0.274419	0	0.386047	0.372093	0	0
O60496	non-PSPs	0.0169903	0.400485	0.0873786	0.106796	0.15534	165	0.242718	0.235437	0.296117	4
O60502	non-PSPs	0.0207424	0.196507	0.0862445	0.135371	0.232533	180	0.326419	0.292576	0.168122	57
O60503	non-PSPs	0.0288248	0.126386	0.105691	0.150037	0.246859	171	0.337768	0.314856	0.0569106	62
O60508	non-PSPs	0.0207254	0.259067	0.0656304	0.110535	0.202073	150	0.302245	0.276339	0.0829016	8
O60516	non-PSPs	0.05	0.64	0.08	0.15	0.18	64	0.23	0.21	0.36	0
O60519	non-PSPs	0.025	0.558333	0.075	0.108333	0.175	67	0.216667	0.183333	0.491667	6
O60522	non-PSPs	0.0291031	0.0887405	0.105439	0.158874	0.252863	186	0.333969	0.318225	0.0224237	8
O60524	non-PSPs	0.00743494	0.342937	0.0938662	0.141264	0.222119	369	0.288104	0.266729	0.296468	30
O60542	non-PSPs	0.0448718	0	0.147436	0.153846	0.205128	0	0.275641	0.269231	0	10
O60547	non-PSPs	0.016129	0.0510753	0.0806452	0.129032	0.231183	19	0.330645	0.311828	0.0188172	0
O60548	non-PSPs	0.0181818	0.541414	0.0767677	0.10101	0.133333	268	0.19596	0.183838	0.408081	230
O60551	non-PSPs	0.0120482	0.230924	0.106426	0.15261	0.238956	115	0.327309	0.301205	0.196787	24
O60565	non-PSPs	0.048913	0.309783	0.076087	0.119565	0.173913	57	0.228261	0.206522	0.255435	6
O60566	non-PSPs	0.0219048	0.259048	0.0990476	0.154286	0.218095	272	0.297143	0.28	0.172381	6
O60568	non-PSPs	0.0135501	0.00406504	0.113821	0.144986	0.233062	3	0.349593	0.329268	0	22
O60583	non-PSPs	0.0123288	0.579452	0.0808219	0.127397	0.20137	423	0.256164	0.232877	0.50137	66
O60602	non-PSPs	0.0221445	0	0.158508	0.215618	0.280886	0	0.395105	0.38345	0	2
O60603	non-PSPs	0.0255102	0	0.154337	0.214286	0.284439	0	0.375	0.353316	0	0
O60609	non-PSPs	0.0725	0	0.1425	0.1625	0.2375	0	0.295	0.2625	0	45
O60610	non-PSPs	0.00943396	0.38522	0.110849	0.152516	0.237421	490	0.287736	0.250786	0.274371	209
O60635	non-PSPs	0.0456432	0	0.107884	0.165975	0.286307	0	0.423237	0.390041	0	14
O60636	non-PSPs	0.0497738	0	0.104072	0.190045	0.294118	0	0.41629	0.384615	0	12
O60637	non-PSPs	0.055336	0	0.102767	0.185771	0.304348	0	0.41502	0.399209	0	14
O60663	non-PSPs	0.0522388	0.378109	0.079602	0.10199	0.186567	152	0.251244	0.21393	0.293532	22
O60667	non-PSPs	0.0153846	0.412821	0.0948718	0.123077	0.215385	161	0.289744	0.266667	0.284615	12
O60671	non-PSPs	0.0390071	0	0.102837	0.163121	0.255319	0	0.347518	0.319149	0	0
O60674	non-PSPs	0.0238516	0.00176678	0.0962898	0.163428	0.239399	2	0.342756	0.316254	0	0
O60676	non-PSPs	0.0422535	0	0.140845	0.183099	0.28169	0	0.352113	0.330986	0	0
O60678	non-PSPs	0.0225989	0.0489642	0.0885122	0.145009	0.246704	26	0.34275	0.316384	0.0301318	0
O60682	non-PSPs	0.0194175	0.665049	0.0825243	0.0873786	0.15534	137	0.199029	0.184466	0.548544	26
O60683	non-PSPs	0.0306748	0.00306748	0.156442	0.184049	0.248466	1	0.331288	0.322086	0	6
O60687	non-PSPs	0.0473118	0.0193548	0.0752688	0.126882	0.195699	9	0.292473	0.273118	0.00430108	0
O60701	non-PSPs	0.0242915	0.0242915	0.0708502	0.153846	0.246964	12	0.325911	0.309717	0.00202429	0
O60704	non-PSPs	0.0185676	0.0291777	0.116711	0.159151	0.289125	11	0.355438	0.318302	0	20
O60721	non-PSPs	0.00636943	0.479527	0.0964513	0.147407	0.249318	527	0.319381	0.283894	0.365787	166
O60725	non-PSPs	0.0246479	0	0.151408	0.183099	0.271127	0	0.419014	0.401408	0	0
O60732	non-PSPs	0.00437828	0.491243	0.0954466	0.132224	0.176007	561	0.260946	0.251313	0.389667	81
O60733	non-PSPs	0.0235732	0.0496278	0.109181	0.151365	0.253102	40	0.326303	0.296526	0.00124069	6
O60759	non-PSPs	0.0222841	0.122563	0.119777	0.150418	0.214485	44	0.278552	0.250696	0.00557103	2
O60762	non-PSPs	0.00384615	0.0384615	0.107692	0.196154	0.276923	10	0.369231	0.35	0	8
O60779	non-PSPs	0.0201207	0.00402414	0.130785	0.189135	0.317907	2	0.458753	0.434608	0	14
O60783	non-PSPs	0.015625	0	0.0859375	0.140625	0.257812	0	0.335938	0.289062	0	0
O60784	non-PSPs	0.0101626	0.506098	0.107724	0.146341	0.23374	249	0.276423	0.247967	0.349593	12
O60806	non-PSPs	0.0111607	0.290179	0.0758929	0.116071	0.205357	130	0.283482	0.263393	0.127232	4
O60830	non-PSPs	0.0174419	0.145349	0.0813953	0.145349	0.232558	25	0.319767	0.290698	0.0523256	0
O60840	non-PSPs	0.0212443	0.215478	0.113303	0.169954	0.263531	426	0.360142	0.335357	0.171978	86
O60844	non-PSPs	0.0179641	0	0.107784	0.155689	0.239521	0	0.353293	0.347305	0	0
O60858	non-PSPs	0.036855	0	0.12285	0.181818	0.255528	0	0.36855	0.346437	0	0
O60888	non-PSPs	0.0111732	0	0.117318	0.162011	0.318436	0	0.379888	0.351955	0	0
O60894	non-PSPs	0.0472973	0	0.128378	0.168919	0.277027	0	0.391892	0.364865	0	0
O60895	non-PSPs	0.0285714	0.0571429	0.125714	0.182857	0.257143	10	0.342857	0.32	0.00571429	20
O60896	non-PSPs	0.0540541	0	0.135135	0.175676	0.310811	0	0.398649	0.358108	0	20
O60902	non-PSPs	0.0120846	0.471299	0.0845921	0.0966767	0.172205	156	0.220544	0.199396	0.380665	104
O60906	non-PSPs	0.0212766	0.035461	0.13948	0.170213	0.245863	15	0.35461	0.333333	0.00472813	24
O60907	non-PSPs	0.0242634	0.119584	0.0658579	0.119584	0.197574	69	0.268631	0.2513	0.0762565	30
O60911	non-PSPs	0.0269461	0	0.0568862	0.0778443	0.185629	0	0.308383	0.272455	0	0
O60921	non-PSPs	0.025	0.00357143	0.125	0.192857	0.303571	1	0.360714	0.328571	0	0
O60925	non-PSPs	0	0.0245902	0.106557	0.180328	0.278689	3	0.311475	0.262295	0	6
O60928	non-PSPs	0.0166667	0.00277778	0.105556	0.163889	0.263889	1	0.369444	0.327778	0	0
O60931	non-PSPs	0.013624	0	0.114441	0.19346	0.321526	0	0.479564	0.46594	0	0
O60939	non-PSPs	0.027907	0.130233	0.0930233	0.125581	0.255814	28	0.334884	0.297674	0.102326	2
O60941	non-PSPs	0.0239234	0.433812	0.103668	0.138756	0.23126	272	0.290271	0.245614	0.299841	16
O60942	non-PSPs	0.0268007	0.0871022	0.0837521	0.137353	0.217755	52	0.311558	0.281407	0.0737018	16
O75022	non-PSPs	0.0142631	0.335975	0.107765	0.122029	0.190174	212	0.272583	0.255151	0.291601	44
O75027	non-PSPs	0.00664894	0.0452128	0.106383	0.164894	0.269947	34	0.353723	0.328457	0.0199468	2
O75031	non-PSPs	0.0209581	0.0179641	0.152695	0.191617	0.293413	6	0.350299	0.323353	0.011976	12
O75037	non-PSPs	0.0189371	0.261454	0.091631	0.147221	0.218693	428	0.268173	0.246793	0.141723	89
O75052	non-PSPs	0.0118577	0.367589	0.118577	0.156126	0.241107	186	0.288538	0.266798	0.264822	39
O75054	non-PSPs	0.0167504	0.0544389	0.0820771	0.124791	0.221106	65	0.314908	0.30402	0.0318258	24
O75056	non-PSPs	0	0.780543	0.0882353	0.108597	0.187783	345	0.228507	0.219457	0.696833	146
O75063	non-PSPs	0.0195599	0	0.117359	0.163814	0.266504	0	0.356968	0.332518	0	0
O75064	non-PSPs	0.0233957	0.239305	0.13369	0.155749	0.23262	358	0.304813	0.291444	0.191845	120
O75069	non-PSPs	0.00705219	0.616361	0.114245	0.148096	0.208745	437	0.245416	0.228491	0.468265	88
O75071	non-PSPs	0.0121212	0.331313	0.117172	0.157576	0.244444	164	0.288889	0.264646	0.137374	10
O75072	non-PSPs	0.0195228	0	0.104121	0.160521	0.234273	0	0.375271	0.362256	0	0
O75078	non-PSPs	0.0572172	0.120936	0.0949285	0.126138	0.19896	93	0.26788	0.253576	0.0650195	16
O75081	non-PSPs	0.0260337	0.647779	0.0888208	0.107198	0.163859	423	0.203675	0.18683	0.529862	28
O75093	non-PSPs	0.0691004	0.00065189	0.114081	0.154498	0.209257	1	0.27249	0.259452	0	6
O75095	non-PSPs	0.155743	0.0259572	0.0564568	0.0629461	0.107722	40	0.162232	0.155743	0.0155743	46
O75096	non-PSPs	0.0493438	0.055643	0.0839895	0.133333	0.2021	106	0.275066	0.257743	0.0288714	16
O75112	non-PSPs	0.0275103	0.679505	0.0591472	0.088033	0.148556	494	0.222834	0.206327	0.528198	134
O75113	non-PSPs	0.0178571	0.328125	0.104911	0.154018	0.231027	294	0.295759	0.27567	0.151786	0
O75121	non-PSPs	0.0171149	0.356968	0.0757946	0.141809	0.259169	146	0.320293	0.293399	0.308068	8
O75128	non-PSPs	0.0126883	0.811261	0.0777161	0.107058	0.183981	1023	0.216495	0.201427	0.656622	46
O75129	non-PSPs	0.0321135	0.111277	0.112024	0.150112	0.229276	149	0.306199	0.287528	0.0575056	105
O75132	non-PSPs	0.0256191	0.183604	0.0990606	0.137489	0.225448	215	0.292912	0.263877	0.0691716	44
O75140	non-PSPs	0.0180911	0.239551	0.0829694	0.121023	0.21335	384	0.31441	0.286338	0.131628	4
O75143	non-PSPs	0.0174081	0.266925	0.0870406	0.135397	0.230174	138	0.301741	0.276596	0.172147	0
O75144	non-PSPs	0.0298013	0.0264901	0.112583	0.145695	0.274834	8	0.350993	0.334437	0	0
O75147	non-PSPs	0.028481	0.0733122	0.102321	0.126582	0.237342	139	0.292194	0.28481	0.0226793	28
O75153	non-PSPs	0.0190985	0.123759	0.110008	0.151261	0.239114	162	0.31398	0.291826	0.091673	10
O75157	non-PSPs	0.00897436	0.814103	0.0692308	0.0884615	0.187179	635	0.214103	0.194872	0.729487	213
O75159	non-PSPs	0.0298507	0.397388	0.0858209	0.126866	0.192164	213	0.272388	0.253731	0.156716	0
O75161	non-PSPs	0.0154278	0.156381	0.109397	0.139551	0.243338	223	0.312763	0.298738	0.085554	10
O75167	non-PSPs	0.00315457	0.916404	0.0678233	0.0977918	0.152997	581	0.18612	0.176656	0.705047	71
O75170	non-PSPs	0.0269151	0.335404	0.102484	0.135611	0.214286	324	0.266046	0.248447	0.216356	28
O75182	non-PSPs	0.0163511	0.175559	0.0963855	0.129948	0.20654	204	0.299484	0.283133	0.110155	46
O75185	non-PSPs	0.0211416	0.00211416	0.121564	0.184989	0.30444	2	0.367865	0.335095	0	0
O75192	non-PSPs	0.0202429	0	0.153846	0.206478	0.291498	0	0.380567	0.356275	0	0
O75197	non-PSPs	0.0352941	0.0365325	0.0947368	0.149226	0.227245	59	0.309598	0.291641	0.0105263	49
O75204	non-PSPs	0.0252101	0.0756303	0.134454	0.176471	0.243697	18	0.340336	0.327731	0	10
O75208	non-PSPs	0.00943396	0.194969	0.110063	0.13522	0.220126	62	0.286164	0.248428	0.166667	4
O75223	non-PSPs	0.0212766	0.0106383	0.0691489	0.12766	0.212766	2	0.308511	0.281915	0.00531915	0
O75251	non-PSPs	0.0234742	0.117371	0.0751174	0.112676	0.258216	25	0.342723	0.295775	0.0375587	0
O75298	non-PSPs	0.00733945	0.480734	0.13578	0.165138	0.234862	262	0.291743	0.284404	0.462385	6
O75309	non-PSPs	0.0108565	0.170084	0.114596	0.150784	0.261761	141	0.322075	0.302774	0.0699638	8
O75312	non-PSPs	0.0217865	0.394336	0.08061	0.137255	0.215686	181	0.270153	0.239651	0.224401	41
O75317	non-PSPs	0.0324324	0.0621622	0.1	0.154054	0.227027	23	0.332432	0.310811	0.0324324	0
O75326	non-PSPs	0.0285285	0.0855856	0.0915916	0.123123	0.205706	57	0.3003	0.283784	0.0405405	44
O75339	non-PSPs	0.0337838	0.0625	0.0701014	0.107264	0.201858	74	0.287162	0.265203	0.0261824	18
O75343	non-PSPs	0.0162075	0.0502431	0.095624	0.157212	0.277147	31	0.356564	0.312804	0.0340357	0
O75344	non-PSPs	0.0244648	0.00917431	0.143731	0.171254	0.238532	3	0.336391	0.311927	0	0
O75347	non-PSPs	0.00925926	0.0277778	0.0925926	0.157407	0.268519	3	0.305556	0.259259	0	0
O75351	non-PSPs	0.00675676	0.218468	0.0968468	0.146396	0.220721	97	0.286036	0.268018	0.121622	2
O75352	non-PSPs	0.0202429	0	0.190283	0.234818	0.352227	0	0.437247	0.412955	0	16
O75360	non-PSPs	0.0176991	0.619469	0.0840708	0.0929204	0.123894	140	0.199115	0.190265	0.376106	14
O75362	non-PSPs	0.0314885	0.523855	0.0734733	0.0944656	0.166985	549	0.228053	0.207061	0.325382	10
O75365	non-PSPs	0.0346821	0	0.0751445	0.115607	0.242775	0	0.323699	0.294798	0	0
O75376	non-PSPs	0.00655738	0.903689	0.0557377	0.10041	0.172131	2205	0.216803	0.197951	0.747541	195
O75379	non-PSPs	0.0070922	0.283688	0.0921986	0.170213	0.276596	40	0.333333	0.297872	0.134752	16
O75381	non-PSPs	0.00265252	0.588859	0.0875332	0.129973	0.201592	222	0.238727	0.225464	0.482759	37
O75385	non-PSPs	0.0171429	0.517143	0.108571	0.140952	0.211429	543	0.267619	0.245714	0.47619	80
O75388	non-PSPs	0.0365169	0.00561798	0.143258	0.19382	0.30618	2	0.429775	0.407303	0	0
O75391	non-PSPs	0.00881057	0.572687	0.0660793	0.105727	0.185022	130	0.242291	0.211454	0.23348	28
O75398	non-PSPs	0.0283186	0.357522	0.0637168	0.0920354	0.178761	202	0.224779	0.20885	0.173451	63
O75400	non-PSPs	0.00522466	0.564263	0.0543365	0.0825496	0.164054	540	0.225705	0.180773	0.432602	253
O75409	non-PSPs	0.017094	0.803419	0.0683761	0.0854701	0.188034	94	0.222222	0.188034	0.700855	2
O75414	non-PSPs	0.016129	0	0.0967742	0.150538	0.231183	0	0.333333	0.311828	0	0
O75417	non-PSPs	0.019305	0.160618	0.104247	0.16139	0.244788	416	0.311197	0.288803	0.0444015	14
O75419	non-PSPs	0.0212014	0.0618375	0.116608	0.155477	0.257951	35	0.353357	0.319788	0.0477032	2
O75425	non-PSPs	0.00851064	0.234043	0.131915	0.165957	0.26383	55	0.331915	0.323404	0.182979	28
O75426	non-PSPs	0.0396552	0.0534483	0.117241	0.144828	0.241379	31	0.331034	0.308621	0.0189655	0
O75443	non-PSPs	0.0677494	0	0.0737819	0.122042	0.205104	0	0.317865	0.308121	0	0
O75444	non-PSPs	0.0080429	0.592493	0.0697051	0.0884718	0.158177	221	0.214477	0.190349	0.27882	124
O75446	non-PSPs	0.0227273	0.272727	0.0590909	0.1	0.181818	60	0.231818	0.222727	0.145455	49
O75448	non-PSPs	0.0262892	0.0182002	0.142568	0.194135	0.284125	18	0.351871	0.317492	0.00202224	4
O75459	non-PSPs	0.0205479	0.958904	0.0547945	0.0684932	0.136986	140	0.157534	0.136986	0.931507	14
O75460	non-PSPs	0.0153531	0.144319	0.109519	0.154555	0.239509	141	0.324463	0.303992	0.0890481	24
O75462	non-PSPs	0.028436	0.14455	0.111374	0.137441	0.206161	61	0.28436	0.277251	0.116114	38
O75467	non-PSPs	0.0379747	0.383363	0.0759494	0.0904159	0.151899	212	0.218807	0.211573	0.233273	8
O75469	non-PSPs	0.0368664	0.0645161	0.101382	0.145161	0.232719	28	0.315668	0.271889	0	0
O75475	non-PSPs	0.00377358	0.803774	0.0415094	0.0735849	0.145283	426	0.181132	0.160377	0.675472	58
O75478	non-PSPs	0.0293454	0.0609481	0.0970655	0.148984	0.21219	27	0.30474	0.27088	0.00902935	4
O75486	non-PSPs	0.0157729	0.0567823	0.0946372	0.15142	0.239748	18	0.309148	0.268139	0.0315457	4
O75487	non-PSPs	0.0341727	0.0809353	0.0917266	0.120504	0.226619	45	0.320144	0.28777	0.0197842	4
O75493	non-PSPs	0.00914634	0.115854	0.140244	0.17378	0.231707	38	0.323171	0.317073	0.0579268	0
O75503	non-PSPs	0.0195531	0.027933	0.0810056	0.128492	0.201117	10	0.368715	0.343575	0	8
O75508	non-PSPs	0.0628019	0	0.130435	0.193237	0.323671	0	0.415459	0.396135	0	8
O75509	non-PSPs	0.0366412	0.29313	0.0916031	0.135878	0.218321	192	0.267176	0.247328	0.212214	2
O75529	non-PSPs	0.0203735	0.0441426	0.117148	0.154499	0.2309	26	0.322581	0.303905	0.00509338	0
O75541	non-PSPs	0.0242718	0.601942	0.0946602	0.109223	0.201456	248	0.237864	0.203883	0.432039	20
O75553	non-PSPs	0.0085034	0.517007	0.0459184	0.0867347	0.168367	304	0.244898	0.222789	0.367347	32
O75558	non-PSPs	0.0278746	0	0.101045	0.156794	0.240418	0	0.296167	0.268293	0	0
O75563	non-PSPs	0.0111421	0.278552	0.0668524	0.122563	0.183844	100	0.29805	0.278552	0.167131	0
O75564	non-PSPs	0.0215827	0.122302	0.0809353	0.109712	0.194245	68	0.278777	0.26259	0.0791367	0
O75570	non-PSPs	0.0224719	0.00898876	0.107865	0.170787	0.238202	4	0.310112	0.292135	0	0
O75575	non-PSPs	0.00675676	0.445946	0.121622	0.162162	0.236486	66	0.27027	0.25	0.216216	0
O75578	non-PSPs	0.0205656	0.0222793	0.119966	0.148243	0.241645	26	0.322194	0.308483	0.0017138	30
O75600	non-PSPs	0.0238663	0	0.107399	0.167064	0.250597	0	0.317422	0.291169	0	2
O75602	non-PSPs	0.0196464	0	0.123772	0.180747	0.292731	0	0.345776	0.328094	0	0
O75603	non-PSPs	0.0316206	0.247036	0.055336	0.0889328	0.160079	125	0.26087	0.241107	0.0968379	0
O75618	non-PSPs	0.0251572	0.157233	0.122642	0.166667	0.245283	50	0.314465	0.301887	0.0974843	0
O75626	non-PSPs	0.0266667	0.22303	0.0945455	0.128485	0.202424	184	0.28	0.254545	0.107879	18
O75629	non-PSPs	0.00909091	0.0545455	0.118182	0.15	0.240909	12	0.331818	0.309091	0.0318182	41
O75631	non-PSPs	0.0174216	0.0801394	0.125436	0.163763	0.250871	23	0.33101	0.313589	0.0174216	0
O75638	non-PSPs	0.0142857	0.904762	0.052381	0.0714286	0.142857	190	0.171429	0.142857	0.780952	61
O75648	non-PSPs	0.023753	0.0617577	0.0973872	0.128266	0.230404	26	0.334917	0.315914	0.0522565	0
O75663	non-PSPs	0.0147059	0.0183824	0.0992647	0.154412	0.25	5	0.345588	0.305147	0.0147059	0
O75674	non-PSPs	0.00630252	0.439076	0.102941	0.153361	0.247899	209	0.302521	0.273109	0.283613	0
O75676	non-PSPs	0.0129534	0.141192	0.11399	0.146373	0.226684	109	0.303109	0.286269	0.0777202	2
O75678	non-PSPs	0.047619	0.0449735	0.10582	0.140212	0.246032	17	0.304233	0.272487	0.0132275	0
O75695	non-PSPs	0.0428571	0.0314286	0.0628571	0.122857	0.217143	11	0.325714	0.308571	0.0114286	0
O75716	non-PSPs	0.0295082	0.042623	0.137705	0.190164	0.268852	13	0.344262	0.314754	0.00655738	0
O75717	non-PSPs	0.0230292	0.325066	0.0806023	0.133747	0.20372	367	0.276351	0.25775	0.237378	10
O75751	non-PSPs	0.0305755	0.0197842	0.129496	0.19964	0.298561	11	0.413669	0.397482	0	10
O75752	non-PSPs	0.0181269	0	0.123867	0.18429	0.283988	0	0.44713	0.413897	0	8
O75762	non-PSPs	0.0250223	0.00983021	0.124218	0.193923	0.283289	11	0.370867	0.333333	0	0
O75771	non-PSPs	0.0152439	0.0426829	0.137195	0.170732	0.29878	14	0.335366	0.307927	0.00609756	6
O75783	non-PSPs	0.0205479	0.196347	0.127854	0.155251	0.269406	86	0.369863	0.335616	0.166667	0
O75787	non-PSPs	0	0	0.131429	0.182857	0.314286	0	0.405714	0.374286	0	0
O75792	non-PSPs	0.0200669	0	0.103679	0.130435	0.234114	0	0.32107	0.304348	0	0
O75794	non-PSPs	0.0238095	0.0892857	0.0863095	0.145833	0.202381	30	0.330357	0.324405	0.0565476	0
O75800	non-PSPs	0.0340909	0.0227273	0.145455	0.172727	0.254545	10	0.325	0.306818	0.00227273	0
O75807	non-PSPs	0.0118694	0.893175	0.0637982	0.0727003	0.115727	602	0.173591	0.169139	0.765579	125
O75808	non-PSPs	0.0423573	0.229282	0.0930018	0.111418	0.195212	249	0.258748	0.247698	0.185083	28
O75815	non-PSPs	0.0206061	0.344242	0.104242	0.139394	0.219394	284	0.281212	0.250909	0.181818	14
O75829	non-PSPs	0.0329341	0.152695	0.0628743	0.128743	0.227545	51	0.317365	0.293413	0.137725	4
O75830	non-PSPs	0.00740741	0.00740741	0.101235	0.175309	0.259259	3	0.37037	0.34321	0	0
O75832	non-PSPs	0.0221239	0	0.119469	0.168142	0.252212	0	0.292035	0.265487	0	0
O75840	non-PSPs	0.0430464	0.0430464	0.112583	0.13245	0.195364	13	0.258278	0.251656	0	41
O75841	non-PSPs	0.0538462	0	0.0961538	0.165385	0.25	0	0.4	0.369231	0	2
O75844	non-PSPs	0.0105263	0.0252632	0.136842	0.197895	0.273684	12	0.429474	0.408421	0.0147368	0
O75845	non-PSPs	0.00668896	0.0133779	0.103679	0.183946	0.257525	4	0.444816	0.428094	0	0
O75864	non-PSPs	0.0173661	0.435601	0.128799	0.156295	0.21563	301	0.248915	0.232996	0.408104	99
O75865	non-PSPs	0.0188679	0	0.157233	0.169811	0.295597	0	0.389937	0.352201	0	0
O75871	non-PSPs	0.0122951	0.114754	0.102459	0.163934	0.229508	28	0.303279	0.29918	0.0983607	20
O75874	non-PSPs	0.0120773	0.00483092	0.0652174	0.137681	0.231884	2	0.330918	0.297101	0	0
O75881	non-PSPs	0.0177866	0	0.144269	0.209486	0.278656	0	0.397233	0.375494	0	24
O75882	non-PSPs	0.0615815	0.013296	0.0783765	0.116165	0.193842	19	0.293212	0.272218	0.00629811	102
O75888	non-PSPs	0.012	0.252	0.112	0.136	0.232	63	0.304	0.28	0.164	2
O75896	non-PSPs	0	0	0.0636364	0.109091	0.209091	0	0.3	0.281818	0	0
O75900	non-PSPs	0.0282051	0.0102564	0.117949	0.138462	0.217949	4	0.325641	0.312821	0	16
O75901	non-PSPs	0.016092	0.163218	0.108046	0.16092	0.23908	71	0.301149	0.28046	0.062069	0
O75907	non-PSPs	0.0163934	0.112705	0.116803	0.163934	0.262295	55	0.39959	0.370902	0.10041	59
O75909	non-PSPs	0.012069	0.567241	0.0706897	0.101724	0.17931	329	0.258621	0.234483	0.555172	203
O75911	non-PSPs	0.0231788	0	0.129139	0.178808	0.294702	0	0.36755	0.331126	0	0
O75915	non-PSPs	0	0	0.111702	0.180851	0.351064	0	0.478723	0.414894	0	0
O75916	non-PSPs	0.0178042	0.232938	0.0756677	0.121662	0.210682	157	0.305638	0.271513	0.105341	16
O75920	non-PSPs	0.0272727	0.5	0.0545455	0.0909091	0.154545	55	0.281818	0.254545	0.436364	4
O75923	non-PSPs	0.0177885	0.0721154	0.101923	0.151923	0.230288	150	0.333173	0.313462	0.04375	38
O75936	non-PSPs	0.0232558	0	0.0956072	0.144703	0.229974	0	0.348837	0.333333	0	0
O75949	non-PSPs	0.0572034	0.209746	0.114407	0.127119	0.188559	99	0.275424	0.260593	0.110169	34
O75952	non-PSPs	0.00608519	0.62069	0.0628803	0.0973631	0.229209	306	0.267748	0.243408	0.436105	18
O75954	non-PSPs	0.0585774	0	0.142259	0.209205	0.32636	0	0.439331	0.389121	0	14
O75956	non-PSPs	0.00793651	0.920635	0.047619	0.0873016	0.174603	116	0.230159	0.190476	0.5	42
O75969	non-PSPs	0.0152403	0.344666	0.0820633	0.117233	0.213365	294	0.282532	0.253224	0.131301	2
O75970	non-PSPs	0.0111111	0.157488	0.0951691	0.168116	0.253623	326	0.292754	0.274396	0.0666667	12
O75976	non-PSPs	0.0137681	0.168841	0.0898551	0.13913	0.226087	233	0.310145	0.289855	0.0673913	28
O76027	non-PSPs	0.0115942	0.00289855	0.133333	0.182609	0.255072	1	0.313043	0.298551	0	0
O76031	non-PSPs	0.0205371	0.162717	0.093207	0.148499	0.230648	103	0.28436	0.273302	0.07109	30
O76036	non-PSPs	0.0230263	0	0.115132	0.141447	0.233553	0	0.338816	0.315789	0	0
O76038	non-PSPs	0.0108696	0.00362319	0.123188	0.166667	0.25	1	0.347826	0.300725	0	0
O76042	non-PSPs	0.102941	0	0.176471	0.205882	0.294118	0	0.360294	0.323529	0	0
O76061	non-PSPs	0.0496689	0.331126	0.0860927	0.125828	0.188742	100	0.238411	0.221854	0.304636	0
O76062	non-PSPs	0.0143541	0.00239234	0.186603	0.220096	0.299043	1	0.423445	0.389952	0	26
O76071	non-PSPs	0.0530973	0.00294985	0.079646	0.106195	0.182891	1	0.277286	0.274336	0	0
O76074	non-PSPs	0.0285714	0.0948571	0.0982857	0.161143	0.238857	83	0.317714	0.292571	0.0537143	12
O76075	non-PSPs	0.0325444	0.0236686	0.112426	0.150888	0.210059	8	0.304734	0.292899	0.00295858	0
O76080	non-PSPs	0.0516432	0.600939	0.0375587	0.0610329	0.159624	128	0.201878	0.164319	0.492958	22
O76081	non-PSPs	0.0283505	0.301546	0.10567	0.14433	0.201031	117	0.270619	0.239691	0.188144	38
O76082	non-PSPs	0.0125673	0.00179533	0.13465	0.193896	0.319569	1	0.448833	0.409336	0	0
O76096	non-PSPs	0.0551724	0.0206897	0.110345	0.137931	0.241379	3	0.324138	0.303448	0	0
O77932	non-PSPs	0.020202	0.184343	0.0959596	0.10101	0.179293	73	0.295455	0.272727	0.126263	0
O94759	non-PSPs	0.0192947	0.0538922	0.115103	0.164338	0.25682	81	0.351963	0.331337	0.0272788	2
O94761	non-PSPs	0.0289735	0.377483	0.107616	0.122517	0.195364	456	0.253311	0.240066	0.315397	48
O94763	non-PSPs	0.0149533	0.583178	0.0672897	0.108411	0.188785	312	0.237383	0.226168	0.338318	52
O94769	non-PSPs	0.0228898	0.268956	0.11588	0.183119	0.238913	188	0.304721	0.286123	0.201717	36
O94778	non-PSPs	0.0229885	0	0.145594	0.206897	0.314176	0	0.398467	0.371648	0	0
O94779	non-PSPs	0.0127273	0.0709091	0.0718182	0.127273	0.223636	78	0.309091	0.292727	0.0290909	10
O94782	non-PSPs	0.0229299	0.342675	0.0955414	0.142675	0.210191	269	0.273885	0.261146	0.220382	12
O94808	non-PSPs	0.0205279	0.00293255	0.0997067	0.171554	0.269795	2	0.344575	0.319648	0	0
O94812	non-PSPs	0.0193766	0.0598147	0.141533	0.163437	0.243471	71	0.315922	0.300758	0.0286436	22
O94817	non-PSPs	0.0142857	0.357143	0.0857143	0.142857	0.221429	50	0.292857	0.278571	0.235714	14
O94827	non-PSPs	0.0218688	0.449304	0.117296	0.143141	0.21173	452	0.26839	0.249503	0.34493	86
O94829	non-PSPs	0.0218069	0.0134995	0.140187	0.188993	0.291796	13	0.376947	0.353063	0.00519211	2
O94830	non-PSPs	0.0168776	0.11955	0.0914205	0.150492	0.2391	85	0.336146	0.313643	0.0520394	10
O94842	non-PSPs	0.0112721	0.7343	0.0756844	0.114332	0.223833	456	0.26248	0.230274	0.438003	54
O94850	non-PSPs	0.0112518	0.925457	0.0661041	0.0843882	0.133615	658	0.175809	0.172996	0.841069	50
O94854	non-PSPs	0.0131681	0.577072	0.074361	0.0999225	0.196747	745	0.233153	0.222308	0.410534	340
O94855	non-PSPs	0.0261628	0.284884	0.0930233	0.141473	0.231589	294	0.312016	0.278101	0.274225	18
O94864	non-PSPs	0.0169082	0.572464	0.0917874	0.13285	0.214976	237	0.277778	0.253623	0.31401	12
O94868	non-PSPs	0.0121622	0.297297	0.0891892	0.122973	0.201351	220	0.272973	0.252703	0.208108	8
O94880	non-PSPs	0.036036	0.516892	0.0720721	0.105856	0.167793	459	0.21509	0.19482	0.438063	122
O94885	non-PSPs	0.0152366	0.72494	0.0890136	0.115477	0.183641	904	0.230954	0.209302	0.477947	73
O94887	non-PSPs	0.0151803	0.163188	0.116698	0.1537	0.229602	172	0.321632	0.301708	0.100569	6
O94888	non-PSPs	0.0143149	0.411043	0.0879346	0.134969	0.204499	201	0.269939	0.251534	0.276074	0
O94900	non-PSPs	0.0114068	0.806084	0.0703422	0.10076	0.193916	424	0.250951	0.203422	0.557034	6
O94907	non-PSPs	0.075188	0	0.0676692	0.105263	0.169173	0	0.225564	0.203008	0	4
O94913	non-PSPs	0.00771704	0.721543	0.0733119	0.108039	0.165916	1122	0.228939	0.21672	0.628939	171
O94919	non-PSPs	0.026	0.04	0.112	0.168	0.272	20	0.368	0.348	0.006	32
O94923	non-PSPs	0.00972447	0.0194489	0.0810373	0.12966	0.222042	12	0.345219	0.324149	0	0
O94927	non-PSPs	0.0173776	0.137441	0.173776	0.199052	0.266983	87	0.300158	0.28594	0.042654	28
O94933	non-PSPs	0.0214944	0.212897	0.12999	0.178096	0.247697	208	0.330604	0.314227	0.132037	54
O94941	non-PSPs	0.0369686	0.171904	0.0998152	0.147874	0.231054	93	0.286506	0.268022	0.0739372	0
O94952	non-PSPs	0.0254777	0	0.117834	0.178344	0.27707	0	0.383758	0.35828	0	0
O94953	non-PSPs	0.0301095	0.306569	0.0748175	0.119526	0.188869	336	0.274635	0.256387	0.241788	22
O94955	non-PSPs	0.0376432	0.00981997	0.10311	0.168576	0.268412	6	0.369885	0.343699	0.00327332	0
O94956	non-PSPs	0.0338505	0.0832158	0.121298	0.174894	0.283498	59	0.369535	0.342736	0.0578279	4
O94964	non-PSPs	0.018974	0.330991	0.120871	0.140548	0.208011	471	0.2565	0.238932	0.122277	30
O94966	non-PSPs	0.0250379	0.310319	0.0955994	0.119879	0.207132	409	0.27997	0.26783	0.226859	4
O94972	non-PSPs	0.030083	0.399378	0.100622	0.133817	0.213693	385	0.266598	0.239627	0.322614	12
O94983	non-PSPs	0.0199667	0.382696	0.103993	0.138103	0.202995	460	0.269551	0.250416	0.300333	62
O94985	non-PSPs	0.0224261	0.121305	0.0784913	0.124363	0.223242	119	0.299694	0.283384	0.0897044	80
O94988	non-PSPs	0.0127077	0.478006	0.100684	0.142717	0.209189	489	0.268817	0.249267	0.315738	0
O94989	non-PSPs	0.020214	0.546968	0.117717	0.134364	0.195006	460	0.241379	0.231867	0.437574	58
O94993	non-PSPs	0.00929615	0.683931	0.0796813	0.110226	0.183267	515	0.247012	0.23506	0.430279	48
O95045	non-PSPs	0.0410095	0	0.104101	0.176656	0.283912	0	0.362776	0.324921	0	0
O95067	non-PSPs	0.0125628	0.213568	0.115578	0.168342	0.286432	85	0.351759	0.319095	0.100503	20
O95073	non-PSPs	0.00668896	0.274247	0.117057	0.173913	0.264214	82	0.314381	0.287625	0.100334	4
O95081	non-PSPs	0.014553	0.611227	0.0623701	0.0748441	0.149688	294	0.22869	0.212058	0.432432	70
O95084	non-PSPs	0.0234987	0.0182768	0.0809399	0.125326	0.198433	7	0.315927	0.29765	0	0
O95096	non-PSPs	0.003663	0.553114	0.0842491	0.0989011	0.153846	151	0.230769	0.216117	0.395604	4
O95125	non-PSPs	0.037037	0.316358	0.0864198	0.109568	0.180556	205	0.248457	0.240741	0.174383	4
O95149	non-PSPs	0.0222222	0.283333	0.105556	0.125	0.213889	102	0.308333	0.277778	0.172222	24
O95150	non-PSPs	0.0239044	0.0119522	0.111554	0.139442	0.231076	3	0.334661	0.306773	0	0
O95153	non-PSPs	0.0220786	0.655358	0.100162	0.121163	0.175552	1217	0.212709	0.203016	0.495423	97
O95154	non-PSPs	0.021148	0.0151057	0.111782	0.138973	0.217523	5	0.320242	0.29003	0	0
O95155	non-PSPs	0.0184332	0.250384	0.111367	0.155146	0.235791	326	0.313364	0.284946	0.182796	47
O95158	non-PSPs	0.0194805	0.025974	0.11039	0.133117	0.204545	8	0.311688	0.305195	0	61
O95159	non-PSPs	0.0419355	0.303226	0.132258	0.151613	0.209677	94	0.274194	0.26129	0.241935	30
O95163	non-PSPs	0.0217718	0.039039	0.116366	0.156156	0.255255	52	0.339339	0.31982	0.00900901	4
O95168	non-PSPs	0.00775194	0	0.124031	0.193798	0.217054	0	0.333333	0.317829	0	0
O95171	non-PSPs	0.0130814	0.837209	0.068314	0.122093	0.193314	576	0.232558	0.21657	0.712209	0
O95177	non-PSPs	0.088	0.512	0.032	0.048	0.136	64	0.152	0.128	0.408	44
O95178	non-PSPs	0.00952381	0.133333	0.0761905	0.104762	0.171429	14	0.32381	0.304762	0.0571429	0
O95180	non-PSPs	0.0237994	0.404165	0.103272	0.141946	0.235869	951	0.317467	0.293668	0.350616	132
O95183	non-PSPs	0.0258621	0.0862069	0.12069	0.189655	0.310345	10	0.353448	0.327586	0.0775862	20
O95196	non-PSPs	0.0229682	0.623675	0.0971731	0.121908	0.178445	353	0.240283	0.227915	0.535336	53
O95199	non-PSPs	0.0417423	0	0.0961887	0.139746	0.235935	0	0.323049	0.310345	0	0
O95201	non-PSPs	0.0379061	0.465704	0.0559567	0.0758123	0.126354	258	0.185921	0.173285	0.319495	28
O95206	non-PSPs	0.0140187	0.397196	0.088785	0.111215	0.2	425	0.25514	0.249533	0.203738	113
O95208	non-PSPs	0.00624025	0.73947	0.0873635	0.110764	0.180967	474	0.232449	0.209048	0.608424	6
O95210	non-PSPs	0.0111732	0.502793	0.0810056	0.100559	0.201117	180	0.273743	0.25419	0.315642	10
O95218	non-PSPs	0.0242424	0.70303	0.0242424	0.0363636	0.0666667	232	0.115152	0.10303	0.572727	180
O95229	non-PSPs	0.00361011	0.357401	0.122744	0.144404	0.216606	99	0.259928	0.241877	0.176895	36
O95231	non-PSPs	0.0232558	0.620155	0.108527	0.116279	0.174419	160	0.232558	0.20155	0.430233	2
O95235	non-PSPs	0.0202247	0.101124	0.124719	0.17191	0.237079	90	0.289888	0.273034	0.0303371	8
O95236	non-PSPs	0.0174129	0.00995025	0.0970149	0.149254	0.216418	4	0.29602	0.28607	0	22
O95237	non-PSPs	0.0173913	0	0.134783	0.195652	0.308696	0	0.4	0.373913	0	0
O95238	non-PSPs	0.0149254	0.226866	0.101493	0.146269	0.214925	76	0.301493	0.277612	0.167164	0
O95243	non-PSPs	0.0241379	0.167241	0.0862069	0.124138	0.189655	97	0.27069	0.256897	0.0672414	2
O95249	non-PSPs	0.008	0.068	0.12	0.18	0.252	17	0.312	0.268	0.024	4
O95251	non-PSPs	0.0196399	0.484452	0.086743	0.12275	0.183306	296	0.266776	0.242226	0.404255	2
O95255	non-PSPs	0.0186294	0.0439122	0.139721	0.176979	0.27811	66	0.365269	0.349301	0.0372588	22
O95256	non-PSPs	0.0267112	0.00500835	0.106845	0.166945	0.255426	3	0.357262	0.347245	0	4
O95258	non-PSPs	0.00923077	0	0.0984615	0.193846	0.310769	0	0.418462	0.384615	0	0
O95259	non-PSPs	0.0192113	0.159757	0.0899899	0.151668	0.251769	158	0.345804	0.323559	0.0687563	0
O95260	non-PSPs	0.030888	0.235521	0.0830116	0.1139	0.194981	122	0.297297	0.272201	0.194981	0
O95263	non-PSPs	0.0305085	0.152542	0.0745763	0.140113	0.219209	135	0.288136	0.268927	0.0903955	10
O95267	non-PSPs	0.0263488	0.0890841	0.110414	0.158093	0.240903	71	0.31995	0.294856	0.0250941	2
O95273	non-PSPs	0.0194444	0.0833333	0.122222	0.177778	0.280556	30	0.327778	0.3	0.0472222	0
O95274	non-PSPs	0.0549133	0.300578	0.0895954	0.101156	0.187861	104	0.231214	0.219653	0.277457	38
O95279	non-PSPs	0.01002	0.342685	0.0901804	0.142285	0.230461	171	0.340681	0.324649	0.264529	36
O95295	non-PSPs	0.00735294	0.183824	0.125	0.154412	0.257353	25	0.286765	0.272059	0.0367647	26
O95297	non-PSPs	0.0111524	0.0966543	0.0817844	0.137546	0.249071	26	0.334572	0.32342	0.0371747	2
O95342	non-PSPs	0.01514	0.012112	0.0847843	0.164269	0.260409	16	0.357305	0.330053	0	0
O95352	non-PSPs	0.0284495	0.0056899	0.123755	0.157895	0.248933	4	0.344239	0.320057	0	0
O95361	non-PSPs	0.0301418	0.134752	0.0921986	0.125887	0.202128	76	0.29078	0.274823	0.115248	24
O95363	non-PSPs	0.0133038	0.0288248	0.10643	0.148559	0.237251	13	0.348115	0.330377	0.00665188	0
O95365	non-PSPs	0.0239726	0.385274	0.0719178	0.0958904	0.164384	225	0.22774	0.214041	0.371575	49
O95372	non-PSPs	0.025974	0	0.112554	0.160173	0.272727	0	0.329004	0.285714	0	0
O95376	non-PSPs	0.0567951	0.10142	0.0750507	0.103448	0.184584	50	0.288032	0.263692	0.0912779	18
O95388	non-PSPs	0.103542	0	0.0626703	0.103542	0.177112	0	0.26158	0.247956	0	18
O95390	non-PSPs	0.031941	0.0859951	0.103194	0.14742	0.22113	35	0.297297	0.275184	0.004914	62
O95391	non-PSPs	0.0136519	0.576792	0.0546075	0.0921502	0.158703	338	0.240614	0.213311	0.395904	48
O95394	non-PSPs	0.0147601	0.0147601	0.097786	0.145756	0.245387	8	0.319188	0.295203	0	0
O95396	non-PSPs	0.0347826	0	0.15	0.178261	0.273913	0	0.326087	0.319565	0	4
O95398	non-PSPs	0.020585	0.0433369	0.137595	0.166847	0.263272	40	0.32286	0.302275	0.00866739	0
O95400	non-PSPs	0.0058651	0.683284	0.0938416	0.117302	0.184751	233	0.255132	0.231672	0.501466	16
O95405	non-PSPs	0.0322807	0.270175	0.0905263	0.129825	0.224561	385	0.287719	0.260351	0.142456	0
O95407	non-PSPs	0.07	0	0.116667	0.13	0.19	0	0.246667	0.24	0	20
O95409	non-PSPs	0.0206767	0.522556	0.0507519	0.0620301	0.12594	278	0.197368	0.171053	0.283835	150
O95411	non-PSPs	0.0434783	0	0.113043	0.113043	0.2	0	0.269565	0.252174	0	0
O95415	non-PSPs	0.064	0	0.072	0.136	0.216	0	0.336	0.328	0	12
O95425	non-PSPs	0.0144535	0.565944	0.0822042	0.110659	0.18925	1253	0.252936	0.233966	0.416893	6
O95427	non-PSPs	0.0107411	0	0.141783	0.200859	0.310419	0	0.450054	0.421053	0	6
O95428	non-PSPs	0.0547731	0.343505	0.0625978	0.0868545	0.144757	439	0.20892	0.201878	0.239437	8
O95436	non-PSPs	0.042029	0.0666667	0.12029	0.202899	0.301449	46	0.391304	0.372464	0.0565217	40
O95445	non-PSPs	0.0319149	0	0.111702	0.159574	0.223404	0	0.329787	0.297872	0	0
O95447	non-PSPs	0.0104478	0.538806	0.0925373	0.141791	0.195522	361	0.240299	0.223881	0.407463	6
O95455	non-PSPs	0.0171429	0.00571429	0.0685714	0.128571	0.234286	2	0.362857	0.342857	0	0
O95456	non-PSPs	0.0486111	0.0625	0.104167	0.152778	0.239583	18	0.329861	0.3125	0.0381944	10
O95460	non-PSPs	0.0498392	0	0.0996785	0.125402	0.236334	0	0.300643	0.279743	0	0
O95461	non-PSPs	0.015873	0.0806878	0.115079	0.156085	0.251323	61	0.369048	0.339947	0.026455	0
O95470	non-PSPs	0.0176056	0.0140845	0.084507	0.146127	0.246479	8	0.355634	0.322183	0.0123239	0
O95473	non-PSPs	0.0213675	0	0.132479	0.17094	0.260684	0	0.384615	0.354701	0	10
O95476	non-PSPs	0.00819672	0	0.135246	0.196721	0.307377	0	0.409836	0.393443	0	0
O95479	non-PSPs	0.0126422	0.00632111	0.126422	0.159292	0.245259	5	0.34134	0.319848	0	0
O95487	non-PSPs	0.0165615	0.341483	0.100158	0.131703	0.2153	433	0.293375	0.272082	0.260252	151
O95490	non-PSPs	0.0267306	0.165182	0.0897875	0.15353	0.237149	241	0.339273	0.316655	0.0795065	0
O95498	non-PSPs	0.0230769	0	0.103846	0.155769	0.251923	0	0.371154	0.35	0	0
O95500	non-PSPs	0.041841	0.041841	0.133891	0.188285	0.271967	10	0.364017	0.334728	0	22
O95502	non-PSPs	0.016	0.264	0.128	0.166	0.224	132	0.276	0.262	0.112	50
O95503	non-PSPs	0.00970874	0.648058	0.0679612	0.114078	0.179612	267	0.228155	0.218447	0.495146	56
O95528	non-PSPs	0.0184843	0.0794824	0.171904	0.212569	0.292052	43	0.380776	0.365989	0.0406654	60
O95544	non-PSPs	0.0269058	0.0538117	0.0762332	0.130045	0.23991	24	0.311659	0.280269	0.0246637	0
O95551	non-PSPs	0.0331492	0.146409	0.107735	0.160221	0.240331	53	0.31768	0.287293	0.10221	0
O95561	non-PSPs	0.0218579	0.185792	0.10929	0.147541	0.229508	34	0.295082	0.251366	0.0874317	0
O95562	non-PSPs	0.04375	0	0.15625	0.23125	0.31875	0	0.44375	0.41875	0	0
O95563	non-PSPs	0.00787402	0	0.11811	0.15748	0.251969	0	0.377953	0.338583	0	0
O95567	non-PSPs	0.0206897	0.417241	0.0965517	0.137931	0.2	121	0.255172	0.241379	0.168966	0
O95568	non-PSPs	0.016129	0.244624	0.110215	0.158602	0.233871	91	0.330645	0.317204	0.198925	0
O95571	non-PSPs	0.0354331	0	0.122047	0.169291	0.248031	0	0.311024	0.291339	0	0
O95600	non-PSPs	0.0167131	0.487465	0.086351	0.133705	0.228412	175	0.270195	0.233983	0.289694	2
O95619	non-PSPs	0.00440529	0	0.0748899	0.136564	0.229075	0	0.334802	0.303965	0	0
O95620	non-PSPs	0.0410095	0	0.0630915	0.14511	0.26183	0	0.340694	0.29653	0	0
O95622	non-PSPs	0.0269627	0.182395	0.1023	0.150674	0.256146	230	0.33862	0.310071	0.153846	96
O95625	non-PSPs	0.0351377	0.281102	0.0769231	0.108262	0.197531	296	0.263058	0.244065	0.183286	30
O95661	non-PSPs	0.0262009	0.00436681	0.126638	0.174672	0.266376	1	0.336245	0.310044	0	2
O95665	non-PSPs	0.0219512	0.0536585	0.153659	0.173171	0.295122	22	0.395122	0.37561	0.0170732	34
O95671	non-PSPs	0.020934	0.078905	0.120773	0.149758	0.244767	49	0.320451	0.296296	0.0628019	0
O95672	non-PSPs	0.0180645	0	0.113548	0.152258	0.232258	0	0.334194	0.313548	0	14
O95677	non-PSPs	0.0125196	0.374022	0.0907668	0.122066	0.192488	239	0.280125	0.253521	0.219092	10
O95704	non-PSPs	0.0329218	0.0679012	0.100823	0.135802	0.228395	33	0.298354	0.26749	0.00617284	6
O95711	non-PSPs	0.0493827	0	0.104938	0.166667	0.234568	0	0.351852	0.333333	0	0
O95715	non-PSPs	0.036036	0	0.126126	0.162162	0.252252	0	0.333333	0.297297	0	39
O95721	non-PSPs	0	0.77907	0.0891473	0.124031	0.197674	201	0.244186	0.217054	0.527132	8
O95727	non-PSPs	0.0152672	0.226463	0.109415	0.165394	0.249364	89	0.315522	0.29771	0.157761	20
O95749	non-PSPs	0.01	0	0.133333	0.19	0.26	0	0.363333	0.346667	0	0
O95750	non-PSPs	0.0231481	0.0462963	0.12037	0.148148	0.259259	10	0.342593	0.310185	0.00462963	0
O95751	non-PSPs	0.0273973	0.0890411	0.136986	0.171233	0.287671	13	0.376712	0.328767	0.0684932	0
O95754	non-PSPs	0.0298701	0.0662338	0.1	0.132468	0.223377	51	0.296104	0.287013	0.0441558	14
O95760	non-PSPs	0.0333333	0	0.0925926	0.133333	0.214815	0	0.303704	0.274074	0	4
O95785	non-PSPs	0.0175651	0.585706	0.101151	0.12659	0.181708	967	0.23622	0.224712	0.408237	106
O95800	non-PSPs	0.0351852	0.037037	0.107407	0.161111	0.261111	20	0.362963	0.338889	0	16
O95801	non-PSPs	0.0232558	0.0981912	0.105943	0.139535	0.196382	38	0.297158	0.281654	0.0490956	2
O95810	non-PSPs	0.00235294	0.809412	0.08	0.110588	0.2	344	0.225882	0.204706	0.543529	10
O95813	non-PSPs	0.0337079	0.359551	0.093633	0.123596	0.220974	96	0.280899	0.250936	0.280899	0
O95816	non-PSPs	0.014218	0.123223	0.113744	0.175355	0.251185	26	0.274882	0.246445	0.00947867	0
O95822	non-PSPs	0.0141988	0.0851927	0.135903	0.170385	0.25355	42	0.334686	0.31643	0.0263692	32
O95825	non-PSPs	0.0200573	0	0.114613	0.163324	0.283668	0	0.34957	0.332378	0	0
O95831	non-PSPs	0.00815661	0.106036	0.0848287	0.141925	0.244698	65	0.311582	0.292007	0.0668842	12
O95838	non-PSPs	0.0289331	0.00904159	0.153707	0.191682	0.269439	5	0.388788	0.367089	0	0
O95843	non-PSPs	0.00478469	0.0861244	0.100478	0.15311	0.253589	18	0.354067	0.30622	0.0287081	0
O95847	non-PSPs	0.00928793	0	0.117647	0.160991	0.278638	0	0.368421	0.321981	0	0
O95848	non-PSPs	0.018018	0.0135135	0.112613	0.130631	0.238739	3	0.31982	0.306306	0	6
O95858	non-PSPs	0.0442177	0	0.119048	0.210884	0.323129	0	0.445578	0.411565	0	0
O95859	non-PSPs	0.0459016	0	0.140984	0.180328	0.311475	0	0.436066	0.383607	0	0
O95865	non-PSPs	0.0175439	0.0385965	0.150877	0.17193	0.25614	11	0.291228	0.280702	0	20
O95866	non-PSPs	0.0165975	0.107884	0.161826	0.190871	0.261411	26	0.323651	0.319502	0.0497925	20
O95867	non-PSPs	0.088	0	0.168	0.176	0.256	0	0.328	0.304	0	0
O95868	non-PSPs	0.0676692	0	0.112782	0.142857	0.225564	0	0.263158	0.24812	0	2
O95872	non-PSPs	0.011236	0.752809	0.0870787	0.106742	0.157303	268	0.216292	0.196629	0.575843	6
O95873	non-PSPs	0.0102041	0.595238	0.163265	0.170068	0.217687	175	0.265306	0.251701	0.537415	14
O95876	non-PSPs	0.0268097	0.0294906	0.135389	0.202413	0.266756	22	0.349866	0.33244	0.00134048	6
O95881	non-PSPs	0.0174419	0.0232558	0.104651	0.156977	0.226744	4	0.313953	0.290698	0	0
O95905	non-PSPs	0.0170807	0.34472	0.0993789	0.152174	0.220497	222	0.304348	0.282609	0.192547	22
O95907	non-PSPs	0.0218254	0.174603	0.144841	0.166667	0.271825	88	0.353175	0.329365	0.103175	52
O95922	non-PSPs	0.0165485	0.0520095	0.0921986	0.153664	0.241135	22	0.35461	0.335697	0.0189125	0
O95925	non-PSPs	0.105263	0	0.105263	0.112782	0.18797	0	0.293233	0.270677	0	0
O95926	non-PSPs	0.00411523	0.139918	0.0864198	0.123457	0.17284	34	0.246914	0.230453	0	28
O95935	non-PSPs	0.014827	0.37397	0.0757825	0.108731	0.182867	227	0.252059	0.222405	0.209226	20
O95936	non-PSPs	0.0131195	0.290087	0.0670554	0.0918367	0.153061	199	0.247813	0.228863	0.106414	78
O95944	non-PSPs	0.0253623	0.144928	0.108696	0.137681	0.235507	40	0.318841	0.300725	0.076087	0
O95947	non-PSPs	0.0137615	0.360092	0.0894495	0.112385	0.165138	157	0.254587	0.233945	0.231651	0
O95948	non-PSPs	0.0119048	0.694444	0.0992063	0.119048	0.178571	350	0.224206	0.18254	0.563492	64
O95965	non-PSPs	0.161943	0	0.0404858	0.0708502	0.103239	0	0.176113	0.168016	0	0
O95971	non-PSPs	0.0441989	0	0.127072	0.187845	0.265193	0	0.331492	0.314917	0	0
O95972	non-PSPs	0.0229592	0.0510204	0.125	0.181122	0.257653	20	0.339286	0.308673	0	8
O95976	non-PSPs	0.0373444	0.0954357	0.0954357	0.141079	0.224066	23	0.298755	0.294606	0.0539419	0
O95977	non-PSPs	0.0364583	0	0.171875	0.208333	0.294271	0	0.385417	0.361979	0	6
O95980	non-PSPs	0.0916581	0	0.0854789	0.134912	0.216272	0	0.276004	0.255407	0	38
O95992	non-PSPs	0.0330882	0	0.158088	0.183824	0.283088	0	0.441176	0.419118	0	6
O95994	non-PSPs	0.00571429	0.04	0.148571	0.188571	0.262857	7	0.342857	0.32	0.0114286	0
O95995	non-PSPs	0.0041841	0.257322	0.115063	0.150628	0.24477	123	0.290795	0.259414	0.121339	0
O95996	non-PSPs	0.0165002	0.658272	0.0981329	0.117238	0.176292	1516	0.206687	0.194529	0.541468	218
O95998	non-PSPs	0.0360825	0.0876289	0.134021	0.14433	0.247423	17	0.309278	0.298969	0.0515464	2
O95999	non-PSPs	0.0214592	0.446352	0.124464	0.16309	0.2103	104	0.257511	0.244635	0.257511	0
O96001	non-PSPs	0.0129032	0.793548	0.0967742	0.148387	0.225806	123	0.258065	0.225806	0.464516	0
O96002	non-PSPs	0.018018	0	0.108108	0.216216	0.261261	0	0.513514	0.486486	0	4
O96006	non-PSPs	0.0201729	0.0317003	0.105187	0.14121	0.239193	22	0.331412	0.305476	0.00144092	0
O96007	non-PSPs	0.0212766	0.0106383	0.0797872	0.154255	0.255319	2	0.335106	0.319149	0	0
O96009	non-PSPs	0.0142857	0	0.12619	0.183333	0.264286	0	0.361905	0.352381	0	4
O96015	non-PSPs	0.0380952	0.00952381	0.0666667	0.0952381	0.228571	1	0.333333	0.27619	0	0
O96024	non-PSPs	0.021164	0.0291005	0.156085	0.177249	0.251323	11	0.333333	0.325397	0.00529101	38
P00156	non-PSPs	0.00526316	0	0.168421	0.268421	0.334211	0	0.473684	0.434211	0	10
P00367	non-PSPs	0.0107527	0.016129	0.0716846	0.139785	0.224014	9	0.311828	0.286738	0	23
P00374	non-PSPs	0.00534759	0	0.101604	0.149733	0.262032	0	0.358289	0.320856	0	0
P00390	non-PSPs	0.0191571	0.00766284	0.0823755	0.137931	0.254789	4	0.318008	0.285441	0.00191571	20
P00395	non-PSPs	0.00194932	0	0.120858	0.194932	0.327485	0	0.481481	0.419103	0	0
P00414	non-PSPs	0.00383142	0	0.130268	0.183908	0.275862	0	0.452107	0.409962	0	0
P00480	non-PSPs	0.00847458	0	0.138418	0.183616	0.259887	0	0.347458	0.313559	0	0
P00540	non-PSPs	0.0289017	0	0.132948	0.17341	0.245665	0	0.317919	0.309249	0	6
P00709	non-PSPs	0.056338	0	0.126761	0.225352	0.274648	0	0.380282	0.359155	0	0
P00734	non-PSPs	0.0418006	0.0530547	0.0819936	0.117363	0.191318	33	0.28135	0.266881	0.00321543	0
P00736	non-PSPs	0.0382979	0	0.0822695	0.126241	0.197163	0	0.313475	0.293617	0	0
P00738	non-PSPs	0.0295567	0	0.0763547	0.12069	0.221675	0	0.312808	0.300493	0	0
P00742	non-PSPs	0.0491803	0.067623	0.079918	0.116803	0.180328	33	0.264344	0.247951	0.00409836	2
P00748	non-PSPs	0.0650407	0.0910569	0.099187	0.113821	0.172358	56	0.250407	0.242276	0.0731707	6
P00750	non-PSPs	0.0676157	0	0.0765125	0.1121	0.174377	0	0.272242	0.259786	0	0
P00751	non-PSPs	0.0314136	0.0222513	0.0759162	0.125654	0.215969	17	0.303665	0.287958	0.0052356	0
P00813	non-PSPs	0.0137741	0	0.0991736	0.146006	0.239669	0	0.322314	0.297521	0	0
P00846	non-PSPs	0	0	0.19469	0.323009	0.411504	0	0.477876	0.424779	0	8
P00966	non-PSPs	0.0121359	0.038835	0.0825243	0.148058	0.242718	16	0.337379	0.315534	0.0169903	0
P01008	non-PSPs	0.0172414	0.0301724	0.0969828	0.148707	0.24569	14	0.340517	0.3125	0	0
P01011	non-PSPs	0.0070922	0.0070922	0.13948	0.186761	0.276596	3	0.364066	0.330969	0	0
P01019	non-PSPs	0.0103093	0.014433	0.142268	0.171134	0.274227	7	0.350515	0.325773	0.00206186	0
[truncated: 8,814 more rows]

## Sheet: Fig2b
Exact p-values:
Features	ID-PSPs vs non-PSPs	noID-PSPs vs non-PSPs
fraction_C_ssup	1.791e-27	1.307e-06
fraction_L_ssup	2.319e-25	3.708e-18
fraction_LI_ssup	1.167e-25	3.744e-15
fraction_VILM_ssup	3.293e-22	3.769e-11
fraction_VILMFWY_ssup	9.78e-26	4.54e-11
fraction_VILFWY_ssup	2.131e-32	1.333e-12
fraction_KRDE_ssup	1.952e-32	8.028e-15
hydropathy_ssup	7.966e-41	3.34e-15
uniprot_id	type	fraction_C_ssup	fraction_L_ssup	fraction_LI_ssup	fraction_VILM_ssup	fraction_VILMFWY_ssup	fraction_VILFWY_ssup	fraction_KRDE_ssup	hydropathy_ssup
A0JLT2	ID-PSPs	0.015873	0.100529	0.132275	0.169312	0.227513	0.195767	0.232804	0.412
A7MCY6	ID-PSPs	0.0174927	0.148688	0.183673	0.236152	0.282799	0.262391	0.28863	0.43
O00401	ID-PSPs	0.00791557	0.0395778	0.0580475	0.116095	0.139842	0.124011	0.271768	0.354
O00411	ID-PSPs	0.00952381	0.0571429	0.0666667	0.118095	0.142857	0.131429	0.392381	0.312
O00444	ID-PSPs	0.00621118	0.0496894	0.0838509	0.127329	0.192547	0.173913	0.319876	0.335
O00472	ID-PSPs	0.00716846	0.0573477	0.0967742	0.125448	0.18638	0.175627	0.311828	0.331
O00487	ID-PSPs	0.0105263	0.0842105	0.115789	0.263158	0.315789	0.257895	0.273684	0.429
O00571	ID-PSPs	0.00431034	0.0215517	0.0344828	0.0775862	0.133621	0.116379	0.448276	0.289
O14497	ID-PSPs	0.0139665	0.075419	0.103352	0.167598	0.22067	0.195531	0.335196	0.374
O14526	ID-PSPs	0.00828729	0.0635359	0.0718232	0.132597	0.187845	0.165746	0.337017	0.353
O14607	ID-PSPs	0.0149533	0.0504673	0.0691589	0.119626	0.166355	0.151402	0.317757	0.336
O14641	ID-PSPs	0.0110701	0.0405904	0.0627306	0.162362	0.214022	0.180812	0.261993	0.398
O14920	ID-PSPs	0.0127551	0.0663265	0.0816327	0.132653	0.165816	0.147959	0.357143	0.327
O14965	ID-PSPs	0.00636943	0.0254777	0.0382166	0.0509554	0.10828	0.0955414	0.420382	0.272
O14979	ID-PSPs	0	0.0755814	0.0755814	0.122093	0.174419	0.162791	0.383721	0.33
O15169	ID-PSPs	0.0117302	0.0557185	0.0909091	0.16129	0.202346	0.184751	0.410557	0.346
O15550	ID-PSPs	0.0132827	0.0588235	0.0815939	0.11575	0.159393	0.14611	0.3074	0.341
O43463	ID-PSPs	0.0186916	0.0654206	0.0841121	0.14486	0.205607	0.196262	0.397196	0.33
O43561	ID-PSPs	0.0168776	0.101266	0.126582	0.198312	0.253165	0.236287	0.21097	0.449
O43660	ID-PSPs	0	0.0576923	0.0961538	0.182692	0.230769	0.206731	0.293269	0.385
O43663	ID-PSPs	0.0116618	0.0728863	0.0991254	0.169096	0.19242	0.16035	0.422741	0.334
O43670	ID-PSPs	0.00651466	0.0390879	0.0814332	0.205212	0.241042	0.14658	0.192182	0.396
O43781	ID-PSPs	0	0.0594595	0.0918919	0.140541	0.194595	0.189189	0.345946	0.327
O43823	ID-PSPs	0	0.0601093	0.0874317	0.163934	0.202186	0.180328	0.459016	0.335
O60264	ID-PSPs	0.00601202	0.0380762	0.0581162	0.0901804	0.130261	0.108216	0.440882	0.278
O60341	ID-PSPs	0.0030303	0.0363636	0.0636364	0.115152	0.154545	0.142424	0.354545	0.328
O60500	ID-PSPs	0.00161031	0.078905	0.0917874	0.149758	0.181965	0.172303	0.26087	0.382
O60563	ID-PSPs	0.00442478	0.079646	0.106195	0.154867	0.207965	0.19469	0.300885	0.357
O60885	ID-PSPs	0.0101523	0.0685279	0.0939086	0.134518	0.172589	0.152284	0.370558	0.334
O75334	ID-PSPs	0.00303951	0.120061	0.151976	0.217325	0.238602	0.209726	0.382979	0.374
O75369	ID-PSPs	0.005996	0.0433045	0.0626249	0.124584	0.155896	0.140573	0.337109	0.345
O75533	ID-PSPs	0.00372439	0.0409683	0.0800745	0.13594	0.214153	0.188082	0.389199	0.323
O75683	ID-PSPs	0.00727273	0.08	0.0945455	0.141818	0.163636	0.156364	0.472727	0.322
O75791	ID-PSPs	0	0.0610687	0.0610687	0.122137	0.175573	0.152672	0.366412	0.316
O75928	ID-PSPs	0.0224215	0.0224215	0.0672646	0.147982	0.188341	0.147982	0.345291	0.358
O94822	ID-PSPs	0.0135802	0.0395062	0.0617284	0.0987654	0.138272	0.12963	0.398765	0.311
O94986	ID-PSPs	0.0207743	0.120869	0.170916	0.238905	0.273843	0.248347	0.348442	0.398
O94992	ID-PSPs	0	0.104545	0.113636	0.154545	0.236364	0.204545	0.404545	0.343
O95049	ID-PSPs	0	0.0451977	0.059322	0.118644	0.149718	0.135593	0.358757	0.325
O95104	ID-PSPs	0.00395257	0.0513834	0.0790514	0.13834	0.189723	0.166008	0.320158	0.34
O95835	ID-PSPs	0.00711744	0.0355872	0.0747331	0.135231	0.19573	0.163701	0.345196	0.321
O95931	ID-PSPs	0.011236	0.0842697	0.101124	0.157303	0.241573	0.224719	0.342697	0.387
O96028	ID-PSPs	0.0223124	0.0507099	0.0709939	0.127789	0.180527	0.1643	0.369168	0.348
P00519	ID-PSPs	0.00980392	0.0588235	0.0816993	0.130719	0.173203	0.153595	0.333333	0.345
P00533	ID-PSPs	0.00915751	0.0659341	0.100733	0.166667	0.192308	0.166667	0.32967	0.364
P01106	ID-PSPs	0.0215385	0.0861538	0.116923	0.184615	0.252308	0.24	0.270769	0.409
P02545	ID-PSPs	0.00226757	0.126984	0.151927	0.201814	0.22449	0.210884	0.39229	0.381
P02686	ID-PSPs	0	0.0550459	0.0825688	0.133028	0.188073	0.169725	0.284404	0.385
P03372	ID-PSPs	0.015625	0.0833333	0.0885417	0.140625	0.21875	0.1875	0.291667	0.347
P04049	ID-PSPs	0.00826446	0.053719	0.0743802	0.157025	0.214876	0.181818	0.31405	0.351
P04150	ID-PSPs	0.015873	0.0899471	0.10582	0.164021	0.222222	0.195767	0.328042	0.354
P04156	ID-PSPs	0.00917431	0.0825688	0.137615	0.256881	0.33945	0.293578	0.192661	0.46
P04626	ID-PSPs	0.0124334	0.0781528	0.110124	0.179396	0.218472	0.204263	0.294849	0.387
P04637	ID-PSPs	0.0110497	0.0939227	0.0994475	0.132597	0.187845	0.171271	0.298343	0.371
P04792	ID-PSPs	0.00666667	0.0733333	0.0933333	0.126667	0.206667	0.2	0.293333	0.383
P05067	ID-PSPs	0.0195531	0.0502793	0.0837989	0.178771	0.223464	0.189944	0.318436	0.371
P06241	ID-PSPs	0.00454545	0.0363636	0.0590909	0.109091	0.145455	0.127273	0.4	0.302
P06401	ID-PSPs	0.0174419	0.0872093	0.127907	0.186047	0.22093	0.197674	0.296512	0.361
P06748	ID-PSPs	0.0145985	0.0291971	0.0437956	0.116788	0.153285	0.109489	0.445255	0.315
P07305	ID-PSPs	0	0.0234375	0.0234375	0.0859375	0.09375	0.0859375	0.40625	0.337
P07949	ID-PSPs	0.0131332	0.0619137	0.0769231	0.138837	0.202627	0.195122	0.324578	0.368
P08047	ID-PSPs	0	0	0.0246914	0.0740741	0.135802	0.111111	0.345679	0.297
P08238	ID-PSPs	0	0.0233918	0.0584795	0.0935673	0.131579	0.114035	0.502924	0.285
P08621	ID-PSPs	0.00316456	0.0316456	0.0474684	0.0664557	0.113924	0.10443	0.560127	0.237
P08908	ID-PSPs	0.0259067	0.129534	0.19171	0.284974	0.378238	0.357513	0.253886	0.495
P09651	ID-PSPs	0	0.015873	0.0238095	0.0793651	0.126984	0.103175	0.420635	0.286
P0DMV8	ID-PSPs	0	0.027972	0.048951	0.0839161	0.111888	0.0979021	0.416084	0.294
P10275	ID-PSPs	0.0226244	0.0361991	0.0452489	0.0995475	0.135747	0.122172	0.276018	0.315
P10276	ID-PSPs	0.010101	0.030303	0.0656566	0.116162	0.146465	0.126263	0.373737	0.309
P10412	ID-PSPs	0	0.0151515	0.0151515	0.0454545	0.0454545	0.0378788	0.363636	0.376
P10636	ID-PSPs	0.00970874	0.0679612	0.121359	0.237864	0.262136	0.242718	0.252427	0.435
P11142	ID-PSPs	0	0.0213523	0.0284698	0.0711744	0.0925267	0.0747331	0.448399	0.27
P11362	ID-PSPs	0.0122549	0.0661765	0.102941	0.176471	0.242647	0.223039	0.308824	0.386
P11940	ID-PSPs	0.00303951	0.0364742	0.0455927	0.112462	0.164134	0.121581	0.392097	0.317
P12931	ID-PSPs	0.0138249	0.0368664	0.0368664	0.078341	0.124424	0.119816	0.387097	0.297
P15056	ID-PSPs	0.00746269	0.0634328	0.0932836	0.141791	0.212687	0.19403	0.339552	0.349
P15502	ID-PSPs	0	0.285714	0.333333	0.428571	0.428571	0.380952	0.047619	0.645
P16333	ID-PSPs	0.00884956	0.0575221	0.0707965	0.168142	0.238938	0.20354	0.323009	0.349
P16401	ID-PSPs	0	0.0183486	0.0183486	0.0550459	0.0550459	0.0458716	0.348624	0.382
P16402	ID-PSPs	0	0.030303	0.040404	0.0808081	0.0808081	0.0707071	0.333333	0.386
P16403	ID-PSPs	0	0.0192308	0.0192308	0.0673077	0.0673077	0.0576923	0.336538	0.39
P17066	ID-PSPs	0.00357143	0.0285714	0.0321429	0.0642857	0.0928571	0.0785714	0.439286	0.277
P17600	ID-PSPs	0	0.0468085	0.0553191	0.131915	0.178723	0.144681	0.276596	0.35
P17844	ID-PSPs	0.00505051	0.040404	0.0555556	0.0959596	0.121212	0.106061	0.464646	0.274
P17931	ID-PSPs	0	0.0449438	0.0674157	0.11236	0.157303	0.134831	0.303371	0.313
P17948	ID-PSPs	0.00657895	0.0526316	0.0921053	0.134868	0.185855	0.172697	0.335526	0.35
P18031	ID-PSPs	0.0120482	0.0662651	0.0843373	0.13253	0.198795	0.168675	0.403614	0.33
P18615	ID-PSPs	0.00332226	0.0498339	0.0697674	0.122924	0.172757	0.156146	0.438538	0.318
P19174	ID-PSPs	0.0114943	0.0394089	0.0591133	0.10509	0.146141	0.129721	0.412151	0.313
P19338	ID-PSPs	0	0.0174672	0.0218341	0.0480349	0.113537	0.104803	0.462882	0.282
P19484	ID-PSPs	0.00320513	0.121795	0.150641	0.253205	0.291667	0.233974	0.272436	0.402
P19532	ID-PSPs	0.00423729	0.122881	0.173729	0.228814	0.258475	0.237288	0.326271	0.386
P19622	ID-PSPs	0.0052356	0.0418848	0.0680628	0.104712	0.146597	0.125654	0.293194	0.347
P20226	ID-PSPs	0	0.0402299	0.0689655	0.126437	0.172414	0.16092	0.258621	0.319
P20591	ID-PSPs	0.00900901	0.039039	0.0690691	0.114114	0.168168	0.153153	0.426426	0.303
P21333	ID-PSPs	0.0107889	0.0391099	0.0559676	0.113958	0.138908	0.127444	0.314902	0.345
P21802	ID-PSPs	0.012285	0.04914	0.0835381	0.174447	0.250614	0.230958	0.316953	0.384
P22087	ID-PSPs	0.00813008	0.0406504	0.0650407	0.121951	0.154472	0.130081	0.382114	0.321
P22626	ID-PSPs	0	0.015873	0.015873	0.0793651	0.111111	0.0793651	0.484127	0.269
P22736	ID-PSPs	0.00990099	0.0643564	0.0742574	0.113861	0.168317	0.158416	0.366337	0.352
P23246	ID-PSPs	0	0.0472222	0.0611111	0.119444	0.163889	0.122222	0.344444	0.316
P23769	ID-PSPs	0.0209424	0.0680628	0.0890052	0.162304	0.21466	0.167539	0.21466	0.413
P23771	ID-PSPs	0.0119048	0.0714286	0.0892857	0.160714	0.220238	0.178571	0.202381	0.408
P24928	ID-PSPs	0.00903226	0.0464516	0.0812903	0.139355	0.194839	0.172903	0.374194	0.344
P25685	ID-PSPs	0.00505051	0.0252525	0.0606061	0.0959596	0.121212	0.111111	0.409091	0.316
P26196	ID-PSPs	0.00531915	0.0797872	0.101064	0.132979	0.18617	0.175532	0.414894	0.308
P26368	ID-PSPs	0	0.0491071	0.0580357	0.138393	0.191964	0.174107	0.325893	0.346
P26599	ID-PSPs	0	0.0436681	0.0524017	0.100437	0.152838	0.144105	0.296943	0.304
P28347	ID-PSPs	0.0104712	0.0471204	0.0732984	0.115183	0.167539	0.162304	0.356021	0.323
P29350	ID-PSPs	0.0116732	0.0466926	0.0622568	0.108949	0.140078	0.128405	0.330739	0.321
P29375	ID-PSPs	0.0159787	0.0479361	0.0665779	0.141145	0.173103	0.149134	0.399467	0.34
P29590	ID-PSPs	0.0246914	0.0716049	0.0888889	0.145679	0.190123	0.177778	0.311111	0.378
P30622	ID-PSPs	0.0036036	0.114414	0.147748	0.211712	0.235135	0.210811	0.388288	0.381
P31269	ID-PSPs	0.017094	0.0598291	0.0940171	0.145299	0.247863	0.213675	0.290598	0.374
P31271	ID-PSPs	0	0.021978	0.043956	0.0989011	0.131868	0.120879	0.318681	0.411
P31483	ID-PSPs	0	0.0183486	0.0275229	0.0917431	0.178899	0.146789	0.275229	0.334
P31942	ID-PSPs	0	0.030303	0.0454545	0.113636	0.19697	0.166667	0.356061	0.323
P31943	ID-PSPs	0	0.0378378	0.0432432	0.102703	0.189189	0.162162	0.351351	0.318
P33240	ID-PSPs	0.00458716	0.0917431	0.123853	0.197248	0.220183	0.183486	0.288991	0.382
P34931	ID-PSPs	0	0.0319149	0.0531915	0.0992908	0.124113	0.106383	0.414894	0.299
P35222	ID-PSPs	0	0.0552147	0.0705521	0.162577	0.220859	0.184049	0.315951	0.355
P35226	ID-PSPs	0.0180723	0.0361446	0.0783133	0.156627	0.228916	0.186747	0.391566	0.348
P35240	ID-PSPs	0	0.0672269	0.0896359	0.140056	0.159664	0.123249	0.512605	0.299
P35453	ID-PSPs	0.0123457	0.0493827	0.0864198	0.17284	0.246914	0.234568	0.37037	0.363
P35609	ID-PSPs	0.00214592	0.0364807	0.0579399	0.0922747	0.113734	0.0965665	0.412017	0.291
P35637	ID-PSPs	0.0169492	0.00847458	0.0338983	0.0677966	0.135593	0.101695	0.364407	0.293
P35638	ID-PSPs	0	0.0984848	0.121212	0.181818	0.242424	0.219697	0.340909	0.391
P35968	ID-PSPs	0.00461538	0.06	0.0892308	0.172308	0.227692	0.215385	0.315385	0.373
P37198	ID-PSPs	0.0105263	0.136842	0.2	0.252632	0.305263	0.289474	0.326316	0.417
P38159	ID-PSPs	0	0.0183486	0.0275229	0.0733945	0.100917	0.0825688	0.376147	0.315
P40337	ID-PSPs	0.00763359	0.0458015	0.0610687	0.160305	0.206107	0.19084	0.358779	0.352
P40763	ID-PSPs	0.013986	0.037296	0.0606061	0.123543	0.160839	0.130536	0.324009	0.322
P40967	ID-PSPs	0.0199336	0.109635	0.136213	0.212625	0.245847	0.232558	0.182724	0.441
P42566	ID-PSPs	0.00692841	0.101617	0.147806	0.200924	0.2194	0.198614	0.330254	0.393
P42568	ID-PSPs	0.0111111	0.0333333	0.0444444	0.105556	0.133333	0.116667	0.388889	0.3
P42768	ID-PSPs	0.0028169	0.0478873	0.0732394	0.107042	0.123944	0.109859	0.23662	0.358
P43243	ID-PSPs	0.00341297	0.0716724	0.0989761	0.139932	0.191126	0.170648	0.365188	0.328
P43354	ID-PSPs	0.0052356	0.052356	0.0680628	0.120419	0.162304	0.151832	0.34555	0.325
P45973	ID-PSPs	0	0.059322	0.0847458	0.127119	0.177966	0.161017	0.483051	0.318
P46937	ID-PSPs	0.003663	0.0842491	0.106227	0.190476	0.230769	0.179487	0.186813	0.404
P48431	ID-PSPs	0.00869565	0.0695652	0.0869565	0.182609	0.226087	0.147826	0.365217	0.345
P48443	ID-PSPs	0.00529101	0.0634921	0.0899471	0.137566	0.164021	0.142857	0.396825	0.336
P49116	ID-PSPs	0	0.045082	0.0778689	0.143443	0.180328	0.159836	0.29918	0.349
P49790	ID-PSPs	0.0180723	0.0783133	0.120482	0.198795	0.246988	0.23494	0.283133	0.438
P49841	ID-PSPs	0.011236	0.011236	0.0337079	0.0898876	0.151685	0.146067	0.353933	0.33
P50750	ID-PSPs	0.0116959	0.0701754	0.0818713	0.128655	0.192982	0.175439	0.385965	0.328
P50995	ID-PSPs	0.00546448	0.0327869	0.0327869	0.0874317	0.153005	0.120219	0.393443	0.313
P51114	ID-PSPs	0.0108696	0.0471014	0.0797101	0.152174	0.199275	0.17029	0.387681	0.342
P51532	ID-PSPs	0.00574713	0.0632184	0.0933908	0.152299	0.193966	0.172414	0.408046	0.33
P51608	ID-PSPs	0	0.0488722	0.0714286	0.157895	0.172932	0.154135	0.349624	0.369
P51991	ID-PSPs	0.0136054	0.0136054	0.0136054	0.0884354	0.14966	0.122449	0.469388	0.285
P52597	ID-PSPs	0	0.0292398	0.0350877	0.0994152	0.181287	0.157895	0.339181	0.33
P52948	ID-PSPs	0.0134003	0.0686767	0.0971524	0.152429	0.19263	0.172529	0.313233	0.358
P54274	ID-PSPs	0.0102564	0.0461538	0.0512821	0.112821	0.158974	0.128205	0.389744	0.341
P54725	ID-PSPs	0	0.0526316	0.0760234	0.152047	0.204678	0.175439	0.304094	0.346
P54727	ID-PSPs	0	0.0631579	0.0947368	0.157895	0.210526	0.178947	0.294737	0.348
P54821	ID-PSPs	0	0.0878378	0.108108	0.175676	0.22973	0.209459	0.290541	0.377
P55036	ID-PSPs	0	0.0722892	0.0883534	0.160643	0.184739	0.148594	0.329317	0.378
P55072	ID-PSPs	0.00497512	0.0373134	0.0597015	0.10199	0.134328	0.114428	0.455224	0.297
P55795	ID-PSPs	0	0.037234	0.0425532	0.111702	0.196809	0.159574	0.356383	0.325
P55884	ID-PSPs	0.00501253	0.0576441	0.0952381	0.160401	0.220551	0.197995	0.411028	0.335
P61006	ID-PSPs	0.010101	0.030303	0.0808081	0.121212	0.191919	0.161616	0.444444	0.326
P62995	ID-PSPs	0.0125	0.0125	0.0375	0.0875	0.15	0.1125	0.3875	0.291
P67809	ID-PSPs	0	0.0252101	0.0336134	0.0588235	0.117647	0.109244	0.310924	0.332
P68400	ID-PSPs	0	0.0124224	0.0372671	0.0993789	0.161491	0.149068	0.428571	0.265
P78344	ID-PSPs	0.0027248	0.0599455	0.0844687	0.106267	0.138965	0.138965	0.416894	0.297
P78352	ID-PSPs	0.0027933	0.0307263	0.0698324	0.114525	0.156425	0.142458	0.418994	0.306
P78364	ID-PSPs	0.00743494	0.0855019	0.133829	0.185874	0.234201	0.215613	0.208178	0.387
P80723	ID-PSPs	0	0.00884956	0.00884956	0.0530973	0.0619469	0.0530973	0.345133	0.357
P81133	ID-PSPs	0.0171674	0.0729614	0.111588	0.150215	0.23176	0.223176	0.287554	0.376
P83916	ID-PSPs	0	0.0714286	0.0873016	0.150794	0.198413	0.190476	0.484127	0.32
P84022	ID-PSPs	0.0148515	0.0544554	0.0742574	0.113861	0.168317	0.153465	0.316832	0.327
P98179	ID-PSPs	0	0	0	0.0701754	0.140351	0.122807	0.385965	0.309
Q00059	ID-PSPs	0.00613497	0.0552147	0.104294	0.141104	0.190184	0.171779	0.453988	0.313
Q00613	ID-PSPs	0.011236	0.116105	0.153558	0.258427	0.277154	0.243446	0.258427	0.44
Q00994	ID-PSPs	0.0273973	0.109589	0.178082	0.260274	0.315068	0.232877	0.328767	0.408
Q01085	ID-PSPs	0	0.0243902	0.0341463	0.0829268	0.165854	0.141463	0.292683	0.324
Q01130	ID-PSPs	0	0	0	0.0592593	0.0962963	0.0740741	0.444444	0.267
Q01844	ID-PSPs	0.0211268	0.0492958	0.0492958	0.105634	0.161972	0.126761	0.34507	0.324
Q01860	ID-PSPs	0.0235294	0.0764706	0.1	0.141176	0.188235	0.176471	0.276471	0.374
Q03111	ID-PSPs	0.0166667	0.0444444	0.0555556	0.127778	0.183333	0.15	0.361111	0.336
Q04206	ID-PSPs	0.0153257	0.045977	0.0842912	0.1341	0.180077	0.16092	0.329502	0.353
Q04637	ID-PSPs	0.00886918	0.037694	0.0665188	0.113082	0.144124	0.124169	0.452328	0.31
Q05086	ID-PSPs	0.00470588	0.0564706	0.0847059	0.143529	0.202353	0.174118	0.418824	0.314
Q05D60	ID-PSPs	0.0162749	0.128391	0.173599	0.231465	0.276673	0.240506	0.323689	0.387
Q06124	ID-PSPs	0.00763359	0.0229008	0.0267176	0.0877863	0.110687	0.0916031	0.435115	0.272
Q06787	ID-PSPs	0.00854701	0.0555556	0.0940171	0.153846	0.209402	0.183761	0.393162	0.337
Q07157	ID-PSPs	0.00219298	0.0614035	0.0789474	0.138158	0.184211	0.16886	0.379386	0.331
Q07352	ID-PSPs	0.00595238	0.0952381	0.125	0.160714	0.238095	0.232143	0.238095	0.42
Q07666	ID-PSPs	0.00389105	0.0622568	0.0700389	0.140078	0.18677	0.151751	0.29572	0.368
Q07889	ID-PSPs	0.00564972	0.0338983	0.0602637	0.0960452	0.120527	0.105461	0.427495	0.283
Q07955	ID-PSPs	0.00943396	0.00943396	0.0188679	0.0754717	0.179245	0.169811	0.462264	0.286
Q08211	ID-PSPs	0.0021097	0.0379747	0.0654008	0.113924	0.164557	0.14346	0.383966	0.3
Q08378	ID-PSPs	0.00470367	0.144873	0.163688	0.231421	0.250235	0.220132	0.323612	0.398
Q08379	ID-PSPs	0.0108565	0.130277	0.149578	0.215923	0.24608	0.220748	0.308806	0.395
Q09472	ID-PSPs	0.0167504	0.0569514	0.078727	0.108878	0.144054	0.135678	0.356784	0.308
Q0JRZ9	ID-PSPs	0.0136986	0.0383562	0.0739726	0.123288	0.186301	0.175342	0.342466	0.349
Q12888	ID-PSPs	0.00421941	0.0759494	0.0886076	0.151899	0.206751	0.189873	0.35865	0.343
Q13094	ID-PSPs	0	0.0474308	0.0711462	0.0988142	0.13834	0.12253	0.355731	0.303
Q13111	ID-PSPs	0.0151188	0.0777538	0.0950324	0.144708	0.209503	0.200864	0.436285	0.351
Q13136	ID-PSPs	0.00431034	0.119253	0.143678	0.20546	0.225575	0.199713	0.386494	0.369
Q13148	ID-PSPs	0.0110497	0.0441989	0.0662983	0.132597	0.198895	0.154696	0.364641	0.34
Q13151	ID-PSPs	0.00892857	0	0.0267857	0.0714286	0.125	0.116071	0.339286	0.338
Q13177	ID-PSPs	0.00540541	0.0324324	0.0594595	0.118919	0.145946	0.113514	0.394595	0.312
Q13185	ID-PSPs	0.00826446	0.0661157	0.0743802	0.140496	0.173554	0.14876	0.438017	0.345
Q13263	ID-PSPs	0.01566	0.082774	0.100671	0.183445	0.230425	0.217002	0.310962	0.397
Q13283	ID-PSPs	0	0.0505618	0.0674157	0.162921	0.202247	0.162921	0.342697	0.343
Q13402	ID-PSPs	0.00255537	0.0672913	0.092845	0.149915	0.204429	0.181431	0.368825	0.34
Q13439	ID-PSPs	0.00807673	0.129228	0.174659	0.23473	0.265018	0.241797	0.387178	0.379
Q13501	ID-PSPs	0.0230415	0.0552995	0.0691244	0.138249	0.175115	0.152074	0.317972	0.381
Q13535	ID-PSPs	0.00878594	0.0455272	0.0638978	0.116613	0.158147	0.136581	0.371406	0.315
Q13542	ID-PSPs	0.0229885	0.045977	0.091954	0.149425	0.183908	0.149425	0.172414	0.427
Q13546	ID-PSPs	0.00613497	0.0490798	0.0797546	0.128834	0.171779	0.144172	0.365031	0.32
Q13555	ID-PSPs	0.0217391	0.0565217	0.073913	0.104348	0.169565	0.152174	0.330435	0.349
Q13618	ID-PSPs	0.00731707	0.0317073	0.0439024	0.109756	0.134146	0.117073	0.42439	0.285
Q13627	ID-PSPs	0.00434783	0.0608696	0.0956522	0.152174	0.234783	0.208696	0.36087	0.332
Q13823	ID-PSPs	0	0.0496454	0.0780142	0.165485	0.217494	0.191489	0.378251	0.345
Q13950	ID-PSPs	0	0.0287356	0.0344828	0.149425	0.178161	0.16092	0.247126	0.367
Q14008	ID-PSPs	0.00582751	0.044289	0.0641026	0.108392	0.132867	0.117716	0.433566	0.299
Q14011	ID-PSPs	0	0	0.012987	0.0779221	0.168831	0.142857	0.402597	0.312
Q14103	ID-PSPs	0	0.0152672	0.0229008	0.0916031	0.160305	0.122137	0.503817	0.272
Q14145	ID-PSPs	0.0307167	0.0375427	0.0477816	0.136519	0.187713	0.153584	0.293515	0.343
Q14149	ID-PSPs	0.015873	0.0702948	0.106576	0.190476	0.226757	0.195011	0.351474	0.357
Q14157	ID-PSPs	0	0.110465	0.168605	0.244186	0.296512	0.267442	0.203488	0.446
Q14444	ID-PSPs	0.00465116	0.055814	0.0744186	0.148837	0.190698	0.148837	0.367442	0.329
Q14596	ID-PSPs	0.0136612	0.0956284	0.122951	0.199454	0.256831	0.243169	0.284153	0.405
Q14653	ID-PSPs	0.005	0.065	0.07	0.13	0.15	0.14	0.34	0.339
Q14671	ID-PSPs	0.00471698	0.0566038	0.0754717	0.127358	0.216981	0.198113	0.301887	0.337
Q14676	ID-PSPs	0.00617284	0.0740741	0.0802469	0.123457	0.154321	0.148148	0.333333	0.35
Q14694	ID-PSPs	0.0137615	0.0412844	0.0733945	0.133028	0.192661	0.183486	0.325688	0.35
Q14739	ID-PSPs	0.0042735	0.119658	0.175214	0.260684	0.367521	0.350427	0.239316	0.468
Q14781	ID-PSPs	0.00843882	0.07173	0.0970464	0.160338	0.198312	0.181435	0.324895	0.374
Q15007	ID-PSPs	0.00806452	0.129032	0.165323	0.241935	0.290323	0.258065	0.290323	0.407
Q15059	ID-PSPs	0.00334448	0.0735786	0.09699	0.137124	0.177258	0.170569	0.367893	0.339
Q15154	ID-PSPs	0.00624025	0.102964	0.143526	0.235569	0.282371	0.235569	0.324493	0.387
Q15233	ID-PSPs	0.00373134	0.0559701	0.0820896	0.164179	0.197761	0.149254	0.402985	0.318
Q15303	ID-PSPs	0.00585938	0.0527344	0.0898438	0.158203	0.210938	0.193359	0.298828	0.365
Q15424	ID-PSPs	0.00408163	0.0244898	0.0408163	0.130612	0.163265	0.138776	0.473469	0.302
Q15468	ID-PSPs	0.0254958	0.0991501	0.133144	0.195467	0.243626	0.226629	0.269122	0.41
Q15554	ID-PSPs	0.00540541	0.0486486	0.0594595	0.135135	0.172973	0.135135	0.362162	0.357
Q15561	ID-PSPs	0.0102564	0.0358974	0.0615385	0.0923077	0.148718	0.14359	0.348718	0.324
Q15643	ID-PSPs	0.00661455	0.137102	0.189417	0.258569	0.287432	0.262177	0.339146	0.402
Q15648	ID-PSPs	0.00611621	0.0733945	0.100917	0.16208	0.198777	0.180428	0.296636	0.367
Q15717	ID-PSPs	0.0108696	0.0217391	0.0434783	0.0869565	0.173913	0.157609	0.320652	0.324
Q15811	ID-PSPs	0.0041841	0.0774059	0.112971	0.165272	0.197699	0.174686	0.361925	0.338
Q15910	ID-PSPs	0.0160183	0.0480549	0.0846682	0.146453	0.212815	0.194508	0.356979	0.353
Q16143	ID-PSPs	0	0.038835	0.0485437	0.194175	0.252427	0.223301	0.281553	0.45
Q16204	ID-PSPs	0.00561798	0.117978	0.154494	0.219101	0.252809	0.216292	0.331461	0.383
Q16236	ID-PSPs	0.00980392	0.143791	0.179739	0.238562	0.287582	0.264706	0.343137	0.401
Q16630	ID-PSPs	0.002849	0.045584	0.0683761	0.108262	0.159544	0.150997	0.299145	0.341
Q16637	ID-PSPs	0.0292683	0.0731707	0.121951	0.17561	0.258537	0.229268	0.190244	0.44
Q17RY0	ID-PSPs	0.00578035	0.0346821	0.0809249	0.132948	0.202312	0.179191	0.375723	0.352
Q32P51	ID-PSPs	0	0.0165289	0.0247934	0.0909091	0.123967	0.0909091	0.446281	0.288
Q3KP66	ID-PSPs	0.0222222	0.103704	0.12963	0.196296	0.225926	0.214815	0.307407	0.406
Q495M9	ID-PSPs	0.0046729	0.11215	0.121495	0.163551	0.219626	0.186916	0.392523	0.353
Q4G0J3	ID-PSPs	0.00338983	0.0440678	0.0779661	0.128814	0.162712	0.145763	0.454237	0.311
Q53ET0	ID-PSPs	0.00502513	0.125628	0.155779	0.226131	0.271357	0.241206	0.18593	0.477
Q53GS7	ID-PSPs	0.0123153	0.0812808	0.105911	0.17734	0.224138	0.192118	0.384236	0.347
Q53HL2	ID-PSPs	0.00520833	0.0989583	0.166667	0.229167	0.276042	0.260417	0.296875	0.436
Q5FBB7	ID-PSPs	0.0355556	0.12	0.173333	0.222222	0.306667	0.293333	0.324444	0.426
Q5T1M5	ID-PSPs	0.00348432	0.0958188	0.137631	0.224739	0.254355	0.216028	0.324042	0.393
Q5T481	ID-PSPs	0	0.112782	0.135338	0.206767	0.259398	0.240602	0.240602	0.418
Q5VSY0	ID-PSPs	0.00946372	0.11041	0.141956	0.201893	0.246057	0.233438	0.362776	0.379
Q6NZI2	ID-PSPs	0	0.104418	0.144578	0.257028	0.297189	0.277108	0.369478	0.415
Q6PIF6	ID-PSPs	0.00469043	0.0731707	0.087242	0.148218	0.207317	0.185741	0.329268	0.354
Q6SZW1	ID-PSPs	0.0205882	0.0617647	0.0705882	0.102941	0.144118	0.135294	0.379412	0.335
Q6UVJ0	ID-PSPs	0.0120482	0.137349	0.168675	0.228916	0.253012	0.245783	0.354217	0.385
Q6ZMT4	ID-PSPs	0.0102389	0.0716724	0.102389	0.177474	0.225256	0.204778	0.37884	0.362
Q6ZN16	ID-PSPs	0.0078125	0.065625	0.0796875	0.121875	0.175	0.160938	0.370312	0.332
Q7KZ85	ID-PSPs	0.00391134	0.0352021	0.0612777	0.101695	0.162973	0.14472	0.440678	0.298
Q7Z3E1	ID-PSPs	0.00442478	0.0486726	0.0752212	0.119469	0.221239	0.20354	0.340708	0.327
Q7Z417	ID-PSPs	0	0.0352941	0.0764706	0.123529	0.223529	0.205882	0.211765	0.342
Q7Z434	ID-PSPs	0.0192308	0.0897436	0.0961538	0.192308	0.269231	0.25641	0.237179	0.425
Q7Z5Q1	ID-PSPs	0.00606061	0.0363636	0.0787879	0.133333	0.2	0.175758	0.375758	0.355
Q7Z739	ID-PSPs	0	0.0147059	0.0367647	0.0882353	0.147059	0.139706	0.397059	0.283
Q86SQ0	ID-PSPs	0.00731707	0.0707317	0.102439	0.15122	0.185366	0.165854	0.465854	0.302
Q86U44	ID-PSPs	0.012987	0.0714286	0.100649	0.162338	0.201299	0.181818	0.350649	0.36
Q86WV6	ID-PSPs	0.0206612	0.136364	0.161157	0.214876	0.280992	0.264463	0.210744	0.45
Q86YR5	ID-PSPs	0.00877193	0.0847953	0.102339	0.149123	0.19883	0.178363	0.359649	0.363
Q8IUD2	ID-PSPs	0.00110619	0.117257	0.146018	0.212389	0.231195	0.199115	0.401549	0.364
Q8IWJ2	ID-PSPs	0.00994695	0.139257	0.183024	0.251326	0.28183	0.259947	0.352122	0.398
Q8IXH7	ID-PSPs	0.00619195	0.0588235	0.0835913	0.142415	0.188854	0.173375	0.318885	0.358
Q8IXJ9	ID-PSPs	0.0219298	0.0964912	0.127193	0.201754	0.263158	0.232456	0.315789	0.4
Q8IY17	ID-PSPs	0.00743494	0.0650558	0.100372	0.182156	0.22119	0.200743	0.327138	0.382
Q8IY33	ID-PSPs	0.0221239	0.0752212	0.079646	0.119469	0.150442	0.141593	0.380531	0.323
Q8IYB3	ID-PSPs	0.0049505	0.049505	0.0643564	0.108911	0.143564	0.123762	0.445545	0.295
Q8N884	ID-PSPs	0.0114943	0.0287356	0.0402299	0.0517241	0.0804598	0.0747126	0.517241	0.232
Q8NB46	ID-PSPs	0.0119048	0.0654762	0.0833333	0.130952	0.194444	0.178571	0.325397	0.357
Q8NC51	ID-PSPs	0.00438596	0.0438596	0.0701754	0.118421	0.201754	0.188596	0.337719	0.367
Q8NC56	ID-PSPs	0.00993377	0.112583	0.122517	0.188742	0.264901	0.241722	0.380795	0.382
Q8NE35	ID-PSPs	0.00518135	0.0362694	0.0569948	0.119171	0.202073	0.170984	0.352332	0.345
Q8NFU5	ID-PSPs	0	0.038961	0.0649351	0.116883	0.175325	0.149351	0.331169	0.322
Q8NFZ5	ID-PSPs	0.0244565	0.122283	0.144022	0.209239	0.233696	0.211957	0.336957	0.401
Q8TB72	ID-PSPs	0.0103627	0.0414508	0.0569948	0.0932642	0.181347	0.165803	0.305699	0.308
Q8TDY2	ID-PSPs	0.0174312	0.109174	0.157798	0.221101	0.258716	0.236697	0.368807	0.386
Q8WUM0	ID-PSPs	0.00531915	0.0514184	0.0886525	0.12766	0.163121	0.148936	0.345745	0.338
Q8WV28	ID-PSPs	0.00425532	0.0255319	0.0595745	0.13617	0.187234	0.161702	0.344681	0.334
Q8WXF1	ID-PSPs	0	0.0752688	0.107527	0.164875	0.200717	0.16129	0.44086	0.325
Q92547	ID-PSPs	0.00865052	0.0536332	0.0743945	0.121107	0.15917	0.145329	0.373702	0.321
Q92570	ID-PSPs	0.0170455	0.0795455	0.0965909	0.125	0.153409	0.153409	0.369318	0.337
Q92576	ID-PSPs	0.0111524	0.0408922	0.0817844	0.137546	0.182156	0.159851	0.394052	0.338
Q92777	ID-PSPs	0	0.0534759	0.0748663	0.144385	0.208556	0.181818	0.315508	0.361
Q92793	ID-PSPs	0.0162075	0.0486224	0.0696921	0.0940032	0.128039	0.121556	0.366288	0.293
Q92804	ID-PSPs	0.0208333	0.0104167	0.0416667	0.0729167	0.125	0.104167	0.34375	0.312
Q92805	ID-PSPs	0.00155763	0.129283	0.169782	0.227414	0.260125	0.23053	0.333333	0.394
Q92879	ID-PSPs	0.00371747	0.0929368	0.100372	0.171004	0.226766	0.182156	0.245353	0.374
Q92973	ID-PSPs	0.00258398	0.0258398	0.0671835	0.111111	0.157623	0.136951	0.354005	0.298
Q93074	ID-PSPs	0.0156425	0.0469274	0.0703911	0.117318	0.157542	0.139665	0.306145	0.332
Q96AQ7	ID-PSPs	0.0110497	0.116022	0.132597	0.209945	0.303867	0.270718	0.259669	0.43
Q96B97	ID-PSPs	0.00440529	0.061674	0.127753	0.185022	0.23348	0.220264	0.414097	0.363
Q96C19	ID-PSPs	0.00617284	0.0679012	0.0864198	0.135802	0.191358	0.166667	0.432099	0.352
Q96CN9	ID-PSPs	0.0031746	0.155556	0.17619	0.228571	0.266667	0.250794	0.347619	0.399
Q96EP5	ID-PSPs	0	0.00888889	0.0222222	0.0755556	0.16	0.142222	0.226667	0.358
Q96GD4	ID-PSPs	0.00735294	0.0367647	0.0588235	0.110294	0.176471	0.147059	0.367647	0.311
Q96L73	ID-PSPs	0.0298851	0.0528736	0.0827586	0.135632	0.177011	0.156322	0.390805	0.334
Q96MT8	ID-PSPs	0.0124555	0.135231	0.185053	0.25089	0.27758	0.243772	0.345196	0.402
Q96MU7	ID-PSPs	0.0031348	0.031348	0.0376176	0.0971787	0.159875	0.137931	0.451411	0.279
Q96PK6	ID-PSPs	0	0.0416667	0.05	0.133333	0.183333	0.141667	0.391667	0.35
Q96PV0	ID-PSPs	0.01	0.0825	0.11	0.15	0.2025	0.175	0.3975	0.339
Q96QE5	ID-PSPs	0.00588235	0.0764706	0.111765	0.135294	0.188235	0.176471	0.347059	0.342
Q96RN5	ID-PSPs	0.0108108	0.072973	0.102703	0.151351	0.17027	0.159459	0.218919	0.342
Q99496	ID-PSPs	0.00925926	0.087963	0.125	0.175926	0.199074	0.185185	0.324074	0.36
Q99551	ID-PSPs	0	0.0523256	0.0697674	0.104651	0.145349	0.122093	0.44186	0.295
Q99638	ID-PSPs	0.0151515	0.0530303	0.0530303	0.0984848	0.106061	0.0833333	0.363636	0.325
Q99700	ID-PSPs	0.00358423	0.046595	0.078853	0.143369	0.200717	0.18638	0.322581	0.347
Q99729	ID-PSPs	0	0.0229008	0.0229008	0.10687	0.152672	0.10687	0.51145	0.279
Q99873	ID-PSPs	0.030303	0.0242424	0.0484848	0.109091	0.212121	0.193939	0.424242	0.326
Q9BR39	ID-PSPs	0.005	0.1	0.145	0.21	0.265	0.24	0.275	0.401
Q9BSI4	ID-PSPs	0.0155039	0.100775	0.124031	0.186047	0.224806	0.209302	0.255814	0.4
Q9BTA9	ID-PSPs	0.0193237	0.101449	0.144928	0.207729	0.246377	0.222222	0.26087	0.413
Q9BYB0	ID-PSPs	0.00518135	0.0518135	0.0699482	0.129534	0.189119	0.178756	0.34456	0.349
Q9BYJ9	ID-PSPs	0.00704225	0.0140845	0.028169	0.0774648	0.126761	0.112676	0.359155	0.295
Q9BYW2	ID-PSPs	0.00884956	0.0353982	0.0530973	0.103245	0.147493	0.132743	0.445428	0.279
Q9BZK7	ID-PSPs	0.00809717	0.0283401	0.0809717	0.149798	0.198381	0.178138	0.246964	0.39
Q9GZV5	ID-PSPs	0.00657895	0.0986842	0.138158	0.223684	0.276316	0.223684	0.25	0.411
Q9H0L4	ID-PSPs	0	0.0928962	0.136612	0.196721	0.234973	0.202186	0.300546	0.387
Q9H211	ID-PSPs	0.020339	0.0745763	0.0949153	0.132203	0.149153	0.138983	0.345763	0.368
Q9H3P2	ID-PSPs	0.00840336	0.117647	0.130252	0.184874	0.222689	0.193277	0.294118	0.398
Q9H3S7	ID-PSPs	0.0035461	0.0549645	0.0673759	0.120567	0.147163	0.134752	0.384752	0.327
Q9H5Q4	ID-PSPs	0.0128205	0.0576923	0.0769231	0.121795	0.134615	0.108974	0.410256	0.295
Q9H6S1	ID-PSPs	0.011583	0.127413	0.166023	0.250965	0.301158	0.277992	0.339768	0.409
Q9H9J4	ID-PSPs	0.0242424	0.0363636	0.0484848	0.0909091	0.145455	0.133333	0.315152	0.322
Q9H9S0	ID-PSPs	0.0442478	0.0353982	0.0530973	0.159292	0.230088	0.185841	0.238938	0.378
Q9HC35	ID-PSPs	0	0.048048	0.0870871	0.138138	0.171171	0.162162	0.393393	0.336
Q9HCE5	ID-PSPs	0.0208333	0.0666667	0.1	0.129167	0.166667	0.158333	0.4	0.333
Q9NP98	ID-PSPs	0	0.110526	0.147368	0.247368	0.347368	0.289474	0.236842	0.447
Q9NPI6	ID-PSPs	0.00621118	0.0993789	0.142857	0.198758	0.248447	0.217391	0.273292	0.391
Q9NPJ6	ID-PSPs	0.00552486	0.0994475	0.165746	0.232044	0.254144	0.226519	0.314917	0.407
Q9NQI0	ID-PSPs	0.0187793	0.0375587	0.0610329	0.0938967	0.150235	0.14554	0.338028	0.337
Q9NQS7	ID-PSPs	0.00609756	0.0914634	0.117886	0.178862	0.215447	0.186992	0.428862	0.34
Q9NR30	ID-PSPs	0	0.0262172	0.0674157	0.108614	0.149813	0.146067	0.382022	0.317
Q9NRR5	ID-PSPs	0.00269542	0.0889488	0.126685	0.221024	0.253369	0.183288	0.19407	0.402
Q9NSC5	ID-PSPs	0	0.0948905	0.109489	0.153285	0.182482	0.171533	0.317518	0.388
Q9NSU2	ID-PSPs	0.0201342	0.0872483	0.100671	0.154362	0.174497	0.161074	0.181208	0.433
Q9NUU7	ID-PSPs	0	0.044843	0.044843	0.0941704	0.134529	0.103139	0.466368	0.273
Q9NUX5	ID-PSPs	0.0128617	0.0643087	0.0996785	0.173633	0.237942	0.209003	0.282958	0.368
Q9NWB1	ID-PSPs	0.00909091	0.0272727	0.0363636	0.127273	0.190909	0.163636	0.318182	0.345
Q9NYF0	ID-PSPs	0.0136054	0.12585	0.14966	0.207483	0.248299	0.238095	0.329932	0.411
Q9NZI8	ID-PSPs	0	0.0253968	0.0412698	0.0920635	0.130159	0.107937	0.384127	0.289
Q9P1A6	ID-PSPs	0.0178571	0.0758929	0.102679	0.183036	0.236607	0.191964	0.294643	0.398
Q9UBK2	ID-PSPs	0.00865801	0.116883	0.12987	0.151515	0.242424	0.242424	0.424242	0.349
Q9UBN7	ID-PSPs	0.0207101	0.0739645	0.0976331	0.147929	0.192308	0.171598	0.292899	0.364
Q9UDY2	ID-PSPs	0.00232019	0.062645	0.0835267	0.136891	0.183295	0.157773	0.37819	0.326
Q9UER7	ID-PSPs	0.00858369	0.0944206	0.124464	0.167382	0.223176	0.206009	0.407725	0.346
Q9UGP4	ID-PSPs	0.0364372	0.0850202	0.101215	0.182186	0.255061	0.222672	0.311741	0.412
Q9UH73	ID-PSPs	0.00813008	0.0487805	0.101626	0.166667	0.211382	0.186992	0.292683	0.37
Q9UHB7	ID-PSPs	0	0.0732759	0.116379	0.168103	0.228448	0.206897	0.362069	0.354
Q9UHD9	ID-PSPs	0	0.0902256	0.142857	0.218045	0.245614	0.180451	0.155388	0.422
Q9UHV7	ID-PSPs	0.0172712	0.0535406	0.0725389	0.139896	0.19171	0.165803	0.321244	0.352
Q9UJY1	ID-PSPs	0.0136986	0.0616438	0.0684932	0.136986	0.226027	0.205479	0.246575	0.409
Q9UKA9	ID-PSPs	0	0.053719	0.0619835	0.11157	0.165289	0.152893	0.264463	0.331
Q9ULU4	ID-PSPs	0.0156658	0.0600522	0.10705	0.169713	0.219321	0.18799	0.326371	0.36
Q9UM73	ID-PSPs	0.00942127	0.0726783	0.0955585	0.165545	0.213997	0.188425	0.274563	0.376
Q9UMX0	ID-PSPs	0	0.0862944	0.119289	0.195431	0.22335	0.159898	0.170051	0.4
Q9UN81	ID-PSPs	0.0170213	0.0510638	0.093617	0.148936	0.187234	0.153191	0.434043	0.308
Q9UN86	ID-PSPs	0	0.0406091	0.0659898	0.162437	0.203046	0.15736	0.365482	0.346
Q9UNE7	ID-PSPs	0.00543478	0.048913	0.0869565	0.141304	0.184783	0.168478	0.451087	0.312
Q9UPQ9	ID-PSPs	0.0131579	0.105263	0.125	0.197368	0.210526	0.171053	0.263158	0.354
Q9UPU9	ID-PSPs	0.016129	0.100806	0.133065	0.185484	0.225806	0.209677	0.310484	0.391
Q9Y2X0	ID-PSPs	0.0199501	0.0648379	0.084788	0.144638	0.159601	0.147132	0.304239	0.374
Q9Y2X7	ID-PSPs	0.00303951	0.0972644	0.115502	0.161094	0.197568	0.182371	0.322188	0.363
Q9Y4P8	ID-PSPs	0.0102041	0.0459184	0.0765306	0.147959	0.183673	0.153061	0.30102	0.376
Q9Y572	ID-PSPs	0.00534759	0.0641711	0.0695187	0.139037	0.176471	0.160428	0.283422	0.346
Q9Y5A9	ID-PSPs	0.00740741	0.0222222	0.0518519	0.0666667	0.118519	0.118519	0.392593	0.277
Q9Y5K6	ID-PSPs	0.003663	0.0879121	0.14652	0.208791	0.252747	0.238095	0.406593	0.376
Q9Y6A5	ID-PSPs	0.0096463	0.11254	0.151125	0.228296	0.292605	0.270096	0.353698	0.409
Q9Y6I9	ID-PSPs	0.0155039	0.162791	0.193798	0.248062	0.317829	0.294574	0.271318	0.456
Q9Y6N9	ID-PSPs	0	0.0538922	0.0778443	0.146707	0.203593	0.176647	0.419162	0.327
Q9Y6Q9	ID-PSPs	0.00510204	0.0892857	0.125	0.186224	0.216837	0.193878	0.293367	0.354
A1A4G5	noID-PSPs	0.0284091	0.0568182	0.0738636	0.119318	0.193182	0.170455	0.420455	0.332
A4D1B5	noID-PSPs	0.0119332	0.071599	0.0811456	0.138425	0.190931	0.176611	0.305489	0.351
O00410	noID-PSPs	0.00618557	0.028866	0.0391753	0.0948454	0.129897	0.113402	0.375258	0.289
O00585	noID-PSPs	0.0178571	0.0892857	0.116071	0.142857	0.160714	0.151786	0.303571	0.374
O14744	noID-PSPs	0.0101351	0.0371622	0.0608108	0.108108	0.155405	0.135135	0.344595	0.323
O14773	noID-PSPs	0.021097	0.0886076	0.109705	0.147679	0.168776	0.164557	0.206751	0.385
O14810	noID-PSPs	0.00763359	0.0610687	0.0916031	0.175573	0.206107	0.152672	0.442748	0.374
O14893	noID-PSPs	0.0101523	0.0862944	0.111675	0.192893	0.228426	0.208122	0.299492	0.388
O14980	noID-PSPs	0.00766284	0.0363985	0.0574713	0.126437	0.170498	0.143678	0.337165	0.321
O14983	noID-PSPs	0.00657895	0.0745614	0.10307	0.162281	0.232456	0.223684	0.388158	0.378
O15067	noID-PSPs	0.0110132	0.0462555	0.0506608	0.0881057	0.105727	0.0881057	0.334802	0.323
O15116	noID-PSPs	0	0.1	0.15	0.23	0.28	0.26	0.37	0.391
O15273	noID-PSPs	0.025641	0.102564	0.128205	0.217949	0.262821	0.230769	0.275641	0.415
O15294	noID-PSPs	0.0103093	0.0659794	0.0948454	0.146392	0.169072	0.150515	0.346392	0.333
O15392	noID-PSPs	0.010101	0.0707071	0.111111	0.151515	0.171717	0.151515	0.424242	0.35
O43791	noID-PSPs	0.0166667	0.0416667	0.05	0.158333	0.2	0.1625	0.358333	0.366
O60760	noID-PSPs	0.0183486	0.0366972	0.0458716	0.110092	0.174312	0.137615	0.33945	0.317
O95631	noID-PSPs	0.013369	0.0454545	0.0641711	0.117647	0.165775	0.149733	0.358289	0.34
P01116	noID-PSPs	0.0192308	0.0192308	0.0673077	0.125	0.153846	0.125	0.451923	0.296
P01579	noID-PSPs	0.0205479	0.0890411	0.130137	0.205479	0.294521	0.267123	0.308219	0.408
P01857	noID-PSPs	0.0142857	0.047619	0.0619048	0.0952381	0.142857	0.138095	0.261905	0.357
P02511	noID-PSPs	0	0.0820896	0.119403	0.171642	0.261194	0.246269	0.30597	0.409
P02649	noID-PSPs	0.00393701	0.0826772	0.0905512	0.181102	0.216535	0.19685	0.354331	0.39
P02745	noID-PSPs	0.016129	0.0537634	0.0967742	0.16129	0.209677	0.188172	0.231183	0.406
P02792	noID-PSPs	0	0.0714286	0.0918367	0.112245	0.153061	0.142857	0.438776	0.323
P04075	noID-PSPs	0	0.0472973	0.0472973	0.0810811	0.114865	0.0945946	0.364865	0.308
P05062	noID-PSPs	0.00657895	0.0328947	0.0328947	0.0657895	0.0921053	0.0723684	0.296053	0.316
P05198	noID-PSPs	0.00497512	0.0547264	0.079602	0.154229	0.189055	0.159204	0.467662	0.311
P06493	noID-PSPs	0	0.0137931	0.0413793	0.110345	0.158621	0.124138	0.406897	0.294
P06730	noID-PSPs	0	0.0243902	0.0487805	0.105691	0.138211	0.121951	0.398374	0.297
P07237	noID-PSPs	0.00337838	0.0439189	0.0472973	0.0810811	0.101351	0.0912162	0.489865	0.294
P07320	noID-PSPs	0	0.0326087	0.0434783	0.0869565	0.141304	0.0978261	0.413043	0.262
P07737	noID-PSPs	0	0.0266667	0.04	0.12	0.173333	0.16	0.28	0.363
P0C0S8	noID-PSPs	0	0.103774	0.132075	0.188679	0.226415	0.216981	0.311321	0.403
P0CG48	noID-PSPs	0	0.0663391	0.0737101	0.0884521	0.110565	0.108108	0.395577	0.303
P0DP25	noID-PSPs	0	0.0288462	0.0480769	0.134615	0.153846	0.0865385	0.423077	0.323
P0DPB6	noID-PSPs	0.00952381	0.047619	0.0666667	0.152381	0.2	0.152381	0.371429	0.35
P0DPK4	noID-PSPs	0.078534	0.0575916	0.0628272	0.13089	0.219895	0.204188	0.204188	0.413
P10644	noID-PSPs	0.00784314	0.0352941	0.0705882	0.14902	0.192157	0.168627	0.392157	0.351
P11021	noID-PSPs	0	0.0378549	0.0536278	0.0977918	0.119874	0.107256	0.457413	0.292
P11234	noID-PSPs	0.0165289	0.0495868	0.0578512	0.0991736	0.140496	0.123967	0.471074	0.313
P13639	noID-PSPs	0.00831025	0.0304709	0.0443213	0.0886427	0.132964	0.119114	0.437673	0.301
P14207	noID-PSPs	0.0192308	0.115385	0.115385	0.192308	0.262821	0.224359	0.25641	0.409
P15018	noID-PSPs	0.016129	0.0887097	0.120968	0.193548	0.217742	0.209677	0.185484	0.433
P16104	noID-PSPs	0	0.092437	0.117647	0.176471	0.218487	0.210084	0.268908	0.421
P17612	noID-PSPs	0	0.0292398	0.0701754	0.111111	0.175439	0.169591	0.421053	0.319
P25788	noID-PSPs	0	0.0601504	0.0827068	0.150376	0.24812	0.218045	0.406015	0.334
P27635	noID-PSPs	0.0223881	0.0373134	0.0895522	0.134328	0.201493	0.179104	0.440299	0.329
P28070	noID-PSPs	0	0.0566038	0.0943396	0.157233	0.289308	0.251572	0.257862	0.397
P30153	noID-PSPs	0.010989	0.032967	0.043956	0.106227	0.157509	0.14652	0.388278	0.323
P30876	noID-PSPs	0.0121739	0.0434783	0.0817391	0.142609	0.205217	0.18087	0.37913	0.342
P31689	noID-PSPs	0.0168919	0.0439189	0.0777027	0.158784	0.195946	0.168919	0.385135	0.336
P32455	noID-PSPs	0.00314465	0.0503145	0.072327	0.122642	0.144654	0.119497	0.396226	0.307
P33993	noID-PSPs	0.00236407	0.0520095	0.0685579	0.1513	0.193853	0.163121	0.371158	0.341
P35573	noID-PSPs	0.00490196	0.0343137	0.0686275	0.101307	0.176471	0.161765	0.379085	0.302
P37840	noID-PSPs	0	0.0285714	0.0428571	0.207143	0.25	0.221429	0.278571	0.455
P46777	noID-PSPs	0	0.0154639	0.0463918	0.128866	0.216495	0.190722	0.43299	0.319
P46781	noID-PSPs	0.00735294	0.0661765	0.0808824	0.139706	0.198529	0.183824	0.455882	0.325
P46926	noID-PSPs	0	0.0571429	0.0642857	0.135714	0.207143	0.178571	0.392857	0.323
P47804	noID-PSPs	0.025974	0.155844	0.201299	0.266234	0.376623	0.344156	0.188312	0.501
P47893	noID-PSPs	0.0274725	0.137363	0.175824	0.258242	0.324176	0.296703	0.159341	0.515
P49721	noID-PSPs	0	0.0776699	0.0970874	0.145631	0.242718	0.213592	0.349515	0.338
P49765	noID-PSPs	0.0165746	0.0718232	0.0883978	0.165746	0.18232	0.176796	0.18232	0.446
P49913	noID-PSPs	0.0075188	0.120301	0.157895	0.233083	0.293233	0.270677	0.353383	0.419
P50613	noID-PSPs	0.0210526	0.0736842	0.0947368	0.152632	0.194737	0.184211	0.310526	0.364
P51452	noID-PSPs	0.0106383	0.0319149	0.0531915	0.0851064	0.138298	0.117021	0.361702	0.307
P51575	noID-PSPs	0	0.0807692	0.130769	0.211538	0.296154	0.273077	0.280769	0.422
P52292	noID-PSPs	0.00735294	0.0330882	0.0477941	0.106618	0.154412	0.143382	0.327206	0.34
P55008	noID-PSPs	0	0.0679612	0.0873786	0.135922	0.15534	0.116505	0.427184	0.33
P55344	noID-PSPs	0.0294118	0.0882353	0.196078	0.294118	0.5	0.470588	0.137255	0.576
P55854	noID-PSPs	0	0.0266667	0.0266667	0.0933333	0.12	0.0933333	0.373333	0.294
P57678	noID-PSPs	0.00585938	0.0449219	0.0507812	0.0957031	0.125	0.117188	0.349609	0.325
P59534	noID-PSPs	0.0137615	0.133028	0.211009	0.284404	0.412844	0.376147	0.165138	0.513
P60228	noID-PSPs	0.00754717	0.0301887	0.0528302	0.132075	0.211321	0.181132	0.350943	0.33
P60842	noID-PSPs	0	0.027027	0.0378378	0.0756757	0.140541	0.118919	0.459459	0.271
P61081	noID-PSPs	0	0.0727273	0.0818182	0.109091	0.163636	0.145455	0.418182	0.293
P61278	noID-PSPs	0.0353982	0.150442	0.159292	0.20354	0.265487	0.238938	0.238938	0.466
P62380	noID-PSPs	0	0.0442478	0.0884956	0.141593	0.221239	0.212389	0.380531	0.354
P62491	noID-PSPs	0.015625	0.046875	0.0859375	0.164062	0.195312	0.171875	0.359375	0.345
P62495	noID-PSPs	0.00389105	0.0428016	0.0622568	0.11284	0.155642	0.128405	0.400778	0.311
P62750	noID-PSPs	0	0.0655738	0.0983607	0.131148	0.188525	0.180328	0.409836	0.338
P62877	noID-PSPs	0	0.0357143	0.0595238	0.178571	0.27381	0.238095	0.27381	0.418
P62910	noID-PSPs	0.00943396	0.0660377	0.113208	0.188679	0.245283	0.226415	0.396226	0.353
P62913	noID-PSPs	0.017094	0.00854701	0.042735	0.0854701	0.136752	0.119658	0.444444	0.292
P62987	noID-PSPs	0.010989	0.0549451	0.0879121	0.120879	0.153846	0.142857	0.395604	0.3
P62993	noID-PSPs	0.00729927	0.0218978	0.0364964	0.0948905	0.20438	0.182482	0.372263	0.31
P63165	noID-PSPs	0	0.0142857	0.0285714	0.0857143	0.114286	0.1	0.414286	0.28
[truncated: 10,325 more rows]

## Sheet: Fig2e
Exact p-values:
Features	ID-PSPs vs non-PSPs	noID-PSPs vs non-PSPs
[truncated: 10,804 more rows]

## Sheet: Fig4a,b
uniprot_id	type	PSPire
[truncated: 2,219 more rows]

[truncated: 11 more sheets: Fig4c, FigS1b, FigS2a, FigS2b, FigS2c, FigS4, FigS6a, FigS6g, FigS6h, FigS6i, FigS6j]
